# Supplementary material for: The interferon stimulated gene-encoded protein HELZ2 inhibits human LINE-1 retrotransposition and LINE-1 RNA-mediated type I interferon induction
Source: Nat Commun. 2023 Jan 13;14:203. doi: 10.1038/s41467-022-35757-6 (PMC9839780; doi:10.1038/s41467-022-35757-6)
Supplement: Supplementary file 3 — Supplementary Data 1 - 4 [file 41467_2022_35757_MOESM3_ESM.xlsx]

## Sheet: Supplementary Data 1
Supplementary Data 1: DAVID Gene Ontology analysis (Functional annotation set UP_KW (UniProt_KeyWord) biological process) of >0.5 cutoff of log2(abundance ratio WT vs M8[RBM])
792 Gene Symbols in total
Only genes with calculable abundance ratios are included
Category	Term	Count	%	P-Value	Fold Enrichment	Benjamini	FDR	(-)log10FDR
UP_KW_BIOLOGICAL_PROCESS	mRNA processing	155	19.6	8.2e-107	8.4	6.3e-105	5.2e-105	104.284
UP_KW_BIOLOGICAL_PROCESS	Transcription	144	18.2	0.0064	1.2	0.031	0.025	1.60206
UP_KW_BIOLOGICAL_PROCESS	mRNA splicing	133	16.8	2.6e-97	9.3	9.9e-96	8.1e-96	95.0915
UP_KW_BIOLOGICAL_PROCESS	Host-virus interaction	70	8.8	3.8e-11	2.3	3.6e-10	3e-10	9.52288
UP_KW_BIOLOGICAL_PROCESS	rRNA processing	55	6.9	3.7e-45	11.4	9.5e-44	7.8e-44	43.1079
UP_KW_BIOLOGICAL_PROCESS	Ribosome biogenesis	38	4.8	2.2e-26	9.1	4.2e-25	3.4e-25	24.4685
UP_KW_BIOLOGICAL_PROCESS	Protein biosynthesis	38	4.8	1.4e-16	5.1	1.8e-15	1.5e-15	14.8239
UP_KW_BIOLOGICAL_PROCESS	Translation regulation	37	4.7	5.5e-18	5.8	8.5e-17	6.9e-17	16.1612
UP_KW_BIOLOGICAL_PROCESS	Innate immunity	36	4.5	0.00027	1.9	0.0015	0.0012	2.92082
UP_KW_BIOLOGICAL_PROCESS	mRNA transport	28	3.5	7.2e-12	4.9	7.9e-11	6.5e-11	10.1871
UP_KW_BIOLOGICAL_PROCESS	Antiviral defense	22	2.8	1.6e-06	3.4	1.2e-05	9.9e-06	5.00436
UP_KW_BIOLOGICAL_PROCESS	Translocation	16	2	1.7e-05	3.8	0.00012	9.5e-05	4.02228
UP_KW_BIOLOGICAL_PROCESS	tRNA processing	15	1.9	0.00035	3.1	0.0018	0.0015	2.82391
UP_KW_BIOLOGICAL_PROCESS	Biological rhythms	14	1.8	0.029	1.9	0.13	0.11	0.958607
UP_KW_BIOLOGICAL_PROCESS	RNA-mediated gene silencing	13	1.6	3e-05	4.4	0.00018	0.00014	3.85387
UP_KW_BIOLOGICAL_PROCESS	Nonsense-mediated mRNA decay	10	1.3	1.9e-05	6.2	0.00012	9.9e-05	4.00436
UP_KW_BIOLOGICAL_PROCESS	Transcription termination	7	0.9	3.3e-07	18	2.8e-06	2.3e-06	5.63827
Host-virus interaction GO term list
OFFICIAL_GENE_SYMBOL	GENE NAME
ALYREF	Aly/REF export factor(ALYREF)
BANF1	BAF nuclear assembly factor 1(BANF1)
DDX1	DEAD-box helicase 1(DDX1)
DDX3X	DEAD-box helicase 3 X-linked(DDX3X)
DHX58	DExH-box helicase 58(DHX58)
DHX9	DExH-box helicase 9(DHX9)
FBXW11	F-box and WD repeat domain containing 11(FBXW11)
FYN	FYN proto-oncogene, Src family tyrosine kinase(FYN)
GNB1	G protein subunit beta 1(GNB1)
G3BP1	G3BP stress granule assembly factor 1(G3BP1)
GADD45GIP1	GADD45G interacting protein 1(GADD45GIP1)
IQGAP1	IQ motif containing GTPase activating protein 1(IQGAP1)
MOV10	Mov10 RISC complex RNA helicase(MOV10)
NOP53	NOP53 ribosome biogenesis factor(NOP53)
OGT	O-linked N-acetylglucosamine (GlcNAc) transferase(OGT)
RAN	RAN, member RAS oncogene family(RAN)
RBBP6	RB binding protein 6, ubiquitin ligase(RBBP6)
RBM15	RNA binding motif protein 15(RBM15)
POLR2E	RNA polymerase II, I and III subunit E(POLR2E)
RTRAF	RNA transcription, translation and transport factor(RTRAF)
SKP1	S-phase kinase associated protein 1(SKP1)
SRPK1	SRSF protein kinase 1(SRPK1)
UPF1	UPF1 RNA helicase and ATPase(UPF1)
WRAP53	WD repeat containing antisense to TP53(WRAP53)
YTHDF2	YTH N6-methyladenosine RNA binding protein 2(YTHDF2)
YTHDF3	YTH N6-methyladenosine RNA binding protein 3(YTHDF3)
ANXA2	annexin A2(ANXA2)
APOBEC3C	apolipoprotein B mRNA editing enzyme catalytic subunit 3C(APOBEC3C)
CHD3	chromodomain helicase DNA binding protein 3(CHD3)
CHD6	chromodomain helicase DNA binding protein 6(CHD6)
CPSF4	cleavage and polyadenylation specific factor 4(CPSF4)
CCDC86	coiled-coil domain containing 86(CCDC86)
C1QBP	complement C1q binding protein(C1QBP)
CCNT1	cyclin T1(CCNT1)
CCNT2	cyclin T2(CCNT2)
CDK13	cyclin dependent kinase 13(CDK13)
DDB1	damage specific DNA binding protein 1(DDB1)
DYNLL1	dynein light chain LC8-type 1(DYNLL1)
ELOC	elongin C(ELOC)
EED	embryonic ectoderm development(EED)
EIF2AK2	eukaryotic translation initiation factor 2 alpha kinase 2(EIF2AK2)
EIF3A	eukaryotic translation initiation factor 3 subunit A(EIF3A)
EIF3D	eukaryotic translation initiation factor 3 subunit D(EIF3D)
EIF3M	eukaryotic translation initiation factor 3 subunit M(EIF3M)
EIF4G1	eukaryotic translation initiation factor 4 gamma 1(EIF4G1)
EIF4E	eukaryotic translation initiation factor 4E(EIF4E)
FMR1	fragile X messenger ribonucleoprotein 1(FMR1)
HNRNPA1	heterogeneous nuclear ribonucleoprotein A1(HNRNPA1)
HNRNPA2B1	heterogeneous nuclear ribonucleoprotein A2/B1(HNRNPA2B1)
IPO5	importin 5(IPO5)
IPO7	importin 7(IPO7)
IFIT1	interferon induced protein with tetratricopeptide repeats 1(IFIT1)
KPNA2	karyopherin subunit alpha 2(KPNA2)
KLC1	kinesin light chain 1(KLC1)
NXF1	nuclear RNA export factor 1(NXF1)
NFX1	nuclear transcription factor, X-box binding 1(NFX1)
NPM1	nucleophosmin 1(NPM1)
PAIP1	poly(A) binding protein interacting protein 1(PAIP1)
PRKRA	protein activator of interferon induced protein kinase EIF2AK2(PRKRA)
SF3B2	splicing factor 3b subunit 2(SF3B2)
SND1	staphylococcal nuclease and tudor domain containing 1(SND1)
STAU1	staufen double-stranded RNA binding protein 1(STAU1)
SYNCRIP	synaptotagmin binding cytoplasmic RNA interacting protein(SYNCRIP)
TFRC	transferrin receptor(TFRC)
TRAM1	translocation associated membrane protein 1(TRAM1)
TRIM25	tripartite motif containing 25(TRIM25)
TRIM28	tripartite motif containing 28(TRIM28)
YWHAB	tyrosine 3-monooxygenase/tryptophan 5-monooxygenase activation protein beta(YWHAB)
YWHAE	tyrosine 3-monooxygenase/tryptophan 5-monooxygenase activation protein epsilon(YWHAE)
VIM	vimentin(VIM)
Innate immunity GO term list
OFFICIAL_GENE_SYMBOL	GENE NAME
OASL	2'-5'-oligoadenylate synthetase like(OASL)
DDX1	DEAD-box helicase 1(DDX1)
DDX3X	DEAD-box helicase 3 X-linked(DDX3X)
DHX15	DEAH-box helicase 15(DHX15)
DHX36	DEAH-box helicase 36(DHX36)
DDX21	DExD-box helicase 21(DDX21)
DDX60	DExD/H-box helicase 60(DDX60)
DHX58	DExH-box helicase 58(DHX58)
DHX9	DExH-box helicase 9(DHX9)
G3BP1	G3BP stress granule assembly factor 1(G3BP1)
HERC5	HECT and RLD domain containing E3 ubiquitin protein ligase 5(HERC5)
HEXIM1	HEXIM P-TEFb complex subunit 1(HEXIM1)
LYAR	Ly1 antibody reactive(LYAR)
RBM14	RNA binding motif protein 14(RBM14)
ARHGEF2	Rho/Rac guanine nucleotide exchange factor 2(ARHGEF2)
YTHDF2	YTH N6-methyladenosine RNA binding protein 2(YTHDF2)
ADARB1	adenosine deaminase RNA specific B1(ADARB1)
ADAR	adenosine deaminase RNA specific(ADAR)
APOBEC3B	apolipoprotein B mRNA editing enzyme catalytic subunit 3B(APOBEC3B)
APOBEC3C	apolipoprotein B mRNA editing enzyme catalytic subunit 3C(APOBEC3C)
C1QBP	complement C1q binding protein(C1QBP)
EIF2AK2	eukaryotic translation initiation factor 2 alpha kinase 2(EIF2AK2)
IFI16	interferon gamma inducible protein 16(IFI16)
IFIT1	interferon induced protein with tetratricopeptide repeats 1(IFIT1)
IFIT2	interferon induced protein with tetratricopeptide repeats 2(IFIT2)
IFIT3	interferon induced protein with tetratricopeptide repeats 3(IFIT3)
MATR3	matrin 3(MATR3)
NONO	non-POU domain containing octamer binding(NONO)
PRKDC	protein kinase, DNA-activated, catalytic subunit(PRKDC)
SFPQ	splicing factor proline and glutamine rich(SFPQ)
TMEM33	transmembrane protein 33(TMEM33)
TRIM25	tripartite motif containing 25(TRIM25)
TRIM26	tripartite motif containing 26(TRIM26)
TRIM56	tripartite motif containing 56(TRIM56)
ZC3HAV1	zinc finger CCCH-type containing, antiviral 1(ZC3HAV1)
ZCCHC3	zinc finger CCHC-type containing 3(ZCCHC3)
Antiviral defense GO term list
OFFICIAL_GENE_SYMBOL	GENE NAME
OASL	2'-5'-oligoadenylate synthetase like(OASL)
DDX1	DEAD-box helicase 1(DDX1)
DDX17	DEAD-box helicase 17(DDX17)
DHX36	DEAH-box helicase 36(DHX36)
DDX21	DExD-box helicase 21(DDX21)
DDX60	DExD/H-box helicase 60(DDX60)
DHX58	DExH-box helicase 58(DHX58)
HERC5	HECT and RLD domain containing E3 ubiquitin protein ligase 5(HERC5)
ADARB1	adenosine deaminase RNA specific B1(ADARB1)
ADAR	adenosine deaminase RNA specific(ADAR)
APOBEC3B	apolipoprotein B mRNA editing enzyme catalytic subunit 3B(APOBEC3B)
APOBEC3C	apolipoprotein B mRNA editing enzyme catalytic subunit 3C(APOBEC3C)
EIF2AK2	eukaryotic translation initiation factor 2 alpha kinase 2(EIF2AK2)
IFIT1	interferon induced protein with tetratricopeptide repeats 1(IFIT1)
IFIT2	interferon induced protein with tetratricopeptide repeats 2(IFIT2)
IFIT3	interferon induced protein with tetratricopeptide repeats 3(IFIT3)
NCBP3	nuclear cap binding subunit 3(NCBP3)
SHFL	shiftless antiviral inhibitor of ribosomal frameshifting(SHFL)
TRIM25	tripartite motif containing 25(TRIM25)
TRIM56	tripartite motif containing 56(TRIM56)
ZC3HAV1	zinc finger CCCH-type containing, antiviral 1(ZC3HAV1)
ZCCHC3	zinc finger CCHC-type containing 3(ZCCHC3)

## Sheet: Supplementary Data 2
Supplementary Data 2: Preranked Gene Set Enrichment Analysis of fold difference (log2 [abundance ratio of WT vs M8/RBM]), followed by Leading Edge Analysis
Gene Set	Size	Enrichment Score (ES)	Normalized Enrichment Score (NES)	Nominal (NOM) p-value	False Discovery Rate (FDR) q-value	familywise-error rate (FWER) p-value	Rank at Max	Leading Edge
HALLMARK_UNFOLDED_PROTEIN_RESPONSE	46	0.49	1.63	0.001	0.075	0.117	508	tags=63%, list=35%, signal=95%
HALLMARK_MYC_TARGETS_V1	121	0.32	1.21	0.138	0.928	0.955	416	tags=36%, list=29%, signal=47%
HALLMARK_MYC_TARGETS_V2	31	0.37	1.14	0.291	0.853	0.99	388	tags=42%, list=27%, signal=56%
HALLMARK_INTERFERON_ALPHA_RESPONSE	17	0.41	1.12	0.315	0.685	0.992	264	tags=35%, list=18%, signal=43%
HALLMARK_G2M_CHECKPOINT	48	0.29	0.99	0.495	0.875	1	331	tags=35%, list=23%, signal=45%
HALLMARK_INTERFERON_GAMMA_RESPONSE	21	0.33	0.95	0.542	0.836	1	264	tags=33%, list=18%, signal=40%
HALLMARK_P53_PATHWAY	19	0.27	0.76	0.79	1	1	2	tags=5%, list=0%, signal=5%
HALLMARK_HEME_METABOLISM	15	0.28	0.72	0.832	0.97	1	268	tags=20%, list=19%, signal=24%
HALLMARK_UV_RESPONSE_UP	20	0.24	0.7	0.87	0.89	1	324	tags=30%, list=23%, signal=38%
HALLMARK_OXIDATIVE_PHOSPHORYLATION	34	-0.17	-0.67	0.946	0.932	0.966	230	tags=24%, list=16%, signal=27%
HALLMARK_E2F_TARGETS	15	-0.23	-0.74	0.806	0.971	0.955	181	tags=33%, list=13%, signal=38%
HALLMARK_DNA_REPAIR	36	-0.2	-0.82	0.794	0.98	0.932	50	tags=8%, list=3%, signal=8%
HALLMARK_EPITHELIAL_MESENCHYMAL_TRANSITION	50	-0.21	-0.89	0.719	0.953	0.886	104	tags=16%, list=7%, signal=17%
HALLMARK_MITOTIC_SPINDLE	35	-0.24	-0.98	0.533	0.899	0.828	167	tags=26%, list=12%, signal=28%
HALLMARK_MTORC1_SIGNALING	42	-0.35	-1.43	0.026	0.13	0.18	177	tags=33%, list=12%, signal=37%
HALLMARK_ALLOGRAFT_REJECTION	19	-0.47	-1.62	0.023	0.05	0.054	217	tags=42%, list=15%, signal=49%
HALLMARK_GLYCOLYSIS	25	-0.55	-1.96	0	0.002	0.002	147	tags=32%, list=10%, signal=35%
HALLMARK_HYPOXIA	19	-0.68	-2.35	0.005	0.002	0.001	205	tags=47%, list=14%, signal=55%
HALLMARK_INTERFERON_ALPHA_RESPONSE gene list
SYMBOL	RANK IN GENE LIST	RANK METRIC SCORE	RUNNING ES	CORE ENRICHMENT
DHX58	13	4.218	0.1779	Yes
LGALS3BP	129	2.173	0.1934	Yes
MOV10	174	1.913	0.2472	Yes
EIF2AK2	209	1.787	0.3025	Yes
IFIT3	211	1.782	0.3808	Yes
ADAR	264	1.589	0.4147	Yes
HELZ2	378	1.299	0.3928	No
IFIT2	482	1.115	0.3698	No
TRIM25	544	0.992	0.3708	No
PARP12	626	0.852	0.3516	No
TRIM26	652	0.814	0.3701	No
OASL	702	0.743	0.3686	No
DDX60	782	0.582	0.3388	No
ISG15	1155	-0.171	0.0846	No
B2M	1225	-0.55	0.0604	No
TRIM21	1267	-0.849	0.0693	No
WARS1	1292	-1.12	0.102	No
HALLMARK_INTERFERON_GAMMA_RESPONSE gene list
SYMBOL	RANK IN GENE LIST	RANK METRIC SCORE	RUNNING ES	CORE ENRICHMENT
DHX58	13	4.218	0.1356	Yes
LGALS3BP	129	2.173	0.129	Yes
IFIT1	194	1.825	0.1465	Yes
EIF2AK2	209	1.787	0.1979	Yes
IFIT3	211	1.782	0.2583	Yes
FGL2	241	1.665	0.295	Yes
ADAR	264	1.589	0.334	Yes
HELZ2	378	1.299	0.2988	No
IFIT2	482	1.115	0.2644	No
TRIM25	544	0.992	0.2554	No
PARP12	626	0.852	0.2275	No
TRIM26	652	0.814	0.2378	No
OASL	702	0.743	0.2287	No
DDX60	782	0.582	0.1929	No
PFKP	1134	-0.114	-0.0509	No
ISG15	1155	-0.171	-0.0591	No
B2M	1225	-0.55	-0.0889	No
TRIM21	1267	-0.849	-0.0887	No
WARS1	1292	-1.12	-0.0672	No
MVP	1384	-2.238	-0.0546	No
CCL5	1399	-2.662	0.0268	No

## Sheet: Supplementary Data 3
Supplementary Data 3: Bio-Plex analysis of cytokines and chemokines secreted in poly(I:C) or L1-transfected HEK293T cells
The value is shown as pg/mL
For control and poly(I:C), the media was collected 24h post-transfection. For the rest, the extracellular media was changed with fresh DMEM at Day 3 post-transfection; the extracellular media was collected 24h and 48h after Day 3 post-transfection media change.
Set	Number	1	2	3	4	5	6	7	8	9	10	11	12	13	14	15	16	17	18	19	20	21	22	23	24	25	26	27	28	29	30	31	32	33	34	35	36	37
	Cytokines	APRIL (42)	BAFF (37)	CD30 (53)	CD163 (46)	Chitinase-3 (72)	gp130 (14)	IFN-a2 (20)	IFN-b (44)	IFN-g (21)	IL-2 (38)	IL-6Ra (19)	IL-8 (54)	IL-10 (56)	IL-11 (39)	IL-12 (p40) (28)	IL-12 (p70) (75)	IL-19 (29)	IL-20 (30)	IL-22 (18)	IL-26 (22)	IL-27 (p28) (13)	IL-28A (66)	IL-29 (33)	IL-32 (35)	IL-34 (15)	IL-35 (34)	LIGHT (51)	MMP-1 (43)	MMP-2 (26)	MMP-3 (45)	Osteocalcin (65)	Osteopontin (77)	Pentraxin-3 (48)	TNF-R1 (73)	TNF-R2 (67)	TSLP (52)	TWEAK (62)
	Description	Obs Conc (pg/mL)	Obs Conc (pg/mL)	Obs Conc (pg/mL)	Obs Conc (pg/mL)	Obs Conc (pg/mL)	Obs Conc (pg/mL)	Obs Conc (pg/mL)	Obs Conc (pg/mL)	Obs Conc (pg/mL)	Obs Conc (pg/mL)	Obs Conc (pg/mL)	Obs Conc (pg/mL)	Obs Conc (pg/mL)	Obs Conc (pg/mL)	Obs Conc (pg/mL)	Obs Conc (pg/mL)	Obs Conc (pg/mL)	Obs Conc (pg/mL)	Obs Conc (pg/mL)	Obs Conc (pg/mL)	Obs Conc (pg/mL)	Obs Conc (pg/mL)	Obs Conc (pg/mL)	Obs Conc (pg/mL)	Obs Conc (pg/mL)	Obs Conc (pg/mL)	Obs Conc (pg/mL)	Obs Conc (pg/mL)	Obs Conc (pg/mL)	Obs Conc (pg/mL)	Obs Conc (pg/mL)	Obs Conc (pg/mL)	Obs Conc (pg/mL)	Obs Conc (pg/mL)	Obs Conc (pg/mL)	Obs Conc (pg/mL)	Obs Conc (pg/mL)
(a)	control	2401.43	405.14	*0.80	435.52	36.59	*9.72	OOR <	OOR <	OOR <	OOR <	19.59	OOR <	OOR <	0.39	OOR <	OOR <	149.29	*1.03	11.03	OOR <	5.06	12.61	OOR <	OOR <	*2.61	26.68	OOR <	198.94	OOR <	OOR <	OOR <	190.37	2620.15	*6.33	16.18	OOR <	OOR <
	poly(I:C)	2401.43	399.94	*1.88	800.92	OOR <	*4.69	15.51	41.27	OOR <	OOR <	10.48	OOR <	2.06	0.61	77.37	OOR <	*20.14	*0.70	*1.75	OOR <	15.17	102.4	OOR <	7.79	OOR <	32.83	OOR <	255.09	1391.92	1846.18	55.21	146.31	1949.55	19.84	18.21	1.17	2.74
(b)	pCEP4 24h	1783.78	*139.66	*2.62	435.52	28.21	*4.69	OOR <	OOR <	3.37	57.76	4.93	19.06	OOR <	3.38	OOR <	OOR <	46.72	OOR <	OOR <	OOR <	OOR <	*7.56	OOR <	OOR <	OOR <	22.7	OOR <	168	OOR <	OOR <	8.79	OOR <	12996.9	26.11	*8.71	OOR <	12.43
	L1 WT 24h	1279.82	168.68	*3.36	OOR <	32.59	*6.33	OOR <	2.35	OOR <	29.48	OOR <	OOR <	5.09	3.77	OOR <	OOR <	OOR <	*0.05	OOR <	OOR <	5.06	14.23	OOR <	OOR <	OOR <	24.67	OOR <	134.17	OOR <	2477.99	36.84	OOR <	13865.8	30.59	16.48	OOR <	10.18
	L1 M8 24h	3117.89	*13.62	*4.48	237.79	43.76	*8.01	OOR <	1.45	OOR <	OOR <	30.91	OOR <	2.78	4.3	OOR <	OOR <	*7.28	OOR <	OOR <	OOR <	OOR <	*4.83	OOR <	OOR <	OOR <	26.68	OOR <	227.81	OOR <	OOR <	OOR <	184.64	14285.9	34.92	*12.48	OOR <	9.43
	L1 RT- 24h	*250.66	324.74	*2.25	115.81	28.21	*7.17	11.26	0.24	OOR <	OOR <	19.59	19.06	OOR <	3.23	12.71	OOR <	30.07	OOR <	*3.88	597.8	OOR <	*5.76	OOR <	OOR <	OOR <	24.67	OOR <	95.8	OOR <	OOR <	OOR <	OOR <	11133.8	43.91	*7.96	OOR <	7.18
(c)	pCEP4 48h	1452.93	192.99	*1.88	78.93	36.59	*10.59	OOR <	OOR <	OOR <	OOR <	24.62	30.26	OOR <	6.72	77.37	OOR <	OOR <	OOR <	4.42	206.42	0.14	OOR <	OOR <	OOR <	OOR <	34.93	OOR <	168	OOR <	OOR <	OOR <	OOR <	12321.1	100.09	*11.49	OOR <	7.55
	L1 WT 48h	3526.61	214.33	OOR <	34.84	50.18	*11.03	OOR <	1.77	OOR <	3.59	21.83	9.44	0.96	6.16	66.42	OOR <	38.77	*0.05	OOR <	498.17	41.96	*1.83	OOR <	OOR <	OOR <	11.55	OOR <	168	OOR <	2288.92	OOR <	OOR <	12972.7	86.5	13.44	OOR <	10.18
	L1 M8 48h	7137.98	367.2	11.34	945.69	66.71	*17.73	32.33	9.07	22.97	95.82	41.2	62.29	5.48	4.35	170.32	10.52	149.29	*6.17	14.94	1518.49	51.72	34.18	163.87	41.98	80.22	39.2	3.91	557.7	8935.8	3111.52	223.87	226.89	12166.7	113.28	22.32	13.98	19.25
	L1 RT- 48h	1783.78	297.65	OOR <	OOR <	38.47	*8.01	OOR <	8.38	OOR <	52.17	19.59	OOR <	OOR <	4.97	OOR <	4.21	OOR <	*0.70	OOR <	333.68	28.08	15.81	OOR <	7.79	OOR <	13.31	OOR <	134.17	OOR <	1846.18	OOR <	OOR <	11836.1	65.09	13.44	6.87	10.18
A dsRNA synthetic analog poly(I:C) was used as a positive control to compare the upregulation of cytokines or chemokines secreted in L1-transfected cells.
An increase of >2-fold between control and poly(I:C) in (a), pCEP4 24h and one of the L1-transfected 24h in (b), or pCEP4 48h and one of the L1-transfected 48h in (c) are considered as an upregulation of the respective cytokines or chemokines
Upregulation of all three sets, i.e., (a), (b), and (c) are highlighted in blue, upregulation of two of them are highlighted in green; control, pCEP4 24h, and pCEP4 48h are highlighted in gray
Each respective box that shows the upregulation is highlighted.
Values with asterisk (*, see below) are not considered in the analysis due to low confidence
Legends
control	only transfection reagent control
poly(I:C)	dsRNA immunostimulant poly(I:C)-transfected cells
pCEP4	pCEP4-transfected cells as a mock control
L1 WT	pJM101/L1.3FLAG-transfected cells
L1 M8	pALAF008_M8-transfected cells
L1 RT-	pJM105/L1.3-transfected cells
24h	24 hours post Day-3 post-transfection media change
48h	48 hours post Day-3 post-transfection media change
*	value is still in the detection range, but below than the last point on the standard curve
OOR<	value is out of range of the standard curve
Obs Conc	Observed concentration

## Sheet: Supplementary Data 4
Supplementary Data 4: Interferome analysis showing ISGs with 5-fold increase/decrease by all IFNs from protein hits with >0.5 cutoff of log2(abundance ratio WT vs M8[RBM])
Ensembl Id	Gene Symbol	Description	Entrez	GenBank	UniGene
ENSMUSG00000027951	Adar	adenosine deaminase, RNA-specific [Source:MGI Symbol;Acc:MGI:1889575]	56417	AAS82589	Mm.316628
ENSG00000160710	ADAR	adenosine deaminase, RNA-specific [Source:HGNC Symbol;Acc:225]	103		Hs.659290
ENSMUSG00000020262	Adarb1	adenosine deaminase, RNA-specific, B1 [Source:MGI Symbol;Acc:MGI:891999]	110532		Mm.396958
ENSG00000172493	AFF1	AF4/FMR2 family, member 1 [Source:HGNC Symbol;Acc:7135]	4299	AAI14931	Hs.480190
ENSG00000124942	AHNAK	AHNAK nucleoprotein [Source:HGNC Symbol;Acc:347]	79026	AAH00926	Hs.703348
ENSG00000179750	APOBEC3B	apolipoprotein B mRNA editing enzyme, catalytic polypeptide-like 3B [Source:HGNC Symbol;Acc:17352]	9582		Hs.226307
ENSG00000116584	ARHGEF2	Rho/Rac guanine nucleotide exchange factor (GEF) 2 [Source:HGNC Symbol;Acc:682]	9181		Hs.743352
ENSG00000198604	BAZ1A	bromodomain adjacent to zinc finger domain, 1A [Source:HGNC Symbol;Acc:960]	11177		Hs.629054
ENSG00000166582	CENPV	centromere protein V [Source:HGNC Symbol;Acc:29920]	201161		Hs.677906
ENSG00000169607	CKAP2L	cytoskeleton associated protein 2-like [Source:HGNC Symbol;Acc:26877]	150468		Hs.434250
ENSG00000184220	CMSS1	cms1 ribosomal small subunit homolog (yeast) [Source:HGNC Symbol;Acc:28666]	84319		Hs.729147
ENSMUSG00000037921	Ddx60	DEAD (Asp-Glu-Ala-Asp) box polypeptide 60 [Source:MGI Symbol;Acc:MGI:2384570]	234311	BAC29452	Mm.275233
ENSG00000137628	DDX60	DEAD (Asp-Glu-Ala-Asp) box polypeptide 60 [Source:HGNC Symbol;Acc:25942]	55601		Hs.481141
ENSG00000181381	DDX60L	DEAD (Asp-Glu-Ala-Asp) box polypeptide 60-like [Source:HGNC Symbol;Acc:26429]	91351		Hs.535011
ENSMUSG00000017830	Dhx58	DEXH (Asp-Glu-X-His) box polypeptide 58 [Source:MGI Symbol;Acc:MGI:1931560]	80861	AAH29209	Mm.271830
ENSG00000108771	DHX58	DEXH (Asp-Glu-X-His) box polypeptide 58 [Source:HGNC Symbol;Acc:29517]	79132	BAB13818	Hs.55918
ENSG00000138346	DNA2	DNA replication helicase/nuclease 2 [Source:HGNC Symbol;Acc:2939]	1763	BAA07647	Hs.532446
ENSMUSG00000024079	Eif2ak2	eukaryotic translation initiation factor 2-alpha kinase 2 [Source:MGI Symbol;Acc:MGI:1353449]	19106	BAC26027	Mm.402205
ENSG00000055332	EIF2AK2	eukaryotic translation initiation factor 2-alpha kinase 2 [Source:HGNC Symbol;Acc:9437]	5610		Hs.738069
ENSG00000100353	EIF3D	eukaryotic translation initiation factor 3, subunit D [Source:HGNC Symbol;Acc:3278]	8664	BAG62843	Hs.55682
ENSMUSG00000040028	Elavl1	ELAV (embryonic lethal, abnormal vision)-like 1 (Hu antigen R) [Source:MGI Symbol;Acc:MGI:1100851]	15568	AAA96941	Mm.477235
ENSMUSG00000008489	Elavl2	ELAV (embryonic lethal, abnormal vision, Drosophila)-like 2 (Hu antigen B) [Source:MGI Symbol;Acc:MGI:1100887]	15569		Mm.470468
ENSG00000118985	ELL2	elongation factor, RNA polymerase II, 2 [Source:HGNC Symbol;Acc:17064]	22936	BAG60269	Hs.715914
ENSMUSG00000039899	Fgl2	fibrinogen-like protein 2 [Source:MGI Symbol;Acc:MGI:103266]	14190	AAH28893	Mm.466072
ENSG00000127951	FGL2	fibrinogen-like 2 [Source:HGNC Symbol;Acc:3696]	10875	BAG35554	Hs.666771
ENSMUSG00000036053	Fmnl2	formin-like 2 [Source:MGI Symbol;Acc:MGI:1918659]	71409	BAC37877	Mm.475814
ENSG00000075618	FSCN1	fascin homolog 1, actin-bundling protein (Strongylocentrotus purpuratus) [Source:HGNC Symbol;Acc:11148]	6624		Hs.739284
ENSG00000010810	FYN	FYN oncogene related to SRC, FGR, YES [Source:HGNC Symbol;Acc:4037]	2534		Hs.623374
ENSMUSG00000000149	Gna12	guanine nucleotide binding protein, alpha 12 [Source:MGI Symbol;Acc:MGI:95767]	14673	AAA63302	Mm.370185
ENSMUSG00000028069	Gpatch4	G patch domain containing 4 [Source:MGI Symbol;Acc:MGI:1913864]	66614	AAH19490	Mm.46029
ENSMUSG00000027580	Helz2	helicase with zinc finger 2, transcriptional coactivator [Source:MGI Symbol;Acc:MGI:2385169]	229003	AAH52532	Mm.315872
ENSG00000130589	HELZ2	helicase with zinc finger 2, transcriptional coactivator [Source:HGNC Symbol;Acc:30021]	85441	BAE46996	Hs.622994
ENSG00000138646	HERC5	HECT and RLD domain containing E3 ubiquitin protein ligase 5 [Source:HGNC Symbol;Acc:24368]	51191		Hs.26663
ENSG00000099783	HNRNPM	heterogeneous nuclear ribonucleoprotein M [Source:HGNC Symbol;Acc:5046]	4670		Hs.465808
ENSG00000173083	HPSE	heparanase [Source:HGNC Symbol;Acc:5164]	10855		Hs.627092
ENSG00000163565	IFI16	interferon, gamma-inducible protein 16 [Source:HGNC Symbol;Acc:5395]	3428	AAA58683	Hs.629190
ENSMUSG00000034459	Ifit1	interferon-induced protein with tetratricopeptide repeats 1 [Source:MGI Symbol;Acc:MGI:99450]	15957	AAH03768	Mm.473606
ENSG00000185745	IFIT1	interferon-induced protein with tetratricopeptide repeats 1 [Source:HGNC Symbol;Acc:5407]	3434	EAW50137	Hs.20315
ENSMUSG00000045932	Ifit2	interferon-induced protein with tetratricopeptide repeats 2 [Source:MGI Symbol;Acc:MGI:99449]	15958	EDL41751	Mm.2036
ENSG00000119922	IFIT2	interferon-induced protein with tetratricopeptide repeats 2 [Source:HGNC Symbol;Acc:5409]	3433	AAA59191	Hs.437609
ENSMUSG00000074896	Ifit3	interferon-induced protein with tetratricopeptide repeats 3 [Source:MGI Symbol;Acc:MGI:1101055]	15959	AAH03804
ENSG00000119917	IFIT3	interferon-induced protein with tetratricopeptide repeats 3 [Source:HGNC Symbol;Acc:5411]	3437	BAG59639	Hs.744072
ENSMUSG00000033581	Igf2bp2	insulin-like growth factor 2 mRNA binding protein 2 [Source:MGI Symbol;Acc:MGI:1890358]	319765		Mm.491007
ENSG00000136231	IGF2BP3	insulin-like growth factor 2 mRNA binding protein 3 [Source:HGNC Symbol;Acc:28868]	10643		Hs.700696
ENSG00000173801	JUP	junction plakoglobin [Source:HGNC Symbol;Acc:6207]	3728
ENSMUSG00000037331	Larp1	La ribonucleoprotein domain family, member 1 [Source:MGI Symbol;Acc:MGI:1890165]	73158		Mm.397187
ENSMUSG00000033880	Lgals3bp	lectin, galactoside-binding, soluble, 3 binding protein [Source:MGI Symbol;Acc:MGI:99554]	19039	AAH90658	Mm.3152
ENSG00000108679	LGALS3BP	lectin, galactoside-binding, soluble, 3 binding protein [Source:HGNC Symbol;Acc:6564]	3959	BAG62653	Hs.514535
ENSMUSG00000032496	Ltf	lactotransferrin [Source:MGI Symbol;Acc:MGI:96837]	17002	AAA39427	Mm.466602
ENSG00000148773	MKI67	marker of proliferation Ki-67 [Source:HGNC Symbol;Acc:7107]	4288	CAA46519	Hs.80976
ENSMUSG00000031004	Mki67	antigen identified by monoclonal antibody Ki 67 [Source:MGI Symbol;Acc:MGI:106035]	17345	AAH53453	Mm.4078
ENSMUSG00000002227	Mov10	Moloney leukemia virus 10 [Source:MGI Symbol;Acc:MGI:97054]	17454	CAA53453	Mm.406408
ENSG00000155363	MOV10	Mov10, Moloney leukemia virus 10, homolog (mouse) [Source:HGNC Symbol;Acc:7200]	4343	BAG51905	Hs.514941
ENSMUSG00000020900	Myh10	myosin, heavy polypeptide 10, non-muscle [Source:MGI Symbol;Acc:MGI:1930780]	77579	BAE27998	Mm.408849
ENSG00000181163	NPM1	nucleophosmin (nucleolar phosphoprotein B23, numatrin) [Source:HGNC Symbol;Acc:7910]	4869	BAA91188	Hs.735618
ENSG00000135114	OASL	2'-5'-oligoadenylate synthetase-like [Source:HGNC Symbol;Acc:8090]	8638		Hs.118633
ENSMUSG00000038507	Parp12	poly (ADP-ribose) polymerase family, member 12 [Source:MGI Symbol;Acc:MGI:2143990]	243771	AAH48927	Mm.268462
ENSG00000059378	PARP12	poly (ADP-ribose) polymerase family, member 12 [Source:HGNC Symbol;Acc:21919]	64761		Hs.12646
ENSG00000166889	PATL1	protein associated with topoisomerase II homolog 1 (yeast) [Source:HGNC Symbol;Acc:26721]	219988	BAG54542	Hs.619558
ENSG00000242265	PEG10	paternally expressed 10 [Source:HGNC Symbol;Acc:14005]	23089	BAG61702	Hs.147492
ENSG00000152952	PLOD2	procollagen-lysine, 2-oxoglutarate 5-dioxygenase 2 [Source:HGNC Symbol;Acc:9082]	5352		Hs.477866
ENSG00000122257	RBBP6	retinoblastoma binding protein 6 [Source:HGNC Symbol;Acc:9889]	5930	BAC77636	Hs.614143
ENSG00000260336	RP11-395B7.7		100996615		Hs.737961
ENSG00000232702	RP3-437C15.1
ENSG00000132275	RRP8	ribosomal RNA processing 8, methyltransferase, homolog (yeast) [Source:HGNC Symbol;Acc:29030]	23378		Hs.652255
ENSG00000100220	RTCB	RNA 2',3'-cyclic phosphate and 5'-OH ligase [Source:HGNC Symbol;Acc:26935]	51493		Hs.474643
ENSG00000163993	S100P	S100 calcium binding protein P [Source:HGNC Symbol;Acc:10504]	6286	CAA46566
ENSG00000075856	SART3	squamous cell carcinoma antigen recognized by T cells 3 [Source:HGNC Symbol;Acc:16860]	9733
ENSG00000168003	SLC3A2	solute carrier family 3 (amino acid transporter heavy chain), member 2 [Source:HGNC Symbol;Acc:11026]	6520		Hs.502769
ENSG00000102038	SMARCA1	SWI/SNF related, matrix associated, actin dependent regulator of chromatin, subfamily a, member 1 [Source:HGNC Symbol;Acc:11097]	6594	AAA80559
ENSG00000138385	SSB	Sjogren syndrome antigen B (autoantigen La) [Source:HGNC Symbol;Acc:11316]	6741	AAA36654	Hs.722305
ENSMUSG00000021427	Ssr1	signal sequence receptor, alpha [Source:MGI Symbol;Acc:MGI:105082]	107513	AAH11255	Mm.490298
ENSG00000008196	TFAP2B	transcription factor AP-2 beta (activating enhancer binding protein 2 beta) [Source:HGNC Symbol;Acc:11743]	7021	BAF83861	Hs.33102
ENSMUSG00000022797	Tfrc	transferrin receptor [Source:MGI Symbol;Acc:MGI:98822]	22042		Mm.408555
ENSG00000072274	TFRC	transferrin receptor [Source:HGNC Symbol;Acc:11763]	7037	AAA61153	Hs.529618
ENSG00000131747	TOP2A	topoisomerase (DNA) II alpha 170kDa [Source:HGNC Symbol;Acc:11989]	7153		Hs.654618
ENSMUSG00000000275	Trim25	tripartite motif-containing 25 [Source:MGI Symbol;Acc:MGI:102749]	217069	CAI24266	Mm.248445
ENSG00000121060	TRIM25	tripartite motif containing 25 [Source:HGNC Symbol;Acc:12932]	7706		Hs.707081
ENSG00000169871	TRIM56	tripartite motif containing 56 [Source:HGNC Symbol;Acc:19028]	81844		Hs.521092
ENSG00000146457	WTAP	Wilms tumor 1 associated protein [Source:HGNC Symbol;Acc:16846]	9589	AAK07548	Hs.708272
ENSG00000114127	XRN1	5'-3' exoribonuclease 1 [Source:HGNC Symbol;Acc:30654]	54464	BAG65165	Hs.629790
ENSMUSG00000027433	Xrn2	5'-3' exoribonuclease 2 [Source:MGI Symbol;Acc:MGI:894687]	24128	AAH54743	Mm.471989
ENSMUSG00000029826	Zc3hav1	zinc finger CCCH type, antiviral 1 [Source:MGI Symbol;Acc:MGI:1926031]	78781		Mm.487761
ENSG00000105939	ZC3HAV1	zinc finger CCCH-type, antiviral 1 [Source:HGNC Symbol;Acc:23721]	56829		Hs.609466
ENSMUSG00000045817	Zfp36l2	zinc finger protein 36, C3H type-like 2 [Source:MGI Symbol;Acc:MGI:107945]	12193	AAA72946	Mm.475817
ENSG00000152518	ZFP36L2	ZFP36 ring finger protein-like 2 [Source:HGNC Symbol;Acc:1108]	678	AAA91778	Hs.645068
