# Supplementary material for: The interferon stimulated gene-encoded protein HELZ2 inhibits human LINE-1 retrotransposition and LINE-1 RNA-mediated type I interferon induction
Source: Nat Commun. 2023 Jan 13;14:203. doi: 10.1038/s41467-022-35757-6 (PMC9839780; doi:10.1038/s41467-022-35757-6)
Supplement: Supplementary file 6 — Source data [file 41467_2022_35757_MOESM6_ESM.xlsx]

## Sheet: Summary
Source data
Summary of ORF1p IP-MS comparisons. L1 ORF1p IP-MS results from previous literature were compared to this study in each respective tabs (author, publication year).
Comparison's tab showed whether IP-MS protein hits also appear in ORF1p IP-MS from previous literature
Luqman-Fatah's tab showed the IP-MS result of ORF1p in HeLa-JVM with respective comparisons.
The summary format was taken from (Taylor, 2013)
Goodier, 2013		Positive hits	111
		No hits/not significant	22
		Total gene	133
		Percentage of similarity	83.4586
Taylor, 2013		Positive hits	12
		No hits/not significant	1
		Total gene	13
		Percentage of similarity	92.3077
Moldovan, 2015		Positive hits	27
		No hits/not significant	14
		Total gene	39
		Percentage of similarity	69.2308
References
Goodier, J.L., Cheung, L.E., Kazazian, H.H., 2013. Mapping the LINE1 ORF1 protein interactome reveals associated inhibitors of human retrotransposition. Nucleic Acids Research 41, 7401–7419. https://doi.org/10.1093/nar/gkt512
Moldovan, J. B. and Moran, J. V. (2015) ‘The Zinc-Finger Antiviral Protein ZAP Inhibits LINE and Alu Retrotransposition’, PLOS Genetics. Edited by H. S. Malik, 11(5), p. e1005121. doi: 10.1371/journal.pgen.1005121.
Taylor, M.S., LaCava, J., Mita, P., Molloy, K.R., Huang, C.R.L., Li, D., Adney, E.M., Jiang, H., Burns, K.H., Chait, B.T., Rout, M.P., Boeke, J.D., Dai, L., 2013. Affinity Proteomics Reveals Human Host Factors Implicated in Discrete Stages of LINE-1 Retrotransposition. Cell 155, 1034–1048. https://doi.org/10.1016/j.cell.2013.10.021

## Sheet: Comparisons
Only UniProt accession numbers with high protein FDR confidence and calculable abundance ratio (WT vs M8[RBM]) are converted to gene names (see Luqman-Fatah, 2022 tab).
If there are multiple UniProt accession numbers that map to the same gene, only the one with the highest abundance ratio is included
The gene names are sorted in descending order based on the abundance ratios
Total gene symbols: 1437
Luqman-Fatah, 2022				Goodier, 2013	Taylor, 2013	Moldovan, 2015
Gene	Abundance Ratio: (WT) / (M8)	log2 (abundance ratio)
NOC4L	131.082	7.03433		no	no	no
CCNT1	95.125	6.57175		yes	no	no
HEXIM1	49.728	5.63599		yes	no	no
CDK9	44.621	5.47965		no	no	yes
PNO1	39.074	5.28814		no	no	no
RIOK2	33.791	5.07857		no	no	no
DDX10	32.101	5.00455		no	no	no
CCNT2	28.923	4.85415		no	no	no
LTV1	28.376	4.8266		no	no	no
SCAF11	26.875	4.74819		no	no	no
IPO7	22.525	4.49346		no	no	no
FYN	21.788	4.44546		no	no	no
ZNF277	21.133	4.40143		no	no	no
DHX58	18.614	4.21832		no	no	no
PABPN1	17.912	4.16285		no	no	no
SPATA5L1	16.348	4.03104		no	no	no
LARP7	16.196	4.01757		no	yes	no
MEPCE	15.375	3.94251		yes	yes	no
SON	15.103	3.91676		no	no	no
BYSL	13.777	3.78419		no	no	no
KLC1	13.452	3.74975		no	no	no
TRMT61A	13.425	3.74685		no	no	no
LSM2	13.097	3.71116		no	no	no
NXF1	12.784	3.67627		no	no	no
CDK12	11.878	3.57022		no	no	no
LGALS1	11.715	3.55029		no	no	no
LSM4	11.478	3.5208		no	no	no
HNRNPH3	11.241	3.4907		yes	no	no
SLX9	10.984	3.45733		no	no	no
SRPRA	10.816	3.4351		no	no	no
SREK1	10.769	3.42881		no	no	no
DDX47	10.747	3.42586		no	no	no
TNRC6A	10.652	3.41305		no	no	no
NOB1	10.605	3.40667		no	no	no
GNG12	10.59	3.40463		no	no	no
CLK2	10.294	3.36373		no	no	no
EXOSC2	10.204	3.35106		no	no	no
MRPS18B	9.31	3.21878		no	no	no
KLC2	9.26	3.21101		no	no	no
CPSF6	9.123	3.18951		no	no	no
MLLT1	9.066	3.18047		no	no	no
AFF4	8.985	3.16752		no	no	no
MPHOSPH6	8.923	3.15753		no	no	no
PKP4	8.725	3.12516		no	no	no
RNPC3	8.666	3.11537		no	no	no
TRMT2A	8.589	3.10249		no	no	no
RRP12	8.484	3.08474		no	no	no
EDC4	8.4	3.07039		no	no	no
PWP2	8.201	3.0358		no	no	no
AFF1	8.047	3.00845		no	no	no
SNRPC	8.041	3.00737		no	no	no
DDX6	7.99	2.9982		no	no	no
LUC7L	7.489	2.90477		no	no	no
WDR3	7.474	2.90188		no	no	no
CSE1L	7.243	2.85659		no	no	no
NLE1	7.175	2.84298		no	no	no
RBMX2	7.157	2.83935		no	no	no
SRSF3	7.153	2.83855		no	no	no
AQR	7.131	2.8341		no	no	no
RO60	7.109	2.82965		no	yes	yes
HNRNPA1	7.094	2.8266		yes	no	no
MRPL55	7.087	2.82518		no	no	no
U2AF2	7.076	2.82293		no	no	no
ELL2	7.037	2.81496		no	no	no
EAF1	7.014	2.81024		no	no	no
ATXN2L	6.962	2.7995		no	no	no
SRSF9	6.96	2.79909		no	no	no
SPTBN1	6.934	2.79369		no	no	no
JUP	6.875	2.78136		no	no	no
WTAP	6.87	2.78031		no	no	no
LSM10	6.758	2.7566		no	no	no
HNRNPD	6.676	2.73898		no	no	no
ZC3H13	6.541	2.70951		no	no	no
ARGLU1	6.379	2.67333		no	no	no
METTL17	6.344	2.66539		no	no	no
TRMT6	6.249	2.64363		no	no	no
POLR1F	6.218	2.63645		no	no	no
NUP42	6.167	2.62457		no	no	no
APOBEC3C	6.073	2.60241		no	no	no
ZC3H3	6.034	2.59311		no	no	no
AIMP1	5.926	2.56706		no	no	no
TSR1	5.895	2.55949		no	no	no
SLIRP	5.864	2.55189		no	no	no
NFX1	5.642	2.49621		no	no	no
CFAP20	5.605	2.48671		no	no	no
AP2B1	5.539	2.46963		no	no	no
KIF5B	5.515	2.46336		no	no	yes
ALYREF	5.508	2.46153		no	no	no
HNRNPDL	5.428	2.44042		no	no	no
PACSIN3	5.408	2.4351		no	no	no
HNRNPL	5.337	2.41603		yes	no	yes
DDX5	5.32	2.41143		yes	no	no
HNRNPA2B1	5.285	2.4019		yes	no	yes
ZCCHC8	5.259	2.39479		no	no	no
U2AF1	5.225	2.38543		no	no	no
IFRD2	5.202	2.37907		no	no	no
PAIP2	5.173	2.371		no	no	no
CSTF2	5.166	2.36905		no	no	no
MTDH	5.155	2.36597		no	no	no
WDR36	5.154	2.36569		no	no	no
DLG5	5.122	2.35671		no	no	no
AKAP17A	5.093	2.34852		no	no	no
PRPF40A	5.083	2.34568		no	no	no
FIP1L1	5.057	2.33828		no	no	no
ZCRB1	5.049	2.336		no	no	no
EFTUD2	5.025	2.32912		no	no	no
SSB	4.98	2.31615		yes	no	no
CLK3	4.976	2.31499		no	no	no
KIF1C	4.941	2.3048		no	no	no
MRPS6	4.892	2.29042		no	no	no
DDX46	4.874	2.28511		no	no	no
EIF4E	4.818	2.26843		no	no	no
NCL	4.791	2.26033		yes	no	yes
SF3A1	4.791	2.26033		no	no	no
LARP1	4.786	2.25882		yes	no	yes
AATF	4.762	2.25157		no	no	no
LSM14B	4.741	2.24519		no	no	no
MTERF1	4.732	2.24245		no	no	no
LRPPRC	4.711	2.23603		no	no	no
PNPLA6	4.681	2.22682		no	no	no
PDCD7	4.68	2.22651		no	no	no
MBD4	4.65	2.21723		no	no	no
SPATA5	4.649	2.21692		no	no	no
PLOD3	4.642	2.21475		no	no	no
DHX37	4.588	2.19787		no	no	no
MRPS21	4.566	2.19093		no	no	no
SNRNP200	4.556	2.18777		no	no	no
SRSF5	4.541	2.18301		no	no	no
LSM7	4.538	2.18206		no	no	no
LGALS3BP	4.511	2.17345		no	no	no
HNRNPC	4.494	2.168		yes	no	yes
THOC2	4.484	2.16479		no	no	no
HNRNPA3	4.479	2.16318		no	no	no
KBTBD3	4.435	2.14893		no	no	no
GLE1	4.422	2.1447		no	no	no
MSI2	4.41	2.14078		no	no	no
TBL3	4.35	2.12102		no	no	no
EMG1	4.337	2.1167		no	no	no
G3BP2	4.321	2.11137		no	no	no
CCDC12	4.304	2.10568		no	no	no
SNRPE	4.276	2.09626		no	no	no
HNRNPAB	4.274	2.09559		yes	no	no
SRRT	4.27	2.09424		no	no	no
LSM6	4.247	2.08644		no	no	no
TIMM50	4.233	2.08168		no	no	no
LUC7L3	4.228	2.07998		yes	no	no
RRP7A	4.219	2.0769		no	no	no
IFI16	4.208	2.07313		no	no	no
SRSF10	4.192	2.06764		yes	no	no
TMA16	4.192	2.06764		no	no	no
NCBP3	4.187	2.06592		no	no	no
RALYL	4.14	2.04963		no	no	no
EXOSC3	4.112	2.03984		no	no	no
EXOSC6	4.07	2.02503		no	no	no
ZBTB11	4.041	2.01471		no	no	no
KIF1B	4.012	2.00432		no	no	no
RPF1	4.001	2.00036		no	no	no
NSUN5	3.987	1.9953		no	no	no
THAP11	3.971	1.9895		no	no	no
SCAF8	3.963	1.98659		no	no	no
LTF	3.961	1.98586		no	no	no
NOL6	3.935	1.97636		no	no	no
EIF4G3	3.927	1.97343		no	no	no
SAP18	3.918	1.97012		no	no	no
RBM7	3.907	1.96606		no	no	no
CRNKL1	3.863	1.94972		no	no	no
HNRNPA0	3.848	1.94411		no	no	no
VIRMA	3.846	1.94336		no	no	no
WDR74	3.829	1.93697		no	no	no
NOMO3	3.828	1.93659		no	no	no
CHD3	3.819	1.93319		no	no	no
RTRAF	3.816	1.93206		no	no	no
RRS1	3.814	1.9313		no	no	no
YTHDC2	3.796	1.92448		no	no	no
MOV10	3.766	1.91303		yes	yes	yes
LSM1	3.766	1.91303		no	no	no
CPSF2	3.759	1.91035		no	no	no
PTBP1	3.75	1.90689		yes	no	no
MATR3	3.745	1.90497		yes	no	yes
S100A10	3.744	1.90458		no	no	no
DDX41	3.728	1.8984		no	no	no
GEMIN2	3.717	1.89414		no	no	no
LSM12	3.678	1.87892		no	no	no
RBMS2	3.675	1.87774		no	no	no
RRP9	3.663	1.87303		no	no	no
RPF2	3.651	1.86829		no	no	no
RBM15	3.643	1.86513		no	no	no
SAFB2	3.633	1.86116		no	no	no
MRPS28	3.603	1.8492		no	no	no
EXOSC8	3.584	1.84157		no	no	no
RTCB	3.57	1.83592		no	no	no
MRPS23	3.568	1.83512		no	no	no
SF3A3	3.566	1.83431		no	no	no
SNRPG	3.558	1.83107		no	no	no
IFIT1	3.544	1.82538		no	no	no
MYBBP1A	3.54	1.82375		no	no	no
PTBP3	3.535	1.82171		no	no	no
EXOSC1	3.53	1.81967		no	no	no
PUF60	3.504	1.809		no	no	no
XPA	3.503	1.80859		no	no	no
PIP5K1A	3.5	1.80735		no	no	no
GNA12	3.498	1.80653		no	no	no
MYH6	3.478	1.79826		no	no	no
PATL1	3.478	1.79826		no	no	no
TTF1	3.475	1.79701		no	no	no
EIF4G1	3.463	1.79202		no	no	no
THAP12	3.453	1.78785		no	no	no
VANGL1	3.453	1.78785		no	no	no
SRSF1	3.451	1.78701		yes	no	no
EIF2AK2	3.45	1.7866		no	no	no
AHNAK	3.445	1.7845		no	no	no
IFIT3	3.438	1.78157		no	no	no
LUC7L2	3.435	1.78031		no	no	no
SRSF2	3.429	1.77779		no	no	no
IPO5	3.424	1.77568		no	no	no
G3BP1	3.418	1.77315		no	no	no
TSNAX	3.39	1.76129		no	no	no
CAPRIN1	3.388	1.76043		no	no	no
RBMS1	3.36	1.74846		no	no	no
SUGP2	3.346	1.74244		no	no	no
HPSE	3.343	1.74114		no	no	no
PHF6	3.337	1.73855		no	no	no
MRPS10	3.325	1.73335		no	no	no
GADD45GIP1	3.321	1.73162		no	no	no
RBM42	3.313	1.72814		no	no	no
SNCA	3.309	1.7264		no	no	no
BLM	3.303	1.72378		no	no	no
EIF5B	3.294	1.71984		no	no	no
HNRNPU	3.283	1.71501		yes	no	no
ATXN10	3.266	1.70752		no	no	no
ZC3H18	3.254	1.70221		no	no	no
ELAVL1	3.247	1.69911		yes	no	no
LSM14A	3.237	1.69466		no	no	no
CLTC	3.234	1.69332		no	no	no
HNRNPCL4	3.216	1.68527		no	no	no
LSM3	3.197	1.67672		no	no	no
POLR2F	3.193	1.67491		no	no	no
HNRNPR	3.186	1.67175		yes	no	no
RBM47	3.178	1.66812		no	no	no
ZFP36L2	3.172	1.66539		no	no	no
CPSF7	3.171	1.66494		no	no	no
FGL2	3.171	1.66494		no	no	no
MRM1	3.166	1.66266		no	no	no
PTBP2	3.166	1.66266		no	no	no
DROSHA	3.165	1.66221		no	no	no
CCDC86	3.165	1.66221		no	no	no
GRSF1	3.161	1.66038		no	no	no
FAM98A	3.155	1.65764		yes	no	no
ICE2	3.15	1.65535		no	no	no
SNRPD1	3.149	1.65489		no	no	no
TARDBP	3.127	1.64478		no	no	no
PRR3	3.125	1.64386		no	no	no
SRSF8	3.12	1.64155		no	no	no
MRPS16	3.119	1.64108		no	no	no
CCDC47	3.119	1.64108		no	no	no
NGDN	3.111	1.63738		no	no	no
TUT7	3.104	1.63413		no	no	no
NVL	3.074	1.62012		no	no	no
EIF2S1	3.068	1.6173		no	no	no
DDX1	3.034	1.60122		no	no	no
SNRPB2	3.027	1.59789		no	no	no
AIMP2	3.016	1.59264		no	no	no
KRR1	3.014	1.59168		no	no	no
ACIN1	3.01	1.58976		no	no	no
ADAR	3.009	1.58928		no	no	no
FXR1	3.009	1.58928		no	no	no
DHX9	3.007	1.58832		yes	no	yes
YWHAG	3.004	1.58688		no	no	no
MKRN1	3	1.58496		no	no	no
MKRN2	2.992	1.58111		no	no	no
PEG10	2.988	1.57918		no	no	no
EXOSC7	2.963	1.56706		no	no	no
RBM14	2.962	1.56657		no	no	no
TUBA4A	2.956	1.56365		no	no	no
PPIH	2.906	1.53903		no	no	no
C1orf167	2.888	1.53007		no	no	no
MRPL48	2.886	1.52907		no	no	no
DKC1	2.883	1.52757		yes	no	no
DDX3X	2.879	1.52557		no	no	no
POLR1B	2.873	1.52256		no	no	no
POP4	2.864	1.51803		no	no	no
TCAF1	2.861	1.51652		no	no	no
CHTOP	2.853	1.51248		no	no	no
SNRNP70	2.851	1.51147		yes	no	no
EPRS1	2.849	1.51046		no	no	no
SNRNP35	2.848	1.50995		no	no	no
RBBP6	2.846	1.50894		no	no	no
FBXW4	2.845	1.50843		no	no	no
ZNF638	2.842	1.50691		no	no	no
SEC61G	2.84	1.50589		no	no	no
MTREX	2.839	1.50538		no	no	no
SART3	2.836	1.50386		no	no	no
SYNCRIP	2.829	1.50029		yes	no	yes
MRPS24	2.828	1.49978		no	no	no
RBM39	2.827	1.49927		no	no	no
NCOA5	2.826	1.49876		no	no	no
POLR1A	2.825	1.49825		no	no	no
TFAP2B	2.823	1.49723		no	no	no
IARS1	2.821	1.49621		no	no	no
PELP1	2.81	1.49057		no	no	no
NHP2	2.802	1.48646		no	no	no
SENP3-EIF4A1	2.802	1.48646		no	no	no
PRPF4B	2.796	1.48336		no	no	no
PUM2	2.792	1.4813		no	no	no
TAF1A	2.782	1.47612		no	no	no
NOP10	2.77	1.46989		no	no	no
ZNF326	2.767	1.46832		no	no	no
EIF2S3	2.767	1.46832		no	no	no
POLR2H	2.764	1.46676		no	no	no
SLTM	2.762	1.46571		no	no	no
SGPL1	2.744	1.45628		no	no	no
AP2A1	2.743	1.45575		no	no	no
VIM	2.74	1.45418		no	no	no
ATXN2	2.739	1.45365		no	no	yes
PKP2	2.727	1.44731		no	no	no
HNRNPK	2.725	1.44626		yes	no	no
YWHAB	2.723	1.4452		no	no	no
SERBP1	2.719	1.44308		yes	no	no
UPF1	2.712	1.43936		no	yes	yes
ZC3H4	2.711	1.43883		no	no	no
MRPS25	2.708	1.43723		no	no	no
NSA2	2.705	1.43563		no	no	no
TIMM8A	2.705	1.43563		no	no	no
GAR1	2.701	1.43349		no	no	no
AP2S1	2.686	1.42546		no	no	no
C1QBP	2.683	1.42385		no	no	no
EPB41L4B	2.682	1.42331		no	no	no
EXOSC4	2.681	1.42277		no	no	no
PTCD3	2.676	1.42008		no	no	no
ZNF385A	2.669	1.4163		no	no	no
TMPO	2.668	1.41576		no	no	no
NOLC1	2.648	1.4049		no	no	no
RNPS1	2.643	1.40218		no	no	no
CORO1C	2.642	1.40163		no	no	no
IGF2BP2	2.641	1.40108		yes	no	yes
CDC42	2.64	1.40054		no	no	no
NOP58	2.631	1.39561		no	no	no
ERAL1	2.626	1.39287		no	yes	no
CDK13	2.622	1.39067		no	no	no
IBTK	2.62	1.38957		no	no	no
EIF3M	2.618	1.38847		no	no	no
RRP8	2.617	1.38791		no	no	no
PABPC4	2.616	1.38736		yes	yes	no
ERCC6	2.613	1.38571		no	no	no
KRI1	2.605	1.38128		yes	no	no
WDR82	2.604	1.38073		no	no	no
DHX57	2.588	1.37184		no	no	no
BUD13	2.588	1.37184		no	no	no
NOP56	2.587	1.37128		yes	no	no
KIF18A	2.587	1.37128		no	no	no
SNU13	2.565	1.35896		no	no	no
IGF2BP3	2.561	1.35671		no	no	yes
RBM19	2.557	1.35445		no	no	no
XRN1	2.541	1.3454		no	no	no
HNRNPUL2	2.537	1.34312		no	no	no
KHDRBS1	2.536	1.34255		no	no	no
MRPL24	2.534	1.34142		no	no	no
AGO1	2.531	1.33971		no	no	no
YBX3	2.528	1.338		no	no	no
AGO3	2.521	1.334		no	no	no
SRSF7	2.519	1.33285		no	no	no
KIAA1522	2.519	1.33285		no	no	no
EXOSC5	2.518	1.33228		no	no	no
HNRNPH2	2.513	1.32941		no	no	no
MYO1E	2.513	1.32941		no	no	no
PCBP2	2.513	1.32941		yes	no	no
MRPS22	2.512	1.32884		no	no	no
DDX17	2.509	1.32711		yes	no	no
DNA2	2.509	1.32711		no	no	no
POP1	2.506	1.32539		no	no	no
ZNF346	2.506	1.32539		no	no	no
RBM45	2.504	1.32423		no	no	no
TCOF1	2.494	1.31846		no	no	no
HNRNPF	2.489	1.31557		no	no	no
SNRPD2	2.482	1.3115		no	no	no
TRA2B	2.479	1.30976		yes	no	no
MAGOH	2.475	1.30743		no	no	no
MRPS27	2.47	1.30451		no	no	no
HELZ2	2.461	1.29924		no	no	no
SRBD1	2.456	1.29631		no	no	no
PRKDC	2.446	1.29042		no	no	no
PES1	2.443	1.28865		no	no	no
FAM120C	2.44	1.28688		no	no	no
POLR2E	2.439	1.28629		no	no	no
ZNF66	2.43	1.28096		no	no	no
PDCD11	2.422	1.2762		no	no	no
PHRF1	2.422	1.2762		no	no	no
GRWD1	2.417	1.27322		no	no	no
TFB1M	2.417	1.27322		no	no	no
SRP14	2.416	1.27262		yes	no	no
GPATCH8	2.413	1.27083		no	no	no
TSN	2.41	1.26903		no	no	no
GNL2	2.406	1.26664		no	no	no
SRP9	2.405	1.26604		no	no	no
PPIG	2.403	1.26484		no	no	no
SEC61A2	2.401	1.26364		no	no	no
KCNMA1	2.397	1.26123		no	no	no
RRP15	2.396	1.26063		no	no	no
EIF3C	2.395	1.26003		no	no	no
RPS15	2.395	1.26003		no	no	no
MRPS5	2.394	1.25942		no	no	no
PRPF8	2.393	1.25882		no	no	no
DDX51	2.393	1.25882		no	no	no
EIF4A3	2.391	1.25761		no	no	no
NCLN	2.389	1.25641		no	no	no
PCBP1	2.384	1.25338		no	no	no
MRPS26	2.38	1.25096		no	no	no
WDR12	2.377	1.24914		no	no	no
PCID2	2.374	1.24732		no	no	no
KTN1	2.371	1.2455		no	no	no
IFRD1	2.368	1.24367		no	no	no
PGAM5	2.363	1.24062		no	no	no
FUS	2.363	1.24062		no	no	no
RRP1	2.359	1.23818		no	no	no
PHF5A	2.357	1.23695		no	no	no
FAM120A	2.356	1.23634		yes	no	yes
SRPK1	2.352	1.23389		no	no	no
PRRC2C	2.351	1.23327		no	no	no
ZCCHC3	2.351	1.23327		no	yes	no
MRPS30	2.351	1.23327		no	no	no
FASTK	2.35	1.23266		no	no	no
TFAM	2.345	1.22959		no	no	no
PUM1	2.342	1.22774		no	no	no
RALY	2.335	1.22342		yes	no	no
DAP3	2.334	1.2228		no	no	no
SRFBP1	2.331	1.22095		no	no	no
MRPS11	2.323	1.21599		no	no	no
SURF6	2.321	1.21475		no	no	no
RPP25L	2.32	1.21412		no	no	no
FBL	2.319	1.2135		yes	no	no
FXR2	2.317	1.21226		no	no	no
TTN	2.317	1.21226		no	no	no
PPAN-P2RY11	2.308	1.20664		no	no	no
RBM34	2.303	1.20351		no	no	no
EPPK1	2.29	1.19535		no	no	no
RRBP1	2.289	1.19472		no	no	no
FGF2	2.28	1.18903		no	no	no
PNN	2.272	1.18396		no	no	no
CPSF3	2.271	1.18333		no	no	no
RBMXL1	2.27	1.18269		no	no	no
RBFOX1	2.268	1.18142		no	no	no
CHD6	2.267	1.18078		no	no	no
EIF5	2.265	1.17951		no	no	no
RBM8A	2.264	1.17887		no	no	no
TNRC6B	2.264	1.17887		no	no	no
MOGS	2.26	1.17632		no	no	no
ZFC3H1	2.259	1.17568		no	no	no
APOBEC3B	2.25	1.16993		no	no	no
SF3B5	2.239	1.16285		no	no	no
TRIM56	2.236	1.16092		no	no	no
HNRNPH1	2.235	1.16027		no	no	no
TOP3B	2.235	1.16027		no	no	no
PAIP1	2.235	1.16027		no	no	no
ZC3H8	2.235	1.16027		no	no	no
GPATCH11	2.228	1.15575		no	no	no
RPL7L1	2.227	1.1551		no	no	no
DDX50	2.224	1.15316		no	no	no
CPEB4	2.219	1.14991		no	no	no
ZC3HAV1	2.218	1.14926		no	no	yes
CCDC124	2.218	1.14926		no	no	no
SEMA3B	2.215	1.14731		no	no	no
MRPS7	2.212	1.14535		no	no	no
UPF3B	2.211	1.1447		no	no	no
CHD2	2.21	1.14405		no	no	no
UTP23	2.208	1.14274		no	no	no
FMR1	2.207	1.14209		no	no	no
NUFIP1	2.206	1.14143		no	no	no
EIF4G2	2.205	1.14078		no	no	no
MRPS34	2.204	1.14012		no	no	no
BTF3	2.201	1.13816		no	no	no
LARP1B	2.198	1.13619		no	no	no
MRPS33	2.198	1.13619		no	no	no
WDR46	2.192	1.13225		no	no	no
SFSWAP	2.192	1.13225		no	no	no
NIFK	2.189	1.13027		no	no	no
TIMM13	2.189	1.13027		no	no	no
ZNF574	2.179	1.12367		no	no	no
YBX2	2.179	1.12367		no	no	no
DIS3L2	2.177	1.12234		no	no	no
U2SURP	2.174	1.12035		no	no	no
EME1	2.173	1.11969		no	no	no
IGF2BP1	2.166	1.11503		yes	no	no
IFIT2	2.166	1.11503		no	no	no
SPATS2	2.163	1.11303		no	no	no
EXOSC9	2.161	1.1117		no	no	no
MRPS35	2.16	1.11103		no	no	no
EEF2	2.155	1.10769		no	no	no
NIP7	2.152	1.10568		no	no	no
CSNK1A1	2.151	1.10501		no	no	no
URB1	2.147	1.10232		no	no	no
MRPS17	2.142	1.09896		no	no	no
WDR18	2.14	1.09761		no	no	no
RSL1D1	2.139	1.09694		yes	no	no
UTP18	2.13	1.09085		no	no	no
CDKN2AIP	2.116	1.08134		no	no	no
DHX36	2.114	1.07998		no	no	no
MYO1C	2.114	1.07998		no	no	no
DDB1	2.114	1.07998		no	no	no
TAF1B	2.112	1.07861		no	no	no
NPM1	2.11	1.07724		yes	no	no
SF3B2	2.107	1.07519		no	no	no
YTHDC1	2.107	1.07519		no	no	no
ERH	2.104	1.07313		no	no	no
MRPS2	2.103	1.07245		no	no	no
SPOUT1	2.096	1.06764		no	no	no
RPS19BP1	2.095	1.06695		no	no	no
POLRMT	2.085	1.06005		no	no	no
EIF3K	2.082	1.05797		no	no	no
YWHAZ	2.079	1.05589		no	no	no
EIF3D	2.071	1.05033		no	no	no
MRPS15	2.066	1.04684		no	no	no
MRPL47	2.065	1.04614		no	no	no
IGHMBP2	2.064	1.04544		no	no	no
CMAS	2.063	1.04474		no	no	no
SPTY2D1	2.061	1.04334		no	no	no
RPP25	2.059	1.04194		no	no	no
PABPC4L	2.058	1.04124		no	no	no
KDELR2	2.052	1.03703		no	no	no
ZC3H15	2.052	1.03703		no	no	no
DHX30	2.049	1.03492		no	no	no
MRPS31	2.047	1.03351		no	no	no
SHFL	2.045	1.0321		no	no	no
ELAVL2	2.04	1.02857		no	no	no
NUDT21	2.039	1.02786		no	no	no
DGCR8	2.037	1.02645		no	no	no
SART1	2.034	1.02432		yes	no	no
SLC25A11	2.032	1.0229		no	no	no
AGO2	2.029	1.02077		no	no	no
PRPF31	2.027	1.01935		yes	no	no
XRN2	2.019	1.01364		no	no	no
HAX1	2.018	1.01293		no	no	no
ZNF16	2.014	1.01006		no	no	no
PATZ1	2.008	1.00576		no	no	no
GEMIN5	2.007	1.00504		no	no	no
PLCD3	2.004	1.00288		no	no	no
BTF3L4	2.003	1.00216		no	no	no
GEMIN4	2.002	1.00144		no	no	no
ZNF512	2.002	1.00144		no	no	no
UTP20	1.999	0.999278		no	no	no
KNOP1	1.999	0.999278		no	no	no
MTCL1	1.996	0.997112		no	no	no
SNRPB	1.993	0.994942		no	no	no
CPS1	1.993	0.994942		no	no	no
MRPL9	1.992	0.994218		no	no	no
TRIM25	1.989	0.992043		no	no	no
RPL18	1.985	0.989139		yes	no	no
DDX54	1.984	0.988412		no	no	no
MRPL37	1.982	0.986957		no	no	no
SMARCA1	1.982	0.986957		no	no	no
YBX1	1.98	0.9855		yes	no	no
NMT1	1.98	0.9855		no	no	no
PUM3	1.977	0.983313		no	no	no
SFPQ	1.969	0.977463		no	no	no
WDR33	1.968	0.97673		no	no	no
XAB2	1.968	0.97673		no	no	no
LRRC59	1.968	0.97673		no	no	no
C8orf33	1.967	0.975997		no	no	no
PLOD2	1.961	0.97159		no	no	no
CCDC137	1.957	0.968644		no	no	no
EIF3B	1.955	0.967169		no	no	no
ARHGEF2	1.955	0.967169		no	no	no
PABPC1	1.954	0.96643		yes	yes	no
USP36	1.954	0.96643		no	no	no
ZCCHC17	1.953	0.965692		no	no	no
RING1	1.947	0.961253		no	no	no
MRPL18	1.945	0.95977		no	no	no
STAU2	1.94	0.956057		yes	no	no
RFC1	1.939	0.955313		no	no	no
NOP2	1.938	0.954569		no	no	no
DDX24	1.936	0.953079		no	no	no
SF3B6	1.935	0.952334		no	no	no
WBP11	1.93	0.948601		no	no	no
PLOD1	1.925	0.944858		no	no	no
SF3B1	1.924	0.944109		yes	no	no
RBMX	1.923	0.943359		yes	no	no
HNRNPM	1.921	0.941858		no	no	no
SRP54	1.912	0.935083		no	no	no
CHD1	1.91	0.933573		no	no	no
NSUN2	1.905	0.929791		no	no	no
COPA	1.905	0.929791		no	no	no
ZFR	1.904	0.929033		no	no	no
Nucleolar protein 12 (Fragment)	1.9	0.925999		no	no	no
RBM25	1.899	0.92524		no	no	no
NOP53	1.899	0.92524		no	no	no
CCAR2	1.891	0.919149		no	no	no
AP2M1	1.887	0.916094		no	no	no
SRRM2	1.883	0.913033		no	no	yes
SSR1	1.883	0.913033		no	no	no
TENT4B	1.881	0.9115		no	no	no
SRSF6	1.873	0.905351		yes	no	no
HNRNPUL1	1.871	0.90381		no	no	no
LMNA	1.868	0.901494		no	no	no
SRP19	1.868	0.901494		no	no	no
BMS1	1.866	0.899949		no	no	no
ILF2	1.863	0.897628		yes	no	no
TDRD3	1.862	0.896853		no	no	no
TOP2A	1.861	0.896078		no	no	no
CRTAP	1.858	0.893751		no	no	no
LARP4	1.857	0.892974		no	no	no
MRPL54	1.855	0.891419		no	no	no
DHX33	1.851	0.888305		no	no	no
GNB1	1.85	0.887525		no	no	no
LSG1	1.847	0.885184		no	no	no
MBNL3	1.846	0.884403		no	no	no
TBC1D10B	1.845	0.883621		no	no	no
DPM1	1.843	0.882056		no	no	no
LYAR	1.841	0.88049		no	no	no
EIF3L	1.84	0.879706		no	no	no
NOL9	1.837	0.877352		no	no	no
MYO3B	1.836	0.876566		no	no	no
RBBP7	1.835	0.87578		no	no	no
SRP68	1.833	0.874207		no	no	no
EXOSC10	1.826	0.868687		no	no	no
PURA	1.824	0.867106		yes	no	yes
MRPL40	1.822	0.865523		no	no	no
NEPRO	1.82	0.863938		no	no	no
ZBTB24	1.819	0.863146		no	no	no
MAP7D1	1.814	0.859174		no	no	no
EIF3F	1.812	0.857583		no	no	no
ZCCHC4	1.81	0.85599		no	no	no
SKP1	1.807	0.853597		no	no	no
ZCCHC10	1.807	0.853597		no	no	no
DDX52	1.806	0.852798		no	no	no
STRAP	1.806	0.852798		no	no	no
PHF8	1.806	0.852798		no	no	no
CPSF1	1.805	0.851999		no	no	no
PARP12	1.805	0.851999		no	no	no
SNRPA	1.804	0.851199		no	no	no
CSDE1	1.802	0.849599		no	no	no
RPP38	1.802	0.849599		no	no	no
MARS1	1.802	0.849599		no	no	no
MRPL27	1.801	0.848798		no	no	no
DDX18	1.799	0.847195		no	no	no
CASC3	1.799	0.847195		no	no	no
PRPF19	1.793	0.842375		yes	no	no
FMNL2	1.791	0.840765		no	no	no
CHERP	1.788	0.838347		no	no	no
MRPL46	1.786	0.836732		no	no	no
NUFIP2	1.784	0.835116		no	no	no
EIF3E	1.781	0.832688		no	no	no
ZNF787	1.781	0.832688		no	no	no
MAGEB1	1.779	0.831067		no	no	no
SRPK2	1.779	0.831067		no	no	no
SF3B4	1.774	0.827006		no	no	no
SRSF11	1.774	0.827006		no	no	no
PRPF4	1.77	0.823749		yes	no	no
TIMM8B	1.766	0.820485		no	no	no
DYNLL2	1.764	0.818851		no	no	no
ASPH	1.763	0.818032		no	no	no
CNTNAP4	1.762	0.817214		no	no	no
MRPL53	1.761	0.816395		no	no	no
SEC61B	1.759	0.814755		no	no	no
TRIM26	1.758	0.813935		no	no	no
KCMF1	1.758	0.813935		no	no	no
SMARCC1	1.757	0.813114		no	no	no
EIF3G	1.756	0.812293		no	no	no
PTDSS1	1.754	0.810649		no	no	no
BAZ1A	1.753	0.809826		no	no	no
DDX60L	1.751	0.808179		no	no	no
BCAS2	1.748	0.805705		no	no	no
RAN	1.746	0.804054		no	no	no
TOP2B	1.743	0.801573		no	no	no
STRBP	1.742	0.800745		no	no	no
GIGYF2	1.741	0.799916		no	no	no
MMTAG2	1.731	0.791606		no	no	no
MRPL34	1.731	0.791606		no	no	no
REV1	1.73	0.790772		no	no	no
FSCN1	1.729	0.789938		no	no	no
SPATS2L	1.727	0.788268		no	no	no
MKI67	1.724	0.78576		no	no	no
SEC61A1	1.723	0.784923		no	no	no
DHX15	1.722	0.784085		no	no	yes
OLA1	1.722	0.784085		no	no	no
DNTTIP1	1.72	0.782409		no	no	no
FUBP3	1.72	0.782409		no	no	yes
NONO	1.718	0.78073		no	no	no
GTF3C1	1.715	0.778209		no	no	no
TBPL2	1.712	0.775683		no	no	no
SNRPD3	1.711	0.77484		yes	no	no
NSD2	1.711	0.77484		no	no	no
RPP30	1.707	0.771463		no	no	no
TMCO1	1.706	0.770618		no	no	no
TAF6L	1.706	0.770618		no	no	no
DDX21	1.704	0.768925		yes	no	yes
HERC5	1.703	0.768078		no	no	no
DDX56	1.703	0.768078		no	no	no
SRRM1	1.702	0.767231		no	no	no
PABPC1L	1.693	0.759582		no	no	no
PHAX	1.693	0.759582		no	no	no
SRP72	1.69	0.757023		no	no	no
PLRG1	1.689	0.756169		no	no	no
FBXW11	1.687	0.75446		no	no	no
ELAVL3	1.685	0.752749		no	no	no
RUVBL2	1.683	0.751035		no	no	no
LAS1L	1.681	0.74932		no	no	no
PLEC	1.68	0.748461		no	no	no
DDX55	1.679	0.747602		no	no	no
RPS27L	1.679	0.747602		no	no	no
SRSF4	1.676	0.745022		no	no	no
OGT	1.676	0.745022		no	no	no
POLR1C	1.675	0.744161		no	no	no
PWP1	1.675	0.744161		no	no	no
OASL	1.674	0.7433		no	no	no
SND1	1.672	0.741575		no	no	no
SPTAN1	1.659	0.730314		no	no	no
BAZ1B	1.656	0.727703		no	no	no
GDI2	1.656	0.727703		no	no	no
WDR76	1.654	0.725959		no	no	no
EIF3I	1.653	0.725087		no	no	no
CCDC59	1.653	0.725087		no	no	no
EIF2S2	1.653	0.725087		no	no	no
NAT10	1.652	0.724214		yes	no	no
DDX20	1.649	0.721591		no	no	no
DYNLL1	1.648	0.720716		no	no	no
BANF1	1.647	0.719841		no	no	no
EIF3H	1.644	0.71721		no	no	no
PPHLN1	1.64	0.713696		no	no	no
SDAD1	1.637	0.711054		no	no	no
TOE1	1.637	0.711054		no	no	no
TMEM33	1.636	0.710173		no	no	no
CKAP2L	1.633	0.707525		no	no	no
EED	1.629	0.703987		no	no	no
RPL10	1.628	0.703101		yes	no	no
CCDC77	1.628	0.703101		no	no	no
GPATCH4	1.625	0.70044		no	no	no
EIF3A	1.624	0.699552		no	no	no
MYO5A	1.618	0.694212		no	no	no
REXO4	1.618	0.694212		no	no	no
MRPS14	1.618	0.694212		no	no	no
TEX10	1.614	0.690641		no	no	no
MRPL16	1.61	0.687061		no	no	no
BCLAF1	1.607	0.68437		no	no	no
EIF4E2	1.6	0.678072		no	no	no
CAAP1	1.6	0.678072		no	no	no
TSPYL2	1.597	0.675364		no	no	no
PRKRA	1.595	0.673556		no	no	no
PURB	1.592	0.67084		no	no	no
MYH10	1.591	0.669934		no	no	no
RPL38	1.59	0.669027		no	no	no
CUL4B	1.589	0.668119		no	no	no
RPS28	1.587	0.666302		no	no	no
EWSR1	1.584	0.663572		no	no	no
RBM28	1.583	0.662661		no	no	no
POLR2L	1.583	0.662661		no	no	no
RUVBL1	1.582	0.66175		no	no	no
DNAJC9	1.58	0.659925		no	no	no
PDCD6	1.577	0.657183		no	no	no
P4HA1	1.572	0.652601		no	no	no
CMSS1	1.57	0.650765		no	no	no
MRPL58	1.569	0.649845		no	no	no
DUSP11	1.567	0.648005		no	no	no
PRPF3	1.565	0.646163		no	no	no
DIMT1	1.562	0.643394		no	no	no
YTHDF1	1.561	0.642471		no	no	no
SLC25A12	1.552	0.634129		no	no	no
ZNF7	1.551	0.633199		no	no	no
CYFIP1	1.55	0.632268		no	no	no
TRIM28	1.545	0.627607		no	no	no
CAVIN1	1.544	0.626673		no	no	no
MAP7	1.542	0.624803		no	no	no
C18orf21	1.541	0.623867		no	no	no
DDX31	1.535	0.618239		no	no	no
POLR2J	1.532	0.615416		no	no	no
ENY2	1.531	0.614474		no	no	no
POP7	1.529	0.612588		no	no	no
MTPAP	1.528	0.611645		no	no	no
YTHDF2	1.526	0.609755		no	no	no
TRAM1	1.525	0.608809		no	no	no
CPSF4	1.524	0.607863		no	no	no
SF3B3	1.522	0.605968		yes	no	no
BAG1	1.521	0.60502		no	no	no
ABT1	1.517	0.601221		no	no	no
S100P	1.516	0.60027		no	no	no
TFRC	1.516	0.60027		no	no	no
COIL	1.509	0.593593		no	no	no
LARS1	1.506	0.590722		no	no	no
MRPL38	1.506	0.590722		no	no	no
IQGAP1	1.505	0.589763		no	no	no
ELOC	1.503	0.587845		no	no	no
RPS29	1.499	0.584		no	no	no
BOP1	1.499	0.584		no	no	no
YWHAE	1.498	0.583038		no	no	no
DDX60	1.497	0.582074		no	no	no
TBL2	1.497	0.582074		no	no	no
RPP14	1.496	0.58111		no	no	no
TSPYL1	1.496	0.58111		no	no	no
TRAP1	1.494	0.57918		no	no	no
CDC5L	1.486	0.571434		yes	no	no
CEBPZ	1.486	0.571434		no	no	no
GNAS	1.486	0.571434		no	no	no
MRPL12	1.484	0.569491		no	no	no
GTF3C3	1.48	0.565597		no	no	no
PPIE	1.48	0.565597		no	no	no
TRMT112	1.473	0.558757		no	no	no
SQOR	1.472	0.557778		no	no	no
RAB1A	1.47	0.555816		no	no	no
ANXA2	1.468	0.553852		no	no	no
STAU1	1.465	0.550901		yes	no	no
NEDD8	1.465	0.550901		no	no	no
RPL11	1.464	0.549916		yes	no	no
EBNA1BP2	1.463	0.54893		no	no	no
YTHDF3	1.461	0.546956		no	no	no
QARS1	1.46	0.545968		no	no	no
SLC16A3	1.46	0.545968		no	no	no
WRAP53	1.459	0.54498		no	no	no
KPNA2	1.455	0.541019		yes	no	no
ATP5MC1	1.453	0.539035		no	no	no
SLC3A2	1.452	0.538041		no	no	no
ZNF142	1.449	0.535058		no	no	no
MRPL28	1.445	0.531069		no	no	no
NOC2L	1.444	0.530071		no	no	no
GLYR1	1.443	0.529071		no	no	no
PRMT5	1.443	0.529071		no	no	no
RPS27	1.442	0.528071		no	no	no
POLR1G	1.442	0.528071		no	no	no
UBAP2L	1.442	0.528071		no	no	no
RBM17	1.439	0.525067		no	no	no
ZNF692	1.437	0.52306		no	no	no
ILF3	1.436	0.522056		yes	no	yes
BRIX1	1.435	0.521051		no	no	no
C7orf50	1.432	0.518031		no	no	no
POLR1D	1.429	0.515006		no	no	no
CELF1	1.428	0.513996		no	no	no
CENPV	1.428	0.513996		no	no	no
ADARB1	1.428	0.513996		no	no	no
UTP3	1.424	0.509949		no	no	no
ATAD3B	1.422	0.507921		no	no	no
RECQL	1.419	0.504875		no	no	no
IMP4	1.412	0.49774		no	no	no
CHSY1	1.41	0.495695		no	no	no
SUPT3H	1.409	0.494672		no	no	no
CHMP4B	1.409	0.494672		no	no	no
DDX39A	1.406	0.491597		yes	no	no
MYO1B	1.402	0.487486		no	no	no
TARBP2	1.401	0.486457		no	no	no
CCNK	1.4	0.485427		no	no	no
CTCF	1.398	0.483364		no	no	no
DRG1	1.395	0.480265		no	no	no
MRPL57	1.393	0.478195		no	no	no
SMARCA5	1.391	0.476122		no	no	no
H1-10	1.389	0.474047		no	no	no
EEF1B2	1.388	0.473008		no	no	no
PRRC2A	1.382	0.466758		no	no	no
NDUFAB1	1.382	0.466758		no	no	no
EDF1	1.377	0.461529		no	no	no
CFL1	1.377	0.461529		no	no	no
BBX	1.375	0.459432		no	no	no
SNRPF	1.375	0.459432		no	no	no
POLR1E	1.375	0.459432		no	no	no
ZNF668	1.374	0.458382		no	no	no
RPS6	1.373	0.457332		yes	no	no
MUS81	1.373	0.457332		no	no	no
TWNK	1.372	0.45628		no	no	no
RARS1	1.371	0.455229		no	no	no
MARK3	1.366	0.449957		no	no	no
MYO9B	1.366	0.449957		no	no	no
SSR4	1.365	0.448901		no	no	no
LLPH	1.365	0.448901		no	no	no
MRPS9	1.364	0.447844		no	no	no
SF3A2	1.363	0.446786		no	no	no
MRPL11	1.362	0.445727		no	no	no
MPHOSPH10	1.36	0.443607		no	no	no
SLC25A3	1.358	0.441483		no	no	no
EIF6	1.357	0.440421		no	no	no
ISG20L2	1.354	0.437228		no	no	no
HADHB	1.352	0.435095		no	no	no
FASN	1.349	0.43189		no	no	no
ZC3H11A	1.347	0.42975		no	no	no
ANKRD17	1.347	0.42975		no	no	no
MRPL13	1.346	0.428678		no	no	no
NOL7	1.342	0.424385		no	no	no
ATP2A2	1.342	0.424385		no	no	no
TUFM	1.341	0.423309		no	no	no
MRPL41	1.34	0.422233		no	no	no
AKAP8	1.337	0.418999		no	no	no
RCL1	1.336	0.41792		no	no	no
ZNF768	1.335	0.41684		no	no	no
PBDC1	1.33	0.411426		no	no	no
KPNA4	1.327	0.408168		no	no	no
NACA	1.319	0.399445		no	no	no
SECISBP2	1.319	0.399445		no	no	no
HSPA9	1.318	0.39835		no	no	no
ZNHIT3	1.318	0.39835		no	no	no
TUBB4B	1.317	0.397255		no	no	no
TCEB3	1.317	0.397255		no	no	no
PPP1CC	1.316	0.396159		no	no	no
ELOB	1.316	0.396159		no	no	no
SNRPA1	1.315	0.395063		no	no	no
RSL24D1	1.314	0.393965		no	no	no
ACOT9	1.313	0.392867		no	no	no
TRRAP	1.307	0.386259		no	no	no
TSG101	1.306	0.385155		no	no	no
PHGDH	1.306	0.385155		no	no	no
MRTO4	1.3	0.378512		no	no	no
DNAJA3	1.295	0.372952		no	no	no
HELZ	1.295	0.372952		no	no	no
RPS3	1.294	0.371838		yes	no	no
PRMT1	1.293	0.370722		no	no	no
MARK2	1.292	0.369606		no	no	no
NCBP2	1.289	0.366252		no	no	yes
GNL3	1.288	0.365133		no	no	no
MRPL10	1.288	0.365133		no	no	no
RPL10A	1.286	0.362891		no	no	no
RPL4	1.284	0.360645		no	no	no
S100A6	1.282	0.358396		no	no	no
EPB41L5	1.281	0.35727		no	no	no
DNAJA2	1.276	0.351628		no	no	no
KPNA3	1.272	0.347099		no	no	no
RPL15	1.271	0.345964		no	no	no
SQSTM1	1.27	0.344828		no	no	no
VTN	1.264	0.337996		no	no	no
RFC5	1.261	0.334568		no	no	no
KRT85	1.259	0.332278		no	no	no
MIDEAS	1.253	0.325386		no	no	no
ZKSCAN8	1.246	0.317304		no	no	no
MRPL32	1.246	0.317304		no	no	no
TUBB6	1.245	0.316146		no	no	no
RPS2	1.244	0.314986		yes	no	no
RPL36	1.243	0.313826		no	no	no
KRT82	1.242	0.312665		no	no	no
ZFP3	1.24	0.31034		no	no	no
TOP1	1.238	0.308011		yes	no	no
H1-2	1.238	0.308011		no	no	no
PAK1IP1	1.238	0.308011		no	no	no
MRPL22	1.238	0.308011		no	no	no
AIFM1	1.238	0.308011		no	no	no
RYR1	1.237	0.306846		no	no	no
RPS5	1.235	0.304511		yes	no	no
RRP1B	1.235	0.304511		no	no	no
NOL10	1.235	0.304511		no	no	no
EZR	1.233	0.302173		no	no	no
GTF3C2	1.226	0.293959		no	no	no
CAD	1.226	0.293959		no	no	no
RPS14	1.223	0.290424		yes	no	no
MRPL21	1.223	0.290424		no	no	no
NKRF	1.222	0.289244		no	no	no
RAB35	1.217	0.283329		no	no	no
HSPA5	1.215	0.280956		no	no	no
RPL17	1.213	0.27858		yes	no	no
HSPA1B	1.211	0.276199		no	no	no
RFC4	1.209	0.273814		no	no	no
EEF1D	1.209	0.273814		no	no	no
ZNF189	1.207	0.271426		no	no	no
EIF2B1	1.204	0.267835		no	no	no
ST13P4	1.203	0.266637		no	no	no
ZNF629	1.2	0.263034		no	no	no
RPS9	1.197	0.259423		yes	no	no
SCPEP1	1.196	0.258217		no	no	no
CKAP4	1.195	0.257011		no	no	no
KARS1	1.193	0.254594		no	no	no
FTSJ3	1.192	0.253384		no	no	no
CDKN2A	1.191	0.252173		no	no	no
KRT81	1.189	0.249749		no	no	no
NCAPD2	1.185	0.244887		no	no	no
RPS8	1.184	0.243669		yes	no	no
CETN2	1.182	0.24123		no	no	no
NAP1L1	1.18	0.238787		no	no	no
ATAD3A	1.18	0.238787		no	no	no
RPL6	1.178	0.23634		yes	no	no
NPM3	1.176	0.233888		no	no	no
H1-0	1.174	0.231432		no	no	no
MRPL30	1.173	0.230203		no	no	no
SERPINH1	1.172	0.228973		no	no	no
SDCBP	1.172	0.228973		no	no	no
H1-5	1.171	0.227741		no	no	no
MRPL44	1.171	0.227741		yes	no	no
PINX1	1.17	0.226509		no	no	no
RPS3A	1.169	0.225275		no	no	no
KPNB1	1.169	0.225275		no	no	no
PPP2R1B	1.169	0.225275		no	no	no
RPL9	1.168	0.22404		no	no	no
RPL9P7	1.168	0.22404		no	no	no
RPL9P8	1.168	0.22404		no	no	no
RPL9P9	1.168	0.22404		no	no	no
CCT8	1.167	0.222805		yes	no	no
LARP4B	1.165	0.22033		no	no	no
EIF2D	1.165	0.22033		no	no	no
BCCIP	1.164	0.219091		no	no	no
DNAJA1	1.163	0.217851		no	no	no
RPL30	1.158	0.211635		no	no	no
HSPA8	1.157	0.210389		no	no	no
SDHA	1.153	0.205393		no	no	no
RPL37A	1.152	0.204141		no	no	no
NUSAP1	1.15	0.201634		yes	no	no
KRT78	1.148	0.199123		no	no	no
RPL24	1.146	0.196607		no	no	no
ACTN1	1.146	0.196607		no	no	no
SETX	1.146	0.196607		no	no	no
TAF1C	1.145	0.195348		no	no	no
TEFM	1.144	0.194087		no	no	no
MRPL43	1.144	0.194087		no	no	no
TRA2A	1.144	0.194087		yes	no	no
RPL32	1.142	0.191563		no	no	no
NAP1L4	1.141	0.190299		no	no	no
MRPL1	1.141	0.190299		no	no	no
ELL	1.14	0.189034		no	no	no
RPL26	1.139	0.187768		yes	no	no
DHX29	1.137	0.185232		no	no	no
BCOR	1.128	0.173767		no	no	no
RPL5	1.126	0.171207		no	no	no
NMNAT1	1.126	0.171207		no	no	no
GTF3C5	1.124	0.168642		no	no	no
RFC2	1.12	0.163499		no	no	no
MRM3	1.12	0.163499		no	no	no
NDUFA4	1.118	0.16092		no	no	no
GTF3C4	1.116	0.158337		no	no	no
GTPBP4	1.115	0.157044		no	no	no
ATP5MK	1.114	0.155749		no	no	no
POLDIP3	1.112	0.153157		no	no	no
DDX28	1.107	0.146655		no	no	no
MALSU1	1.107	0.146655		no	no	no
RPL26L1	1.106	0.145351		no	no	no
RPL7A	1.105	0.144046		yes	no	no
RNF114	1.105	0.144046		no	no	no
RPS7	1.104	0.14274		no	no	no
RBM10	1.104	0.14274		no	no	no
HS2ST1	1.103	0.141433		no	no	no
RACK1	1.102	0.140124		no	no	no
RPL34	1.102	0.140124		no	no	no
TRIP12	1.1	0.137504		no	no	no
SLC7A5	1.1	0.137504		no	no	no
RPS4X	1.098	0.134878		yes	no	no
RPL27	1.098	0.134878		no	no	no
RBM4	1.095	0.130931		no	no	no
CWC25	1.095	0.130931		no	no	no
RPS16	1.093	0.128293		yes	no	no
PA2G4	1.092	0.126973		no	no	no
RPL3	1.088	0.121679		yes	no	no
H1-4	1.088	0.121679		no	no	no
FLG	1.086	0.119024		no	no	no
RPL31	1.082	0.1137		yes	no	no
EEF1G	1.081	0.112367		no	no	no
MRPS18A	1.081	0.112367		no	no	no
RPS21	1.079	0.109695		no	no	no
ACTL6A	1.078	0.108357		no	no	no
RPS24	1.075	0.104337		no	no	no
MRPL49	1.075	0.104337		no	no	no
SMG6	1.074	0.102994		no	no	no
RPL35A	1.073	0.10165		no	no	no
RPL35	1.07	0.0976108		no	no	no
RPL12	1.069	0.0962619		yes	no	no
GTPBP10	1.068	0.0949116		no	no	no
LY6K	1.067	0.0935602		no	no	no
SECISBP2L	1.066	0.0922074		no	no	no
POLR2B	1.065	0.0908534		no	no	no
RPSA	1.064	0.0894982		no	no	no
NCBP1	1.062	0.0867838		no	no	yes
PDIA3	1.061	0.0854247		yes	no	no
MRPL20	1.059	0.0827026		no	no	no
RPL8	1.056	0.0786098		yes	no	no
WDR77	1.054	0.0758749		no	no	no
RPL19	1.053	0.0745054		yes	no	no
ACTB	1.053	0.0745054		no	no	no
RPL13	1.049	0.0690147		yes	no	no
RPL22L1	1.049	0.0690147		no	no	no
NMD3	1.049	0.0690147		no	no	no
HSP90B1	1.047	0.0662614		no	no	no
MRPL15	1.046	0.0648829		no	no	no
P4HA2	1.046	0.0648829		no	no	no
RP9	1.046	0.0648829		no	no	no
RPLP0	1.045	0.0635029		no	no	no
RPL18A	1.044	0.0621217		no	no	no
RFC3	1.044	0.0621217		no	no	no
ARL6IP4	1.044	0.0621217		no	no	no
SLC25A5	1.041	0.0579701		no	no	no
ASCC3	1.039	0.0551957		no	no	no
RPS12	1.038	0.0538064		no	no	no
H2BC21	1.037	0.0524159		no	no	no
RSBN1L	1.037	0.0524159		no	no	no
MRPL23	1.037	0.0524159		no	no	no
RPS20	1.036	0.051024		yes	no	no
RPL23A	1.035	0.0496308		yes	no	no
RPS26	1.033	0.0468403		no	no	no
NKTR	1.033	0.0468403		no	no	no
UTP15	1.032	0.045443		no	no	no
POP5	1.031	0.0440443		no	no	no
NOP16	1.03	0.0426443		no	no	no
P4HB	1.03	0.0426443		no	no	no
RCC1L	1.029	0.041243		no	no	no
ZC2HC1A	1.024	0.0342157		no	no	no
RCN2	1.023	0.0328061		no	no	no
DSP	1.02	0.0285692		no	no	no
DYNC1H1	1.019	0.0271541		no	no	no
RAB5IF	1.016	0.0229004		no	no	no
CCT4	1.015	0.0214797		yes	no	no
ZFP91	1.015	0.0214797		no	no	no
GART	1.015	0.0214797		no	no	no
HSP90AA1	1.012	0.0172093		no	no	no
RPL27A	1.01	0.0143553		no	no	no
MRPL17	1.01	0.0143553		no	no	no
IMP3	1.009	0.0129262		no	no	no
RPL36A	1.006	0.00863031		no	no	no
RPL36AL	1.004	0.00575927		no	no	no
KRT18	1.002	0.00288251		no	no	no
HP1BP3	1.002	0.00288251		no	no	no
TRMT1L	1.001	0.00144197		no	no	no
L1RE1	1	0		no	no	no
RPS13	1	0		yes	no	no
RPL7	0.999	-0.00144342		yes	no	no
RPL22	0.995	-0.00723157		no	no	no
ANKZF1	0.994	-0.00868224		no	no	no
RPS23	0.993	-0.0101344		no	no	no
RAB15	0.992	-0.011588		no	no	no
LENG9	0.991	-0.013043		no	no	no
RPL23	0.99	-0.0144996		no	no	no
HACD3	0.987	-0.018878		no	no	no
HDAC2	0.984	-0.0232698		no	no	no
MRPL19	0.982	-0.0262051		no	no	no
TUBB3	0.98	-0.0291463		no	no	no
RPL21	0.976	-0.0350469		no	no	no
RPS15A	0.975	-0.0365259		yes	no	no
RPL37	0.974	-0.0380063		no	no	no
MRPL45	0.969	-0.0454314		no	no	no
RPL14	0.968	-0.046921		no	no	no
RPS11	0.966	-0.0499049		yes	no	no
MTERF3	0.966	-0.0499049		no	no	no
ASCC2	0.965	-0.0513992		no	no	no
KRT7	0.964	-0.0528949		no	no	no
RPS18	0.964	-0.0528949		yes	no	no
THRAP3	0.962	-0.0558912		no	no	no
MAGEB2	0.962	-0.0558912		no	no	no
RPL13A	0.957	-0.0634092		no	no	no
LDHA	0.954	-0.0679388		no	no	no
RPL28	0.948	-0.077041		no	no	no
CALR	0.945	-0.0816138		no	no	no
POLR2A	0.942	-0.086201		no	no	no
TPM3	0.941	-0.0877334		no	no	no
SLC25A6	0.936	-0.0954196		no	no	no
RSBN1	0.934	-0.0985055		no	no	no
RPS25	0.933	-0.100051		yes	no	no
TUBA1B	0.93	-0.104697		no	no	no
CCT3	0.928	-0.107803		no	no	no
MYL6	0.927	-0.109359		no	no	no
RPS10	0.924	-0.114035		no	no	no
PFKP	0.924	-0.114035		no	no	no
UBA52	0.921	-0.118727		no	no	no
TUBB	0.92	-0.120294		no	no	no
ANXA1	0.916	-0.12658		no	no	no
ACTN4	0.914	-0.129734		no	no	no
PFKM	0.914	-0.129734		no	no	no
FCF1	0.911	-0.134477		no	no	no
MRPL39	0.907	-0.140826		yes	no	no
RPUSD3	0.907	-0.140826		no	no	no
SMIM4	0.905	-0.14401		no	no	no
CNTRL	0.904	-0.145605		no	no	no
HBD	0.903	-0.147202		no	no	no
B3GALT6	0.899	-0.153607		no	no	no
H2AC20	0.897	-0.15682		no	no	no
BTRC	0.897	-0.15682		no	no	no
MRPL4	0.895	-0.16004		no	no	no
CCT2	0.895	-0.16004		yes	no	no
RPS19	0.894	-0.161653		yes	no	no
ATP5F1A	0.891	-0.166503		no	no	no
CALM1	0.89	-0.168123		no	no	no
CAPZA2	0.889	-0.169745		no	no	no
ISG15	0.888	-0.171368		no	no	no
HSPD1	0.885	-0.176251		no	no	no
PARP4	0.884	-0.177882		no	no	no
S100A4	0.883	-0.179515		no	no	no
RPP40	0.876	-0.190997		no	no	no
ZCCHC9	0.873	-0.195946		no	no	no
ATP5MF-PTCD1	0.87	-0.200913		no	no	no
MAGED2	0.867	-0.205896		no	no	no
RPL29	0.865	-0.209228		no	no	no
CDC123	0.865	-0.209228		no	no	no
MRPL3	0.864	-0.210897		no	no	no
MAP3K20	0.864	-0.210897		no	no	no
HSP90AB1	0.862	-0.21424		no	no	no
PPIB	0.857	-0.222633		no	no	no
USP9X	0.85	-0.234465		no	no	no
CCDC9	0.848	-0.237864		no	no	no
FAU	0.847	-0.239566		no	no	no
SINHCAF	0.847	-0.239566		no	no	no
KRT31	0.847	-0.239566		no	no	no
HBA1	0.845	-0.242977		no	no	no
HBA2	0.845	-0.242977		no	no	no
C11orf98	0.843	-0.246395		no	no	no
RPA3	0.837	-0.2567		no	no	no
H2BC18	0.825	-0.277534		no	no	no
ACTC1	0.823	-0.281036		no	no	no
RIOX1	0.819	-0.288065		no	no	no
DNAJC13	0.815	-0.295128		no	no	no
PRPF6	0.812	-0.300448		no	no	no
RPUSD4	0.802	-0.318326		no	no	no
TUBA4B	0.802	-0.318326		no	no	no
CD44	0.8	-0.321928		no	no	no
FASTKD2	0.799	-0.323733		no	no	no
RPLP1	0.794	-0.332789		no	no	no
TRIP13	0.79	-0.340075		no	no	no
KIF18B	0.789	-0.341903		no	no	no
ZNF622	0.784	-0.351074		no	no	no
TEP1	0.783	-0.352916		no	no	no
MRPL50	0.778	-0.362158		no	no	no
MRPL33	0.771	-0.375197		no	no	no
SS18L2	0.771	-0.375197		no	no	no
C8G	0.771	-0.375197		no	no	no
RPS27A	0.769	-0.378944		no	no	no
MED30	0.768	-0.380822		no	no	no
ZNF487	0.765	-0.386468		no	no	no
ACTR3C	0.762	-0.392137		no	no	no
MRPL51	0.761	-0.394032		no	no	no
COPB1	0.758	-0.39973		no	no	no
EEF1E1	0.755	-0.405451		no	no	no
UNKL	0.754	-0.407364		no	no	no
BAG2	0.749	-0.416962		no	no	no
DDX27	0.746	-0.422752		no	no	no
CKAP5	0.743	-0.428566		no	no	no
YARS2	0.74	-0.434403		no	yes	no
ATP6AP1	0.739	-0.436354		no	no	no
ATP5F1B	0.736	-0.442222		no	no	no
FLG2	0.734	-0.446148		no	no	no
SMOC1	0.732	-0.450084		no	no	no
TXN	0.731	-0.452057		no	no	no
MRPL14	0.728	-0.45799		no	no	no
RPLP2	0.725	-0.463947		yes	no	no
MCAT	0.724	-0.465938		no	no	no
TKT	0.72	-0.473931		no	no	no
C19orf53	0.718	-0.477944		no	no	no
NIPSNAP2	0.71	-0.494109		no	no	no
SIRT7	0.707	-0.500218		no	no	no
S100A8	0.706	-0.50226		no	no	no
RPL39	0.696	-0.522841		no	no	no
EIF2B4	0.694	-0.526992		no	no	no
TUBB2A	0.687	-0.541618		no	no	no
ALMS1	0.685	-0.545824		no	no	no
B2M	0.683	-0.550043		no	no	no
SMARCA4	0.678	-0.560643		no	no	no
TRUB2	0.677	-0.562772		no	no	no
H2AZ2	0.676	-0.564905		no	no	no
PDCD6IP	0.676	-0.564905		no	no	no
H2AC21	0.675	-0.567041		no	no	no
LACTB	0.672	-0.573467		no	no	no
EIF4A1	0.672	-0.573467		no	no	no
PKM	0.672	-0.573467		no	no	no
CAVIN3	0.672	-0.573467		no	no	no
NGRN	0.664	-0.590745		no	no	no
MYH1	0.663	-0.592919		no	no	no
IGKV2-29	0.662	-0.595097		no	no	no
CDC16	0.661	-0.597278		no	no	no
GPRC5A	0.657	-0.606035		no	no	no
PSMD1	0.655	-0.610433		no	no	no
KRT8	0.649	-0.62371		no	no	no
KRT77	0.646	-0.630394		no	no	no
FAF2	0.636	-0.652901		no	no	no
TFAP2D	0.634	-0.657445		no	no	no
GFAP	0.631	-0.664288		no	no	no
KRT9	0.628	-0.671164		no	no	no
VDAC3	0.628	-0.671164		no	no	no
EIF5AL1	0.625	-0.678072		no	no	no
OTUD4	0.618	-0.694321		no	no	no
CCT7	0.615	-0.701342		no	no	no
SSBP1	0.614	-0.703689		no	no	no
VCP	0.612	-0.708396		no	no	no
EMD	0.594	-0.751465		no	no	no
DARS1	0.591	-0.75877		no	no	no
SPRR3	0.591	-0.75877		no	no	no
KRT17	0.59	-0.761213		no	no	no
MCM7	0.585	-0.773491		no	no	no
ANKRD11	0.584	-0.77596		no	no	no
UBA5	0.583	-0.778432		no	no	no
ADARB2	0.579	-0.788365		no	no	no
CCT6A	0.573	-0.803393		no	no	no
ZC3H7A	0.566	-0.821126		no	no	no
XP32	0.561	-0.833927		no	no	no
KMT5A	0.56	-0.836501		no	no	no
TPM1	0.559	-0.83908		no	no	no
CBX3	0.557	-0.844251		no	no	no
TRIM21	0.555	-0.84944		no	no	no
H3-3A	0.555	-0.84944		no	no	no
H3-3B	0.555	-0.84944		no	no	no
GPI	0.555	-0.84944		no	no	no
NUMA1	0.553	-0.854649		no	no	no
PAWR	0.549	-0.865122		no	no	no
KRT2	0.546	-0.873027		no	no	no
MIEF1	0.546	-0.873027		no	no	no
SPIN1	0.545	-0.875672		yes	no	no
LMO7	0.537	-0.897006		no	no	no
HSPB1	0.534	-0.905088		no	no	no
MYL12B	0.533	-0.907793		no	no	no
HRNR	0.52	-0.943416		no	no	no
NME2P1	0.519	-0.946194		no	no	no
GNAI3	0.517	-0.951764		no	no	no
CEP170	0.506	-0.982791		no	no	no
LDHAL6B	0.494	-1.01742		no	no	no
ATP5F1C	0.492	-1.02327		no	no	no
S100A11	0.48	-1.05889		no	no	no
TPM2	0.477	-1.06794		no	no	no
HP	0.471	-1.0862		no	no	no
MYH9	0.47	-1.08927		no	no	no
PHB2	0.468	-1.09542		no	no	no
HJURP	0.465	-1.1047		no	no	no
TPI1	0.464	-1.1078		no	no	no
WARS1	0.46	-1.12029		no	no	no
FOCAD	0.46	-1.12029		no	no	no
KRT10	0.459	-1.12343		no	no	no
OBI1	0.459	-1.12343		no	no	no
H4-16	0.458	-1.12658		no	no	no
H4C1	0.458	-1.12658		no	no	no
H4C11	0.458	-1.12658		no	no	no
H4C12	0.458	-1.12658		no	no	no
H4C13	0.458	-1.12658		no	no	no
H4C14	0.458	-1.12658		no	no	no
H4C15	0.458	-1.12658		no	no	no
H4C2	0.458	-1.12658		no	no	no
H4C3	0.458	-1.12658		no	no	no
H4C4	0.458	-1.12658		no	no	no
H4C5	0.458	-1.12658		no	no	no
H4C6	0.458	-1.12658		no	no	no
H4C8	0.458	-1.12658		no	no	no
H4C9	0.458	-1.12658		no	no	no
C12orf54	0.457	-1.12973		no	no	no
IL18	0.456	-1.13289		no	no	no
DPY30	0.454	-1.13924		no	no	no
PPIA	0.452	-1.14561		no	no	no
PRDX6	0.452	-1.14561		no	no	no
STK38	0.448	-1.15843		yes	no	no
PRSS1	0.446	-1.16488		no	no	no
MYH7	0.433	-1.20756		no	no	no
KRT1	0.431	-1.21424		no	no	no
CNOT1	0.428	-1.22432		no	no	no
PGK1	0.426	-1.23107		no	no	no
ETF1	0.425	-1.23447		no	no	no
CEP70	0.416	-1.26534		no	no	no
EXOC7	0.415	-1.26882		no	no	no
UACA	0.408	-1.29336		no	no	no
VPS28	0.408	-1.29336		no	no	no
NAA15	0.399	-1.32554		no	no	no
USP10	0.397	-1.33279		no	no	yes
COL5A1	0.397	-1.33279		no	no	no
NT5C2	0.396	-1.33643		no	no	no
XRCC5	0.395	-1.34008		yes	no	no
ODR4	0.395	-1.34008		no	no	no
KIF23	0.393	-1.3474		no	no	no
XRCC6	0.387	-1.36959		no	no	no
UNC45A	0.387	-1.36959		no	no	no
GTF3C6	0.381	-1.39214		no	no	no
PRDX1	0.381	-1.39214		no	no	no
STK38L	0.379	-1.39973		no	no	no
MYO5B	0.379	-1.39973		no	no	no
TARS1	0.376	-1.4112		no	no	no
CCT5	0.375	-1.41504		no	no	no
S100A9	0.368	-1.44222		no	no	no
EEF1A1	0.366	-1.45008		no	no	no
EIF4B	0.366	-1.45008		yes	no	no
SMC4	0.364	-1.45799		no	no	no
HERC2	0.363	-1.46196		no	no	no
SCAF1	0.363	-1.46196		no	no	no
KRT84	0.359	-1.47794		no	no	no
MOB1B	0.358	-1.48197		no	no	no
TASOR	0.358	-1.48197		no	no	no
RPA1	0.355	-1.49411		no	no	no
SLAIN2	0.35	-1.51457		no	no	no
ALB	0.349	-1.5187		no	no	no
PFN1	0.345	-1.53533		no	no	no
GAPDH	0.34	-1.55639		no	no	no
GZF1	0.34	-1.55639		no	no	no
DYNLRB2	0.332	-1.59074		no	no	no
ERC1	0.329	-1.60384		no	no	no
GTSE1	0.329	-1.60384		no	no	no
PHB	0.323	-1.63039		no	no	no
ENO1	0.318	-1.6529		no	no	no
LDHB	0.313	-1.67577		no	no	no
PTS	0.313	-1.67577		no	no	no
DCD	0.312	-1.68038		no	no	no
KRT5	0.305	-1.71312		no	no	no
ALPP	0.304	-1.71786		no	no	no
RACGAP1	0.287	-1.80088		no	no	no
KRT14	0.281	-1.83136		no	no	no
INTS10	0.278	-1.84684		no	no	no
ANAPC7	0.273	-1.87303		no	no	no
PSMD13	0.269	-1.89432		no	no	no
SKIV2L	0.261	-1.93788		no	no	no
SPATA2	0.261	-1.93788		no	no	no
HLTF	0.249	-2.00578		no	no	no
KLHL13	0.244	-2.03505		no	no	no
PRSS3	0.24	-2.05889		no	no	no
TTC37	0.239	-2.06492		no	no	no
DSC1	0.234	-2.09542		no	no	no
CDC27	0.227	-2.13924		no	no	no
MTLN	0.227	-2.13924		no	no	no
SUPT16H	0.225	-2.152		no	no	no
APTX	0.225	-2.152		no	no	no
PIP	0.222	-2.17137		no	no	no
GCN1	0.217	-2.20423		no	no	no
MVP	0.212	-2.23786		no	no	no
GARIN5A	0.21	-2.25154		no	no	no
UTP14A	0.201	-2.31473		no	no	no
UBTF	0.183	-2.45008		no	no	no
SSRP1	0.177	-2.49818		no	no	no
AKAP1	0.177	-2.49818		no	no	no
KPRP	0.174	-2.52284		no	no	no
XRCC1	0.173	-2.53116		no	no	no
KRT72	0.172	-2.53952		no	no	no
GSTM3	0.171	-2.54793		no	no	no
ALDOA	0.17	-2.55639		no	no	no
KIF11	0.169	-2.5649		no	no	no
ANAPC5	0.166	-2.59074		no	no	no
WDR61	0.161	-2.63487		no	no	no
RPA2	0.161	-2.63487		no	no	no
CCL5	0.158	-2.662		no	no	no
FLNA	0.157	-2.67116		no	no	no
PARP2	0.152	-2.71786		no	no	no
HOMER2	0.152	-2.71786		no	no	no
PARP1	0.15	-2.73697		no	no	no
PCNA	0.147	-2.76611		no	no	no
TRIM41	0.146	-2.77596		no	no	no
CCDC102A	0.146	-2.77596		no	no	no
KRT6A	0.145	-2.78588		no	no	no
CYLD	0.136	-2.87832		no	no	no
PRPS1	0.133	-2.9105		no	no	no
IPO4	0.131	-2.93236		no	no	no
SMC2	0.125	-3		no	no	no
KRT79	0.123	-3.02327		no	no	no
H3-7	0.121	-3.04692		no	no	no
MDH2	0.121	-3.04692		no	no	no
HSPE1	0.116	-3.1078		no	no	no
DSG1	0.111	-3.17137		no	no	no
VSIG8	0.109	-3.1976		no	no	no
JAK1	0.108	-3.2109		no	no	no
KRT6B	0.106	-3.23786		no	no	no
KRT13	0.102	-3.29336		no	no	no
IVNS1ABP	0.096	-3.38082		yes	no	no
CASP14	0.096	-3.38082		no	no	no
LIG3	0.095	-3.39593		no	no	no
MKRN3	0.08	-3.64386		no	no	no
PPP2R2D	0.072	-3.79586		no	no	no
PRPSAP1	0.072	-3.79586		no	no	no
KRT16	0.07	-3.8365		no	no	no
PRPSAP2	0.068	-3.87832		no	no	no
PRPS2	0.063	-3.9885		no	no	no
ERC2	0.059	-4.08314		no	no	no
USP7	0.046	-4.44222		no	no	no
TRIM27	0.042	-4.57347		no	no	no
KRT75	0.024	-5.38082		no	no	no
KRT3	0.022	-5.50635		no	no	no
PHLDB2	0.018	-5.79586		no	no	no
ACTL8	0.005	-7.64386		no	no	no

## Sheet: Luqman-Fatah, 2022
All of the peptide hits are listed in this tab. The processed and analyzed protein hits (GO, GSEA, and STRING) are listed in the "Comparisons" tab
Parameter	Description
For protein groups (blue highlight)
Protein FDR Confidence: Combined	Level of confidence of identified proteins that are determined by the Protein FDR Validator node in Proteome Discoverer 2.3 (High < 0.01, 0.01 ≤ Medium < 0.05, 0.05≤ Low)
Accession	Accession number of each protein hits assigned by UniProt KB
Description	Description of the protein based on the accession number
Coverage [%]	Percentage of the protein sequences covered by identified peptides
# Peptides	Total number of distinct peptide sequences (both unique and razor peptides)
# PSMs	Total number of all identified peptide spectrum matches (including redundant peptides)
# Unique Peptides	Number of distinct peptide sequences unique to the protein group
# AAs	Amino acid length of the protein sequences
MW [kDa]	Molecular weight of the protein in kDa
calc. pI	Theoretically calculated isoelectric point of the proteins
# Razor Peptides	Peptides that have been assigned to the protein group with the largest number of total peptide combined with the unique peptides
Abundance Ratio: (WT) / (M8)	Abundance ratios of the values of Abundances (Grouped): WT vs Abundances (Grouped): M8 (RBM)
Abundance Ratio P-Value: (WT) / (M8)	P-values of abundance ratio of WT vs M8 (RBM) calculated by running the Tukey HSD test (post-hoc) after an analysis of variance (ANOVA) test.
Abundance Ratio Adj. P-Value: (WT) / (M8)	P-values adjusted by using the Benjamini-Hochberg correction for the false discovery rate
Abundances (Grouped): WT	Abundance values of WT samples combined
Abundances (Grouped): M8	Abundance values of M8 (RBM) samples combined
Abundances (Grouped) CV [%]: WT	Coefficient of variation (%) of WT samples combined
Abundances (Grouped) CV [%]: M8	Coefficient of variation (%) of M8 (RBM) samples combined
Abundances (Normalized): WT	Normalized abundance values of WT samples with the ORF1p peptides
Abundances (Normalized): M8	Normalized abundance values of M8 (RBM) samples with the ORF1p peptides
Abundances : WT	Abundance values of WT samples
Abundances : M8	Abundance values of M8 (RBM) samples
Found in Sample	Peaks found in each of the samples (3 WT, and 3 M8 (RBM) samples, respectively). (High = peak with high confidence, Peak Found = peak with medium or low confidence, Not Found = peak was not found)
For peptide groups (orange highlight)
Confidence	Level of confidence of identified peptides that are determined by the Peptide Validator in Proteome Discoverer 2.3 (High < 0.01, 0.01 ≤ Medium < 0.05, 0.05≤ Low)
Annotated Sequence	Peptide sequences with the flanking residues from the master protein
# Protein Groups	Number of protein groups containing the identified peptides
# Proteins	Total number of identified proteins containing the peptides
# PSMs	Total number of all identified peptide spectrum matches (including redundant peptides)
Master Protein Accessions	Accession numbers of all master proteins from all protein groups that include the given peptide sequence
Positions in Master Proteins	Positions of the peptides in the master proteins
# Missed Cleavages	Number of cleavage sites in a peptide sequence that a cleavage reagent (trypsin) did not cleave
Theo. MH+ [Da]	Mass calculated from the sequence and the amino acid masses
Abundance Ratio: (WT) / (M8)	Abundance ratios of the values of Abundances (Grouped): WT vs Abundances (Grouped): M8 (RBM)
Abundance Ratio P-Value: (WT) / (M8)	P-values of abundance ratio of WT vs M8 (RBM) calculated by running the Tukey HSD test (post-hoc) after an analysis of variance (ANOVA) test.
Abundance Ratio Adj. P-Value: (WT) / (M8)	P-values adjusted by using the Benjamini-Hochberg correction for the false discovery rate
Abundances (Grouped): WT	Abundance values of WT samples
Abundances (Grouped): M8	Abundance values of M8 (RBM) samples
Abundances (Grouped) CV [%]: WT	Coefficient of variation (%) of WT samples
Abundances (Grouped) CV [%]: M8	Coefficient of variation (%) of M8 (RBM) samples
Abundances (Grouped) Count: WT	Number of WT samples with detected abundance values used to calculate the abundance
Abundances (Grouped) Count: M8	Number of M8 samples with detected abundance values used to calculate the abundance
Abundances (Normalized): WT	Normalized abundance values of WT samples with the ORF1p peptides
Abundances (Normalized): M8	Normalized abundance values of M8 (RBM) samples with the ORF1p peptides
Abundances : WT	Abundance values of WT samples
Abundances : M8	Abundance values of M8 (RBM) samples
Abundances Count: WT	Number of abundance values used to calculate WT sample abundance
Abundances Count: M8	Number of abundance values used to calculate M8 sample abundance
Quan Info	Indicates why the application used or did not use a peptide in quantification
Found in Sample	Peaks found in each of the samples (3 WT, and 3 M8 (RBM) samples, respectively). (High = peak with high confidence, Peak Found = peak with medium or low confidence, Not Found = peak was not found)
m/z [Da] (by Search Engine): A Mascot	Mass-to-charge ratios of the precursor ion, in daltons
Ions Score (by Search Engine): A Mascot	Ions scores of the identified peptides by Mascot Server 2.7.0
Sequence in Protein	Amino acid sequences of the peptides
Positions in Proteins	Amino acid sequence positions of the proteins
Quan Usage	Peptide abundances were used or not used for protein quantification
Protein FDR Confidence: Combined	Accession	Description	Coverage [%]	# Peptides	# PSMs	# Unique Peptides	# AAs	MW [kDa]	calc. pI	# Razor Peptides	Abundance Ratio: (WT) / (M8)	Abundance Ratio P-Value: (WT) / (M8)	Abundance Ratio Adj. P-Value: (WT) / (M8)	Abundances (Grouped): WT	Abundances (Grouped): M8	Abundances (Grouped) CV [%]: WT	Abundances (Grouped) CV [%]: M8	Abundances (Normalized): F2: Sample, WT	Abundances (Normalized): F5: Sample, WT	Abundances (Normalized): F8: Sample, WT	Abundances (Normalized): F3: Sample, M8	Abundances (Normalized): F6: Sample, M8	Abundances (Normalized): F9: Sample, M8	Abundance: F2: Sample, WT	Abundance: F5: Sample, WT	Abundance: F8: Sample, WT	Abundance: F3: Sample, M8	Abundance: F6: Sample, M8	Abundance: F9: Sample, M8	Found in Sample: [S2] F2: Sample, WT	Found in Sample: [S5] F5: Sample, WT	Found in Sample: [S8] F8: Sample, WT	Found in Sample: [S3] F3: Sample, M8	Found in Sample: [S6] F6: Sample, M8	Found in Sample: [S9] F9: Sample, M8
High	Q15149	Plectin OS=Homo sapiens OX=9606 GN=PLEC PE=1 SV=3	53	238	831	4	4684	531.5	5.96	230	1.473	0.282886	0.480656	2.91849e+09	1.98162e+09	37.88	39.3	4.62137e+09	2.22497e+09	2.91849e+09	1.50753e+09	3.20743e+09	1.98162e+09	4.51033e+08	2.22497e+09	2.56628e+09	1.16578e+08	1.49597e+09	7.90172e+08	High	High	High	Peak Found	High	High
Confidence	Annotated Sequence	# Protein Groups	# Proteins	# PSMs	Master Protein Accessions	Positions in Master Proteins	# Missed Cleavages	Theo. MH+ [Da]	Abundance Ratio: (WT) / (M8)	Abundance Ratio P-Value: (WT) / (M8)	Abundance Ratio Adj. P-Value: (WT) / (M8)	Abundances (Grouped): WT	Abundances (Grouped): M8	Abundances (Grouped) CV [%]: WT	Abundances (Grouped) CV [%]: M8	Abundances (Grouped) Count: WT	Abundances (Grouped) Count: M8	Abundances (Normalized): F2: Sample, WT	Abundances (Normalized): F5: Sample, WT	Abundances (Normalized): F8: Sample, WT	Abundances (Normalized): F3: Sample, M8	Abundances (Normalized): F6: Sample, M8	Abundances (Normalized): F9: Sample, M8	Abundance: F2: Sample, WT	Abundance: F5: Sample, WT	Abundance: F8: Sample, WT	Abundance: F3: Sample, M8	Abundance: F6: Sample, M8	Abundance: F9: Sample, M8	Abundances Count: F2: Sample, WT	Abundances Count: F5: Sample, WT	Abundances Count: F8: Sample, WT	Abundances Count: F3: Sample, M8	Abundances Count: F6: Sample, M8	Abundances Count: F9: Sample, M8	Quan Info	Found in Sample: [S2] F2: Sample, WT	Found in Sample: [S5] F5: Sample, WT	Found in Sample: [S8] F8: Sample, WT	Found in Sample: [S3] F3: Sample, M8	Found in Sample: [S6] F6: Sample, M8	Found in Sample: [S9] F9: Sample, M8	m/z [Da] (by Search Engine): A Mascot	Ions Score (by Search Engine): A Mascot	Sequence in Protein	Positions in Proteins	Quan Usage
High	[R].LTAEDLFEAR.[I]	3	10	7	Q15149-4; Q15149; Q15149-3	Q15149-4 [3647-3656]; Q15149 [3784-3793]; Q15149-3 [3670-3679]	0	1164.59	2.978	0.528981	0.669571	1.23626e+07	4.15117e+06	78.21	62.86	3	3	2.03675e+07	2198192	1.23626e+07	9.30174e+06	4.15117e+06	2.84341e+06	1.98782e+06	2198192	1.08707e+07	719309	1936145	1.13381e+06	2	1	3	3	1	2	Shared	High	High	High	Peak Found	High	High	582.799	64	R.LTAEDLFEAR.I	[3784-3793]	Used
High	[R].LSVAAQEAAR.[L]	3	9	3	Q15149-4; Q15149; Q15149-3	Q15149-4 [2283-2292]; Q15149 [2420-2429]; Q15149-3 [2306-2315]	0	1015.55	1000			6.31423e+06		91.22		3		1.73709e+07	2.16455e+06	6.31423e+06				1.69535e+06	2.16455e+06	5.55222e+06				2	1	2				Shared	High	Peak Found	High	Not Found	Not Found	Not Found	508.28	71	R.LSVAAQEAAR.L	[2420-2429]	Used
High	[R].IISLETYNLLR.[E]	3	10	4	Q15149-4; Q15149; Q15149-3	Q15149-4 [3657-3667]; Q15149 [3794-3804]; Q15149-3 [3680-3690]	0	1334.77	4.01	0.115987	0.321484	1.25276e+07	3.12411e+06	64.84	0.27	3	2	2.07662e+07	4.45079e+06	1.25276e+07		3.13019e+06	3.11804e+06	2.02673e+06	4.45079e+06	1.10157e+07		1.45995e+06	1.24332e+06	1	2	2		1	2	Shared	High	High	High	Not Found	Peak Found	Peak Found	667.888	66	R.IISLETYNLLR.E	[3794-3804]	Used
High	[K].LQNVQIALDYLR.[H]	3	14	5	Q15149-4; Q15149; Q15149-3	Q15149-4 [100-111]; Q15149 [237-248]; Q15149-3 [127-138]	0	1445.81	7.108	0.101254	0.306235	1.1373e+07	1.59998e+06	46.18	61.73	3	2	1.20793e+07	4341775	1.1373e+07		2.55461e+06	1.00209e+06	1.17891e+06	4341775	1.00005e+07		1191495	399583	1	2	3		1	1	Shared	High	High	High	Not Found	Peak Found	Peak Found	723.41	73	K.LQNVQIALDYLR.H	[237-248]	Used
High	[R].LREQLQLLEEQHR.[A]	3	10	4	Q15149-4; Q15149; Q15149-3	Q15149-4 [2594-2606]; Q15149 [2731-2743]; Q15149-3 [2617-2629]	1	1691.92	1.877	0.247995	0.446282	6.62532e+06	3.52968e+06	100.61	63.02	3	3	2.36625e+07	2.81487e+06	6.62532e+06	4.9621e+06	3.52968e+06	1.01645e+06	2.30939e+06	2.81487e+06	5.82576e+06	383722	1.64628e+06	405310	2	2	2	2	2	2	Shared	High	Peak Found	High	Peak Found	Peak Found	High	564.645	33	R.LREQLQLLEEQHR.A	[2731-2743]	Used
High	[R].LQEAGILSAEELQR.[L]	3	10	6	Q15149-4; Q15149; Q15149-3	Q15149-4 [2658-2671]; Q15149 [2795-2808]; Q15149-3 [2681-2694]	0	1556.83	1.484	0.378997	0.555796	3.60223e+06	2.42658e+06	109.14	76.97	3	3	1.60641e+07	1.74122e+06	3.60223e+06	4.66298e+06	2.42658e+06	684345	1.56781e+06	1.74122e+06	3167508	360591	1.13178e+06	272883	1	1	1	1	1	1	Shared	High	High	High	High	High	Peak Found	778.918	82	R.LQEAGILSAEELQR.L	[2795-2808]	Used
High	[R].LQEDKEQMAQQLAEETQGFQR.[T]	3	9	2	Q15149-4; Q15149; Q15149-3	Q15149-4 [2346-2366]; Q15149 [2483-2503]; Q15149-3 [2369-2389]	1	2507.18	2.504			5.66493e+06	2.26193e+06	72.05		2	1	9.93764e+06		3.22928e+06		2.26193e+06		969888		2.83956e+06		1.05498e+06		1		2		2		Shared	High	Not Found	High	Not Found	Peak Found	Not Found	836.4	69	R.LQEDKEQMAQQLAEETQGFQR.T	[2483-2503]	Used
High	[R].NLVDNITGQR.[L]	3	10	4	Q15149-4; Q15149; Q15149-3	Q15149-4 [4301-4310]; Q15149 [4438-4447]; Q15149-3 [4324-4333]	0	1129.6	1.635	0.27336	0.467486	4.10366e+06	2.50929e+06	75.38	57.89	3	3	8.56077e+06	1.51643e+06	4.10366e+06	2.50929e+06	2.517e+06	624431	835509	1.51643e+06	3608426	194045	1.17395e+06	248992	1	1	1	1	1	1	Shared	Peak Found	High	High	Peak Found	High	Peak Found	565.302	52	R.NLVDNITGQR.L	[4438-4447]	Used
High	[R].KGLVGPELHDR.[L]	3	10	1	Q15149-4; Q15149; Q15149-3	Q15149-4 [3750-3760]; Q15149 [3887-3897]; Q15149-3 [3773-3783]	1	1220.67	3.423			1.31072e+06	382913	97.33		2	1	3.04985e+06		563300		382913		297657		495319		178594		1		1		1		Shared	Peak Found	Not Found	High	Not Found	Peak Found	Not Found	407.563	60	R.KGLVGPELHDR.L	[3887-3897]	Used
High	[R].HISDLYEDLR.[D]	3	13	3	Q15149-4; Q15149; Q15149-3	Q15149-4 [62-71]; Q15149 [199-208]; Q15149-3 [89-98]	0	1260.62	0.881	0.921634	0.948992	2.65748e+06	3.01609e+06	99.91	6.18	3	2	9.8157e+06	1.28315e+06	2.65748e+06	2.88713e+06	3.1508e+06		957987	1.28315e+06	2.33677e+06	223264	1.46956e+06		1	1	1	1	1		Shared	High	Peak Found	High	Peak Found	High	Not Found	630.814	72	R.HISDLYEDLR.D	[199-208]	Used
High	[R].LKTEAEIALK.[E]	3	9	6	Q15149-4; Q15149; Q15149-3	Q15149-4 [1848-1857]; Q15149 [1985-1994]; Q15149-3 [1871-1880]	1	1115.67	5.568	0.424514	0.58914	6.62291e+06	1.18943e+06	91.22	129.15	3	2	2.12471e+07	3.40385e+06	6.62291e+06		5.58538e+06	253296	2.07366e+06	3.40385e+06	5.82365e+06		2.60507e+06	101002	3	3	3		3	1	Shared	High	High	High	Not Found	High	Peak Found	558.337	65	R.LKTEAEIALK.E	[1985-1994]	Used
High	[R].LLEAQIATGGIIDPEESHR.[L]	3	10	1	Q15149-4; Q15149; Q15149-3	Q15149-4 [4042-4060]; Q15149 [4179-4197]; Q15149-3 [4065-4083]	0	2049.06	1000			3.07048e+06		86.4		2		6.24827e+06		1.50888e+06				609815		1.32678e+06				1		1				Shared	Peak Found	Not Found	High	Not Found	Not Found	Not Found	683.691	77	R.LLEAQIATGGIIDPEESHR.L	[4179-4197]	Used
High	[R].LLEAQIATGGIIDPVHSHR.[V]	4	12	6	P58107; Q15149-4; Q15149; Q15149-3	P58107 [1680-1698]; Q15149-4 [3464-3482]; Q15149 [3601-3619]; Q15149-3 [3487-3505]	0	2027.1	3.348	0.364882	0.543478	1.84763e+07	5.51785e+06	69.97	13.46	3	3	2.38181e+07	3313317	1.84763e+07	6.31662e+06	5.51785e+06	4.82263e+06	2.32459e+06	3313317	1.62465e+07	488468	2.57358e+06	1.92303e+06	2	1	3	1	2	2	Shared	High	High	High	Peak Found	High	Peak Found	507.531	55	R.LLEAQIATGGIIDPVHSHR.V	[3601-3619]	Used
High	[R].LLEAQIATGGVIDPVHSHR.[V]	4	12	18	P58107; Q15149-4; Q15149; Q15149-3	P58107 [719-737]; [2338-2356]; [2874-2892]; [3405-3423]; [3939-3957]; [4473-4491]; [5006-5024]; Q15149-4 [2805-2823]; Q15149 [2942-2960]; Q15149-3 [2828-2846]	0	2013.09	2.592	0.553668	0.68862	7.62025e+07	2.93956e+07	64.47	23.85	3	3	7.62025e+07	1.50672e+07	8.33112e+07	2.93956e+07	3.96132e+07	2.50489e+07	7.43716e+06	1.50672e+07	7.3257e+07	2.27317e+06	1.8476e+07	9.98825e+06	5	4	7	3	6	6	Shared	High	High	High	High	High	High	671.701	72	R.LLEAQIATGGVIDPVHSHR.V	[2942-2960]	Used
High	[R].LLDPEDVDVPQPDEK.[S]	3	11	3	Q15149-4; Q15149; Q15149-3	Q15149-4 [235-249]; Q15149 [372-386]; Q15149-3 [262-276]	0	1708.83	1.148	0.684796	0.786295	2.98041e+06	2.59663e+06	73.76	68.81	3	3	5.66833e+06	959475	2.98041e+06	3.77921e+06	2.59663e+06	608976	553214	959475	2.62073e+06	292248	1.21109e+06	242830	1	1	1	1	1	1	Shared	Peak Found	Peak Found	High	High	High	Peak Found	854.917	77	R.LLDPEDVDVPQPDEK.S	[372-386]	Used
High	[R].LLDAQLATGGIVDPR.[L]	3	10	1	Q15149-4; Q15149; Q15149-3	Q15149-4 [3799-3813]; Q15149 [3936-3950]; Q15149-3 [3822-3836]	0	1538.85	0.94	0.894623	0.931338	1.30391e+06	1.38644e+06	20.97	48.5	2	2		1.12299e+06	1.51397e+06		1.98208e+06	969802		1.12299e+06	1.33126e+06		924459	386709		1	1		1	1	Shared	Not Found	Peak Found	High	Not Found	Peak Found	Peak Found	769.931	54	R.LLDAQLATGGIVDPR.L	[3936-3950]	Used
High	[R].LLDAQLSTGGIVDPSK.[S]	3	10	2	Q15149-4; Q15149; Q15149-3	Q15149-4 [3133-3148]; Q15149 [3270-3285]; Q15149-3 [3156-3171]	0	1613.87	2.817	0.282263	0.474246	4.52808e+06	1.60721e+06	65.18	73.44	3	2	8.94458e+06	2.23099e+06	4.52808e+06		2.85722e+06	904064	872967	2.23099e+06	3.98162e+06		1332636	360496	1	1	1		1	1	Shared	High	Peak Found	High	Not Found	Peak Found	Peak Found	807.441	104	R.LLDAQLSTGGIVDPSK.S	[3270-3285]	Used
High	[R].LKAEAELLQQQK.[E]	3	9	3	Q15149-4; Q15149; Q15149-3	Q15149-4 [2325-2336]; Q15149 [2462-2473]; Q15149-3 [2348-2359]	1	1398.8	0.795	0.787019	0.859252	4.49029e+06	5.64541e+06	116.63	107.04	3	3	2.55434e+07	2.66796e+06	4.49029e+06	1.86546e+07	5.64541e+06	1.16306e+06	2.49297e+06	2.66796e+06	3.94839e+06	1.44257e+06	2.63307e+06	463770	2	2	2	2	2	1	Shared	High	Peak Found	High	Peak Found	Peak Found	Peak Found	699.901	74	R.LKAEAELLQQQK.E	[2462-2473]	Used
High	[K].IIITVVEEQEQK.[G]	3	10	7	Q15149-4; Q15149; Q15149-3	Q15149-4 [2958-2969]; Q15149 [3095-3106]; Q15149-3 [2981-2992]	0	1428.79	1.707	0.414004	0.581701	1.14127e+07	6.68628e+06	76.1	32.47	3	3	2.42527e+07	4.26451e+06	1.14127e+07	8.51622e+06	6.68628e+06	4.30573e+06	2.367e+06	4.26451e+06	1.00353e+07	658564	3118545	1.71691e+06	2	1	2	1	1	2	Shared	High	High	High	Peak Found	High	High	714.901	79	K.IIITVVEEQEQK.G	[3095-3106]	Used
High	[K].ILITIVEEVETLR.[Q]	3	10	5	Q15149-4; Q15149; Q15149-3	Q15149-4 [3287-3299]; Q15149 [3424-3436]; Q15149-3 [3310-3322]	0	1527.9	10.177	0.120231	0.325294	4.44454e+06	436716	102.31	16.65	3	2	1.27631e+07	787712	4.44454e+06		491545	388003	1.24564e+06	787712	3.90817e+06		229261	154716	1	2	2		1	1	Shared	High	High	High	Not Found	High	Peak Found	764.455	86	K.ILITIVEEVETLR.Q	[3424-3436]	Used
High	[R].LLLEAQAATGFLLDPVKGER.[L]	3	10	1	Q15149-4; Q15149; Q15149-3	Q15149-4 [3722-3741]; Q15149 [3859-3878]; Q15149-3 [3745-3764]	1	2141.2	2.108	0.52733	0.668648	1.23073e+06	583806	94.91	1.98	2	2		545964	2.77434e+06		592049	575678		545964	2.43953e+06		276137	229552		1	1		1	1	Shared	Not Found	Peak Found	High	Not Found	Peak Found	Peak Found	714.404	67	R.LLLEAQAATGFLLDPVKGER.L	[3859-3878]	Used
High	[R].LEDLLQDAQDEK.[E]	3	10	1	Q15149-4; Q15149; Q15149-3	Q15149-4 [760-771]; Q15149 [897-908]; Q15149-3 [783-794]	0	1416.69	1.568			2.16906e+06	1.38354e+06	47		2	1	3.06406e+06		1.53549e+06		1.38354e+06		299044		1.35019e+06		645295		1		1		1		Shared	Peak Found	Not Found	High	Not Found	Peak Found	Not Found	708.846	79	R.LEDLLQDAQDEK.E	[897-908]	Used
High	[R].LEDLLQDAQDEKEQLNEYK.[G]	3	10	3	Q15149-4; Q15149; Q15149-3	Q15149-4 [760-778]; Q15149 [897-915]; Q15149-3 [783-801]	1	2321.11	2.565	0.308634	0.496157	3.7175e+06	1.4492e+06	121.57	99.09	3	2	2.53608e+07	2.59087e+06	3.7175e+06		3.45423e+06	608007	2.47514e+06	2.59087e+06	3.26887e+06		1.61109e+06	242443	1	1	1		1	1	Shared	High	High	High	Not Found	Peak Found	Peak Found	774.376	61	R.LEDLLQDAQDEKEQLNEYK.G	[897-915]	Used
High	[R].LEAQHQALVTLWHQLHVDMK.[S]	3	10	2	Q15149-4; Q15149; Q15149-3	Q15149-4 [872-891]; Q15149 [1009-1028]; Q15149-3 [895-914]	0	2397.25	6.322	0.250532	0.448785	3.09649e+06	489798	99.32	47.7	2	2		1.29484e+06	7.40495e+06		695780	344796		1.29484e+06	6.5113e+06		324518	137488		1	2		1	1	Shared	Not Found	Peak Found	High	Not Found	Peak Found	Peak Found	600.068	36	R.LEAQHQALVTLWHQLHVDMK.S	[1009-1028]	Used
High	[R].LAQGHTTVDELAR.[R]	3	10	7	Q15149-4; Q15149; Q15149-3	Q15149-4 [2672-2684]; Q15149 [2809-2821]; Q15149-3 [2695-2707]	0	1410.73	2.008	0.291539	0.482045	8.76366e+06	4.36358e+06	83.06	42.92	3	3	2.58322e+07	5.21486e+06	8.76366e+06	4.20471e+06	8.51511e+06	4.36358e+06	2521155	5.21486e+06	7.70605e+06	325152	3.97153e+06	1.73998e+06	3	2	4	1	2	3	Shared	Peak Found	High	High	Peak Found	High	High	470.916	77	R.LAQGHTTVDELAR.R	[2809-2821]	Used
High	[R].LGFHLPLEVAYQR.[G]	3	10	5	Q15149-4; Q15149; Q15149-3	Q15149-4 [3814-3826]; Q15149 [3951-3963]; Q15149-3 [3837-3849]	0	1542.84	4.304	0.151055	0.355094	1.00792e+07	2.34169e+06	86.25	26.64	3	3	2.49656e+07	3.38217e+06	1.00792e+07	3.53244e+06	2.23547e+06	2.34169e+06	2.43658e+06	3.38217e+06	8862782	273165	1.04264e+06	933751	1	2	2	1	1	2	Shared	High	Peak Found	High	Peak Found	High	Peak Found	514.952	46	R.LGFHLPLEVAYQR.G	[3951-3963]	Used
High	[K].LEQLFQDEVAK.[A]	3	10	3	Q15149-4; Q15149; Q15149-3	Q15149-4 [2516-2526]; Q15149 [2653-2663]; Q15149-3 [2539-2549]	0	1319.68	0.383	0.343804	0.526319	3.75116e+06	9.79427e+06	108.19	54.21	3	3	1.84815e+07	2.4538e+06	3.75116e+06	2.12256e+07	9.79427e+06	8.23541e+06	1.80375e+06	2.4538e+06	3.29846e+06	1.64139e+06	4.56814e+06	3.28388e+06	2	1	2	2	3	2	Shared	High	Peak Found	Peak Found	High	Peak Found	Peak Found	660.343	58	K.LEQLFQDEVAK.A	[2653-2663]	Used
High	[R].VDGAEWGVDLPSVEAQLGSHR.[G]	3	11	1	Q15149-4; Q15149; Q15149-3	Q15149-4 [539-559]; Q15149 [676-696]; Q15149-3 [562-582]	0	2222.08	2.216	0.524848	0.667025	4.63585e+06	2.0917e+06	61.69	71.32	3	3	4.63585e+06	1.20492e+06	5.8253e+06	4.3072e+06	2.0917e+06	890880	452446	1.20492e+06	5.12229e+06	333078	975587	355239	1	1	1	1	1	1	Shared	Peak Found	Peak Found	High	Peak Found	Peak Found	Peak Found	741.366	87	R.VDGAEWGVDLPSVEAQLGSHR.G	[676-696]	Used
High	[K].VLALPEPSPAAPTLR.[S]	3	10	4	Q15149-4; Q15149; Q15149-3	Q15149-4 [1050-1064]; Q15149 [1187-1201]; Q15149-3 [1073-1087]	0	1531.88	1.275	0.425421	0.589841	5.62778e+06	4.41233e+06	114.99	94.04	3	3	3.26725e+07	3.84443e+06	5.62778e+06	1.16102e+07	4.41233e+06	1.10793e+06	3.18875e+06	3.84443e+06	4.94861e+06	897820	2.05795e+06	441789	1	2	2	1	1	1	Shared	High	High	High	Peak Found	Peak Found	Peak Found	766.446	65	K.VLALPEPSPAAPTLR.S	[1187-1201]	Used
High	[R].VLADPSDDTK.[G]	4	12	13	P58107; Q15149-4; Q15149; Q15149-3	P58107 [2375-2384]; [2911-2920]; [3442-3451]; [3976-3985]; [5043-5052]; Q15149-4 [2842-2851]; [3501-3510]; Q15149 [2979-2988]; [3638-3647]; Q15149-3 [2865-2874]; [3524-3533]	0	1060.52	1.373	0.477089	0.632228	1.86487e+07	1.35829e+07	41.89	70.15	3	3	1.86487e+07	1.29063e+07	2.97448e+07	5.60738e+06	2.69641e+07	1.35829e+07	1.82006e+06	1.29063e+07	26155112	433622	1.25763e+07	5.41619e+06	2	4	4	1	4	4	Shared	High	High	High	High	High	High	530.762	64	R.VLADPSDDTK.G; R.VLADPSDDTK.G	[2979-2988]; [3638-3647]	Used
High	[R].TVTVWELISSEYFTAEQR.[Q]	3	10	5	Q15149-4; Q15149; Q15149-3	Q15149-4 [3250-3267]; Q15149 [3387-3404]; Q15149-3 [3273-3290]	0	2159.07	5.848	0.0974516	0.304139	2.71738e+06	464697	69.72	36.4	3	2	4.31498e+06	719554	2.71738e+06		604658	357133	421130	719554	2.38944e+06		282018	142407	1	2	3		1	1	Shared	Peak Found	High	High	Not Found	Peak Found	Peak Found	720.36	88	R.TVTVWELISSEYFTAEQR.Q	[3387-3404]	Used
High	[K].TVTIWEIINSEYFTAEQR.[R]	3	10	6	Q15149-4; Q15149; Q15149-3	Q15149-4 [2921-2938]; Q15149 [3058-3075]; Q15149-3 [2944-2961]	0	2200.09	6.516	0.15336	0.356894	3.25821e+06	500053	104.85	42.17	3	2	1.02053e+07	658609	3.25821e+06		680099	367672	996011	658609	2.865e+06		317205	146609	2	2	3		2	1	Shared	Peak Found	High	High	Not Found	High	High	1100.55	82	K.TVTIWEIINSEYFTAEQR.R	[3058-3075]	Used
High	[K].TPVEVPVGGFK.[G]	3	10	6	Q15149-4; Q15149; Q15149-3	Q15149-4 [3237-3247]; Q15149 [3374-3384]; Q15149-3 [3260-3270]	0	1129.63	0.393	0.122404	0.327008	1.44394e+07	3.67067e+07	62.32	27.03	3	3	2.13396e+07	4.63382e+06	1.44394e+07	3.67067e+07	2.51985e+07	4.41727e+07	2.08269e+06	4.63382e+06	1.26969e+07	2.83855e+06	1.17528e+07	1.76139e+07	3	3	4	2	2	2	Shared	High	Peak Found	High	Peak Found	High	High	565.317	40	K.TPVEVPVGGFK.G	[3374-3384]	Used
High	[R].WQAVLAQTDVR.[Q]	3	10	6	Q15149-4; Q15149; Q15149-3	Q15149-4 [1188-1198]; Q15149 [1325-1335]; Q15149-3 [1211-1221]	0	1286.69	1.46	0.237997	0.438073	1.1209e+07	7.6788e+06	51.84	56.98	3	3	1.9157e+07	6543679	1.1209e+07	7.6788e+06	8.53766e+06	2.12126e+06	1.86967e+06	6543679	9.85629e+06	593806	3.98205e+06	845855	1	2	2	1	2	2	Shared	High	High	High	High	High	Peak Found	643.846	60	R.WQAVLAQTDVR.Q	[1325-1335]	Used
High	[R].YLQDLLAWVEENQHR.[V]	3	11	6	Q15149-4; Q15149; Q15149-3	Q15149-4 [524-538]; Q15149 [661-675]; Q15149-3 [547-561]	0	1913.95	3.868	0.26976	0.464393	7.72921e+06	1.99814e+06	34.86	78.79	3	2	9.70668e+06	4.6218e+06	7.72921e+06		3.74681e+06	1.06559e+06	947346	4.6218e+06	6.79643e+06		1.74755e+06	424903	1	2	2		2	1	Shared	High	High	High	Not Found	High	High	638.656	66	R.YLQDLLAWVEENQHR.V	[661-675]	Used
High	[K].VPPGYHPLDVEK.[E]	3	11	3	Q15149-4; Q15149; Q15149-3	Q15149-4 [357-368]; Q15149 [494-505]; Q15149-3 [380-391]	0	1350.71	0.955	0.755271	0.836476	1.7938e+06	1.87902e+06	132.09	100.77	3	3	1.21785e+07	538261	1.7938e+06	5.28933e+06	1.87902e+06	354413	1.18859e+06	538261	1.57732e+06	409026	876395	141323	1	1	1	1	1	1	Shared	High	Peak Found	High	Peak Found	High	Peak Found	450.907	33	K.VPPGYHPLDVEK.E	[494-505]	Used
High	[K].VPPGYHPLDVEKEWGK.[L]	3	11	2	Q15149-4; Q15149; Q15149-3	Q15149-4 [357-372]; Q15149 [494-509]; Q15149-3 [380-395]	1	1850.94	2.839			1.95805e+06	689677	107.32		3	1	7.11153e+06	567569	1.95805e+06		689677		694067	567569	1.72175e+06		321672		2	1	2		1		Shared	High	Peak Found	Peak Found	Not Found	Peak Found	Not Found	463.492	30	K.VPPGYHPLDVEKEWGK.L	[494-509]	Used
High	[K].VQSGSESVIQEYVDLR.[T]	3	10	1	Q15149-4; Q15149; Q15149-3	Q15149-4 [1305-1320]; Q15149 [1442-1457]; Q15149-3 [1328-1343]	0	1808.9	1000			1.87571e+06		52.5		2			1270201	2.76988e+06					1270201	2435601					1	1				Shared	Not Found	Peak Found	High	Not Found	Not Found	Not Found	904.955	127	K.VQSGSESVIQEYVDLR.T	[1442-1457]	Used
High	[K].VTLVQTLEIQR.[Q]	3	9	2	Q15149-4; Q15149; Q15149-3	Q15149-4 [2428-2438]; Q15149 [2565-2575]; Q15149-3 [2451-2461]	0	1299.76	1.274			4.71181e+06	3.69815e+06	109.81		3	1	2.13878e+07	2299049	4.71181e+06		3.69815e+06		2.08739e+06	2299049	4143178		1724851		1	1	1		1		Shared	High	Peak Found	High	Not Found	Peak Found	Not Found	650.385	82	K.VTLVQTLEIQR.Q	[2565-2575]	Used
High	[R].RQEQIQAMPLADSQAVR.[E]	3	10	3	Q15149-4; Q15149; Q15149-3	Q15149-4 [1229-1245]; Q15149 [1366-1382]; Q15149-3 [1252-1268]	1	1941	2.696	0.397837	0.570695	2.20217e+06	816856	76.6	94.93	3	2	5.3241e+06	1.08273e+06	2.20217e+06		1.84173e+06	362298	519618	1.08273e+06	1936405		858999	144467	1	1	1		1	1	Shared	High	Peak Found	High	Not Found	High	Peak Found	647.67	48	R.RQEQIQAMPLADSQAVR.E	[1366-1382]	Used
High	[R].RQQEELLAEENQR.[L]	3	10	1	Q15149-4; Q15149; Q15149-3	Q15149-4 [2581-2593]; Q15149 [2718-2730]; Q15149-3 [2604-2616]	1	1642.81	0.374	0.394427	0.567653	1.60433e+06	4.28665e+06	96.64	86.11	2	3	3.69883e+06		695861	1.22159e+07	4.28665e+06	2.07511e+06	360996		611883	944662	1.99934e+06	827452	1		1	1	1	1	Shared	High	Not Found	Peak Found	Peak Found	Peak Found	Peak Found	548.276	44	R.RQQEELLAEENQR.L	[2718-2730]	Used
High	[R].RFPSSFEEIEILWSQFLK.[F]	3	11	3	Q15149-4; Q15149; Q15149-3	Q15149-4 [306-323]; Q15149 [443-460]; Q15149-3 [329-346]	1	2256.17	1000			382107		118.32		3		2.69629e+06	382107	340243				263151	382107	299182				1	1	1				Shared	High	High	High	Not Found	Not Found	Not Found	752.727	40	R.RFPSSFEEIEILWSQFLK.F	[443-460]	Used
High	[R].SDEGQLSPATR.[G]	3	11	6	Q15149-4; Q15149; Q15149-3	Q15149-4 [577-587]; Q15149 [714-724]; Q15149-3 [600-610]	0	1160.55	1.307	0.627122	0.743389	2.98482e+06	2.28455e+06	101.82	36.43	3	3	1.03915e+07	1.09788e+06	2.98482e+06	3.1916e+06	2.28455e+06	1.49898e+06	1.01418e+06	1.09788e+06	2.62461e+06	246808	1.06554e+06	597719	2	1	2	1	1	2	Shared	High	High	High	Peak Found	High	High	580.781	54	R.SDEGQLSPATR.G	[714-724]	Used
High	[R].QLAEEDLAQQR.[A]	3	9	4	Q15149-4; Q15149; Q15149-3	Q15149-4 [2295-2305]; Q15149 [2432-2442]; Q15149-3 [2318-2328]	0	1300.65	1.217	0.637811	0.751394	1.71043e+06	1.40537e+06	67.6	76.4	3	2	4.27611e+06	1.24991e+06	1.71043e+06		2.57215e+06	767862	417337	1.24991e+06	1.50401e+06		1.19968e+06	306186	1	1	1		1	1	Shared	High	High	High	Not Found	High	Peak Found	650.829	85	R.QLAEEDLAQQR.A	[2432-2442]	Used
High	[R].QLAEGTAQQR.[L]	3	9	2	Q15149-4; Q15149; Q15149-3	Q15149-4 [1699-1708]; Q15149 [1836-1845]; Q15149-3 [1722-1731]	0	1101.56	0.925			1.09755e+06	1.18613e+06		64.11	1	3			1.09755e+06	1.22231e+06	1.18613e+06	228612			965094	94521.5	553222	91159.2			1	1	1	1	Shared	Not Found	Not Found	High	Peak Found	High	Peak Found	551.286	74	R.QLAEGTAQQR.L	[1836-1845]	Used
High	[R].QLLSPGTALILLEAQAASGFLLDPVR.[N]	3	10	2	Q15149-4; Q15149; Q15149-3	Q15149-4 [2719-2744]; Q15149 [2856-2881]; Q15149-3 [2742-2767]	0	2693.52	1000			329256		59.39		2			210442	515153					210442	452983					1	2				Shared	Not Found	Peak Found	High	Not Found	Not Found	Not Found	898.513	74	R.QLLSPGTALILLEAQAASGFLLDPVR.N	[2856-2881]	Used
High	[R].QLQLAQEAAQK.[R]	3	9	5	Q15149-4; Q15149; Q15149-3	Q15149-4 [2035-2045]; Q15149 [2172-2182]; Q15149-3 [2058-2068]	0	1227.67	1.452	0.501323	0.650043	1.89473e+06	1.30511e+06	59.41	80.44	3	2	4.57302e+06	1.67688e+06	1.89473e+06		2.4895e+06	684198	446315	1.67688e+06	1.66607e+06		1.16112e+06	272825	1	1	1		1	1	Shared	High	High	High	Not Found	High	High	614.338	79	R.QLQLAQEAAQK.R	[2172-2182]	Used
High	[R].QEELYSELQAR.[E]	3	10	1	Q15149-4; Q15149; Q15149-3	Q15149-4 [3221-3231]; Q15149 [3358-3368]; Q15149-3 [3244-3254]	0	1365.66																												No Quan Values	Not Found	Not Found	High	Not Found	Not Found	Not Found	683.336	52	R.QEELYSELQAR.E	[3358-3368]	Not Used
High	[R].QEQALLEEIER.[H]	3	10	1	Q15149-4; Q15149; Q15149-3	Q15149-4 [1250-1260]; Q15149 [1387-1397]; Q15149-3 [1273-1283]	0	1357.7	4.795			1.51019e+06	314980	89.2		3	1	3.85222e+06	467395	1.51019e+06			314980	375967	467395	1.32794e+06			125599	1	1	1			1	Shared	Peak Found	Peak Found	High	Not Found	Not Found	Peak Found	679.351	75	R.QEQALLEEIER.H	[1387-1397]	Used
High	[R].QEQIQAMPLADSQAVR.[E]	3	10	1	Q15149-4; Q15149; Q15149-3	Q15149-4 [1230-1245]; Q15149 [1367-1382]; Q15149-3 [1253-1268]	0	1784.9	1000			971763				1				971763						854488						1				Shared	Not Found	Not Found	High	Not Found	Not Found	Not Found	892.951	62	R.QEQIQAMPLADSQAVR.E	[1367-1382]	Used
High	[R].QVQVALETAQR.[S]	3	9	4	Q15149-4; Q15149; Q15149-3	Q15149-4 [1562-1572]; Q15149 [1699-1709]; Q15149-3 [1585-1595]	0	1242.68	3.627	0.281677	0.473558	4.53454e+06	1.2503e+06	47.74	68.39	3	2	4.53454e+06	1.59979e+06	4.56045e+06		2.11919e+06	737670	442559	1.59979e+06	4.01008e+06		988411	294146	1	1	2		1	1	Shared	High	Peak Found	High	Not Found	High	Peak Found	621.843	71	R.QVQVALETAQR.S	[1699-1709]	Used
High	[R].QTNLENLDQAFSVAER.[D]	3	11	1	Q15149-4; Q15149; Q15149-3	Q15149-4 [213-228]; Q15149 [350-365]; Q15149-3 [240-255]	0	1834.89	2.735			2.02947e+06	741953			1	1			2.02947e+06		741953				1784550		346054				1		1		Shared	Not Found	Not Found	High	Not Found	Peak Found	Not Found	917.951	103	R.QTNLENLDQAFSVAER.D	[350-365]	Used
High	[R].REEAAVDAQQQK.[R]	3	9	2	Q15149-4; Q15149; Q15149-3	Q15149-4 [1404-1415]; Q15149 [1541-1552]; Q15149-3 [1427-1438]	1	1372.68	2.6	0.39219	0.565652	2.35314e+06	905155	83.34	2.02	2	2	4.62895e+06		1.19623e+06	892324	918171		451773		1.05187e+06	69003.9	428244		2		2	1	2		Shared	High	Not Found	High	Peak Found	Peak Found	Not Found	686.845	59	R.REEAAVDAQQQK.R	[1541-1552]	Used
High	[R].QQGLASYDYVR.[R]	3	10	4	Q15149-4; Q15149; Q15149-3	Q15149-4 [3634-3644]; Q15149 [3771-3781]; Q15149-3 [3657-3667]	0	1299.63	2.991	0.306906	0.495005	3.50108e+06	1.17052e+06	51.95	62.59	3	2	4.15086e+06	1.22375e+06	3.50108e+06		1.88303e+06	727617	405113	1.22375e+06	3078563		878262	290138	1	1	1		1	1	Shared	Peak Found	High	High	Not Found	Peak Found	High	650.32	62	R.QQGLASYDYVR.R	[3771-3781]	Used
High	[K].QSAEEQAQAR.[A]	3	9	1	Q15149-4; Q15149; Q15149-3	Q15149-4 [2119-2128]; Q15149 [2256-2265]; Q15149-3 [2142-2151]	0	1117.52	1000			425715		92.81		2		934463		193944				91201.2		170538				1		1				Shared	Peak Found	Not Found	High	Not Found	Not Found	Not Found	559.265	60	K.QSAEEQAQAR.A	[2256-2265]	Used
High	[R].SLHPHVPGVTNLQVMR.[A]	1	1	1	Q15149	Q15149 [35-50]	0	1784.96	1.587			791725	498939	17.57		2	1		897064	698755		498939			897064	614428		232710			1	1		1			Not Found	Peak Found	High	Not Found	Peak Found	Not Found	595.658	33	R.SLHPHVPGVTNLQVMR.A	[35-50]	Used
High	[K].SIITYVSSLYDAMPR.[V]	3	11	5	Q15149-4; Q15149; Q15149-3	Q15149-4 [250-264]; Q15149 [387-401]; Q15149-3 [277-291]	0	1715.87	4.237	0.172487	0.375571	1.44598e+06	341252	54.75	5.72	2	2		961147	2.17538e+06		355343	327720		961147	1.91285e+06		165735	130679		2	2		1	1	Shared	Not Found	High	High	Not Found	High	High	858.438	96	K.SIITYVSSLYDAMPR.V	[387-401]	Used
High	[R].SLESLHSFVAAATK.[E]	3	11	1	Q15149-4; Q15149; Q15149-3	Q15149-4 [614-627]; Q15149 [751-764]; Q15149-3 [637-650]	0	1460.77	1.536	0.406185	0.57629	2.97611e+06	1.93769e+06	120	82.51	3	2	1.96696e+07	2103621	2.97611e+06		3.77803e+06	993812	1.9197e+06	2103621	2.61695e+06		1762108	396283	1	1	1		1	1	Shared	Peak Found	Peak Found	High	Not Found	Peak Found	Peak Found	487.596	47	R.SLESLHSFVAAATK.E	[751-764]	Used
High	[R].SLVPAAELLESR.[V]	3	10	6	Q15149-4; Q15149; Q15149-3	Q15149-4 [2979-2990]; Q15149 [3116-3127]; Q15149-3 [3002-3013]	0	1284.72	2.114	0.268893	0.464046	1.5999e+07	7.56841e+06	77.68	31.46	3	3	3.72061e+07	6.88069e+06	1.5999e+07	7.56841e+06	1.06249e+07	5.66516e+06	3.63122e+06	6.88069e+06	1.40682e+07	585269	4.95556e+06	2.25899e+06	1	2	3	1	2	3	Shared	Peak Found	High	High	High	High	Peak Found	642.861	66	R.SLVPAAELLESR.V	[3116-3127]	Used
High	[R].SLQEEHVAVAQLR.[E]	3	9	2	Q15149-4; Q15149; Q15149-3	Q15149-4 [1595-1607]; Q15149 [1732-1744]; Q15149-3 [1618-1630]	0	1479.79	1.779	0.611796	0.732249	1.27749e+07	7.1797e+06	90.57	74.24	2	2	2.72848e+07		5.98128e+06	1.28637e+07	4.00725e+06		2.66292e+06		5.25945e+06	994756	1.86902e+06		1		1	1	1		Shared	High	Not Found	High	Peak Found	Peak Found	Not Found	493.936	48	R.SLQEEHVAVAQLR.E	[1732-1744]	Used
High	[R].SIQEELQQLR.[Q]	3	9	3	Q15149-4; Q15149; Q15149-3	Q15149-4 [1417-1426]; Q15149 [1554-1563]; Q15149-3 [1440-1449]	0	1243.66	1.393	0.427604	0.591657	4.92965e+06	3.53861e+06	100.92	82.81	3	3	1.72617e+07	1.94566e+06	4.92965e+06	6.36059e+06	3.53861e+06	577232	1.68469e+06	1.94566e+06	4.33473e+06	491868	1.65044e+06	230172	1	1	1	1	1	1	Shared	High	Peak Found	High	Peak Found	Peak Found	High	622.337	64	R.SIQEELQQLR.Q	[1554-1563]	Used
High	[R].SKEQAELEAAR.[Q]	3	9	4	Q15149-4; Q15149; Q15149-3	Q15149-4 [1961-1971]; Q15149 [2098-2108]; Q15149-3 [1984-1994]	1	1231.63	1.405	0.477432	0.632493	2.77767e+06	1.97633e+06	112.52	59.91	3	3	1.11912e+07	771588	2.77767e+06	2.49924e+06	1.97633e+06	557025	1.09223e+06	771588	2.44246e+06	193267	921781	222114	2	1	2	1	1	1	Shared	High	Peak Found	High	Peak Found	Peak Found	Peak Found	616.317	66	R.SKEQAELEAAR.Q	[2098-2108]	Used
High	[R].SQVEEELFSVR.[V]	3	9	4	Q15149-4; Q15149; Q15149-3	Q15149-4 [2224-2234]; Q15149 [2361-2371]; Q15149-3 [2247-2257]	0	1322.66	0.8	0.52883	0.669571	3.94503e+06	4.93434e+06	105.63	58.2	3	3	1.93227e+07	2.87237e+06	3.94503e+06	6.33089e+06	4.93434e+06	1.51291e+06	1.88584e+06	2.87237e+06	3.46894e+06	489571	2.30142e+06	603272	1	1	1	1	1	1	Shared	High	High	High	Peak Found	High	Peak Found	661.833	56	R.SQVEEELFSVR.V	[2361-2371]	Used
High	[R].SQVMDEATALQLR.[E]	3	10	1	Q15149-4; Q15149; Q15149-3	Q15149-4 [3900-3912]; Q15149 [4037-4049]; Q15149-3 [3923-3935]	0	1461.74	3.283	0.407889	0.577592	4.40823e+06	1.34275e+06	62.82	74.98	3	2	5.40347e+06	1.05845e+06	4.40823e+06		2.42337e+06	744000	527364	1.05845e+06	3.87623e+06		1.13028e+06	296671	1	1	1		1	1	Shared	High	Peak Found	Peak Found	Not Found	Peak Found	Peak Found	731.372	62	R.SQVMDEATALQLR.E	[4037-4049]	Used
High	[R].EGLTSIEEVTK.[N]	3	10	6	Q15149-4; Q15149; Q15149-3	Q15149-4 [3913-3923]; Q15149 [4050-4060]; Q15149-3 [3936-3946]	0	1205.63	1.93	0.244745	0.443386	7.02793e+06	3.64134e+06	62.75	31.26	3	3	1.18167e+07	2.77693e+06	7.02793e+06	3.64134e+06	3.93073e+06	2.06485e+06	1.15328e+06	2.77693e+06	6.17978e+06	281587	1.83333e+06	823360	1	1	2	1	1	2	Shared	High	High	High	Peak Found	High	High	603.316	78	R.EGLTSIEEVTK.N	[4050-4060]	Used
High	[R].ELVLLLLQWMR.[H]	3	11	5	Q15149-4; Q15149; Q15149-3	Q15149-4 [286-296]; Q15149 [423-433]; Q15149-3 [309-319]	0	1413.83	6.452			1.02242e+06	158475	105.42		3	1	4.93111e+06	725524	1.02242e+06			158475	481264	725524	899028			63192.1	1	2	3			2	Shared	High	High	High	Not Found	Not Found	Peak Found	707.418	61	R.ELVLLLLQWMR.H	[423-433]	Used
High	[K].ENAAYFQFFSDVR.[E]	3	10	1	Q15149-4; Q15149; Q15149-3	Q15149-4 [720-732]; Q15149 [857-869]; Q15149-3 [743-755]	0	1593.73	1000			1.19877e+06		74.35		3		3.10928e+06	748832	1.19877e+06				303458	748832	1.0541e+06				1	1	1				Shared	Peak Found	Peak Found	High	Not Found	Not Found	Not Found	797.371	67	K.ENAAYFQFFSDVR.E	[857-869]	Used
High	[K].DTHDQLSEPSEVR.[S]	3	10	3	Q15149-4; Q15149; Q15149-3	Q15149-4 [3832-3844]; Q15149 [3969-3981]; Q15149-3 [3855-3867]	0	1512.69	0.891	0.561952	0.695133	1.72111e+06	1.93231e+06	90.31	44.55	3	3	5.96871e+06	1.10587e+06	1.72111e+06	1.93231e+06	2.25402e+06	832601	582531	1.10587e+06	1513406	149426	1.0513e+06	332000	1	1	1	1	1	1	Shared	High	Peak Found	High	Peak Found	High	Peak Found	504.902	53	K.DTHDQLSEPSEVR.S	[3969-3981]	Used
High	[R].DSQDAGGFGPEDR.[L]	3	10	2	Q15149-4; Q15149; Q15149-3	Q15149-4 [939-951]; Q15149 [1076-1088]; Q15149-3 [962-974]	0	1350.56	1.088	0.872297	0.917272	2.10168e+06	1.93217e+06	60.14	67.01	3	3	3.24864e+06	789130	2.10168e+06	1.93217e+06	3.20059e+06	627437	317059	789130	1.84805e+06	149416	1492787	250191	1	1	1	1	1	1	Shared	Peak Found	High	High	Peak Found	Peak Found	Peak Found	675.781	62	R.DSQDAGGFGPEDR.L	[1076-1088]	Used
High	[R].EEAAVDAQQQK.[R]	3	9	2	Q15149-4; Q15149; Q15149-3	Q15149-4 [1405-1415]; Q15149 [1542-1552]; Q15149-3 [1428-1438]	0	1216.58	2.91			1.03247e+06	354798	95.87		2	1	2.35651e+06		452361		354798		229990		397769		165481		1		1		1		Shared	Peak Found	Not Found	High	Not Found	High	Not Found	608.794	67	R.EEAAVDAQQQK.R	[1542-1552]	Used
High	[K].EAQAVPATLPELEATK.[A]	3	10	2	Q15149-4; Q15149; Q15149-3	Q15149-4 [1114-1129]; Q15149 [1251-1266]; Q15149-3 [1137-1152]	0	1667.89	1.052	0.488676	0.640391	3.39274e+06	3.22565e+06	100.92	63.89	3	3	1.19298e+07	1.35516e+06	3.39274e+06	3.7012e+06	3.22565e+06	685891	1.16432e+06	1.35516e+06	2.9833e+06	286216	1.50448e+06	273499	1	1	1	1	1	1	Shared	High	Peak Found	High	Peak Found	Peak Found	Peak Found	834.447	37	K.EAQAVPATLPELEATK.A	[1251-1266]	Used
High	[R].ESADPLGAWLQDAR.[R]	3	10	3	Q15149-4; Q15149; Q15149-3	Q15149-4 [1214-1227]; Q15149 [1351-1364]; Q15149-3 [1237-1250]	0	1528.74	2.374	0.247279	0.44548	6.91076e+06	2.91157e+06	55.53	61.07	3	3	9.9726e+06	2.73754e+06	6.91076e+06	5.18686e+06	2.91157e+06	1.35927e+06	973300	2.73754e+06	6.07675e+06	401102	1.35798e+06	542008	1	2	2	1	2	2	Shared	High	Peak Found	High	Peak Found	Peak Found	Peak Found	764.872	100	R.ESADPLGAWLQDAR.R	[1351-1364]	Used
High	[R].EQLRQEQALLEEIER.[H]	3	10	1	Q15149-4; Q15149; Q15149-3	Q15149-4 [1246-1260]; Q15149 [1383-1397]; Q15149-3 [1269-1283]	1	1883.98	1000			1.35933e+06		108.75		2		3.76165e+06		491212				367127		431931				1		1				Shared	Peak Found	Not Found	High	Not Found	Not Found	Not Found	628.666	43	R.EQLRQEQALLEEIER.H	[1383-1397]	Used
High	[K].EQELQQTLQQEQSVLDQLR.[G]	3	9	1	Q15149-4; Q15149; Q15149-3	Q15149-4 [2062-2080]; Q15149 [2199-2217]; Q15149-3 [2085-2103]	0	2313.17	0.481	0.72563	0.816372	2.37838e+06	4.94622e+06	68.2	129.95	2	2		1.40564e+06	4.0243e+06	2.40534e+07	1.01712e+06			1.40564e+06	3.53864e+06	1.86006e+06	474393			1	1	1	1		Shared	Not Found	Peak Found	High	Peak Found	Peak Found	Not Found	771.726	70	K.EQELQQTLQQEQSVLDQLR.G	[2199-2217]	Used
High	[R].EQLQLLEEQHR.[A]	3	10	3	Q15149-4; Q15149; Q15149-3	Q15149-4 [2596-2606]; Q15149 [2733-2743]; Q15149-3 [2619-2629]	0	1422.73	1.114	0.500245	0.649527	2.7644e+06	2.48135e+06	100.03	83.77	3	3	1.02155e+07	1327969	2.7644e+06	4.57324e+06	2.48135e+06	406389	997006	1327969	2430788	353651	1.15733e+06	162048	1	1	1	1	1	1	Shared	Peak Found	High	High	Peak Found	High	Peak Found	474.917	51	R.EQLQLLEEQHR.A	[2733-2743]	Used
High	[R].AQAEAQQPTFDALRDELR.[G]	3	10	3	Q15149-4; Q15149; Q15149-3	Q15149-4 [1137-1154]; Q15149 [1274-1291]; Q15149-3 [1160-1177]	1	2059.02	1.526	0.336252	0.521027	4.59068e+06	3.00786e+06	111.15	72.96	3	3	2.19012e+07	2369960	4.59068e+06	5.43576e+06	3.00786e+06	896229	2.1375e+06	2369960	4.03667e+06	420351	1.40289e+06	357372	1	1	1	1	1	1	Shared	Peak Found	High	High	Peak Found	High	Peak Found	687.012	26	R.AQAEAQQPTFDALRDELR.G	[1274-1291]	Used
High	[R].APVPASELLASGVLSR.[A]	3	10	6	Q15149-4; Q15149; Q15149-3	Q15149-4 [3310-3325]; Q15149 [3447-3462]; Q15149-3 [3333-3348]	0	1566.88	2.812	0.0835764	0.2922	1.23508e+07	4.39182e+06	82.26	32.65	3	3	3.62316e+07	7.50306e+06	1.23508e+07	5.15531e+06	4.39182e+06	2.58465e+06	3.53611e+06	7.50306e+06	1.08603e+07	398663	2.04839e+06	1.03063e+06	2	3	4	1	2	3	Shared	Peak Found	High	High	Peak Found	High	Peak Found	783.946	74	R.APVPASELLASGVLSR.A	[3447-3462]	Used
High	[K].AQVEQELTTLR.[L]	3	9	7	Q15149-4; Q15149; Q15149-3	Q15149-4 [2182-2192]; Q15149 [2319-2329]; Q15149-3 [2205-2215]	0	1287.69	1.479	0.435131	0.597971	8.93823e+06	6.04534e+06	84.51	64.95	3	3	2.33161e+07	3.74062e+06	8.93823e+06	9.92808e+06	6.04534e+06	2.1014e+06	2.27559e+06	3.74062e+06	7.85955e+06	767744	2.8196e+06	837936	2	2	2	1	1	2	Shared	High	High	High	High	High	High	644.349	69	K.AQVEQELTTLR.L	[2319-2329]	Used
High	[K].AQLEPVASPAK.[K]	3	10	4	Q15149-4; Q15149; Q15149-3	Q15149-4 [1291-1301]; Q15149 [1428-1438]; Q15149-3 [1314-1324]	0	1110.62	0.941	0.424718	0.589351	2.82903e+06	3.00504e+06	111.17	46.26	3	3	1.59077e+07	2.17141e+06	2.82903e+06	3.00504e+06	3.64226e+06	1.27977e+06	1.55255e+06	2.17141e+06	2.48762e+06	232382	1.69879e+06	510308	2	1	1	1	1	2	Shared	High	High	High	Peak Found	High	Peak Found	555.811	58	K.AQLEPVASPAK.K	[1428-1438]	Used
High	[R].AALAHSEEVTASQVAATK.[T]	3	10	8	Q15149-4; Q15149; Q15149-3	Q15149-4 [2607-2624]; Q15149 [2744-2761]; Q15149-3 [2630-2647]	0	1783.92	1.117	0.294281	0.484336	9.58368e+06	8.57956e+06	66.96	36.41	3	3	2.41621e+07	7.27603e+06	9.58368e+06	9.14305e+06	8.57956e+06	4.26463e+06	2.35815e+06	7.27603e+06	8427103	707037	4.00159e+06	1.70053e+06	2	2	3	1	2	3	Shared	High	High	High	High	High	High	595.311	54	R.AALAHSEEVTASQVAATK.T	[2744-2761]	Used
High	[K].AGVVGPELHEQLLSAEK.[A]	3	10	5	Q15149-4; Q15149; Q15149-3	Q15149-4 [3415-3431]; Q15149 [3552-3568]; Q15149-3 [3438-3454]	0	1776.95	1.627	0.274284	0.468157	9.85457e+06	6.05713e+06	73.26	50.26	3	3	2.03115e+07	3.88408e+06	9.85457e+06	6.05713e+06	6.24419e+06	2.00294e+06	1.98235e+06	3.88408e+06	8.6653e+06	468401	2.91235e+06	798675	1	2	2	1	2	2	Shared	High	Peak Found	High	Peak Found	High	High	592.988	28	K.AGVVGPELHEQLLSAEK.A	[3552-3568]	Used
High	[K].AGVAAPATQVAQVTLQSVQR.[R]	3	11	5	Q15149-4; Q15149; Q15149-3	Q15149-4 [494-513]; Q15149 [631-650]; Q15149-3 [517-536]	0	1995.1	1.412	0.590083	0.716909	5.32519e+06	3.77108e+06	122.24	72.19	3	3	3.11643e+07	2378600	5.32519e+06	9.427e+06	3.77108e+06	2.35338e+06	3.04155e+06	2378600	4.68254e+06	728995	1.75887e+06	938412	1	1	2	1	1	2	Shared	High	High	High	Peak Found	High	Peak Found	665.705	83	K.AGVAAPATQVAQVTLQSVQR.R	[631-650]	Used
High	[R].AGTLSITEFADMLSGNAGGFR.[S]	3	10	2	Q15149-4; Q15149; Q15149-3	Q15149-4 [4224-4244]; Q15149 [4361-4381]; Q15149-3 [4247-4267]	0	2115.02	10.791			1.975e+06	183026		32.82	1	2			1.975e+06		231831	144495			1.73666e+06		108128	57617.6			2		1	1	Shared	Not Found	Not Found	High	Not Found	Peak Found	Peak Found	1058.01	79	R.AGTLSITEFADMLSGNAGGFR.S	[4361-4381]	Used
High	[R].AGLVGPEFHEK.[L]	3	10	6	Q15149-4; Q15149; Q15149-3	Q15149-4 [3084-3094]; Q15149 [3221-3231]; Q15149-3 [3107-3117]	0	1183.61	1.739	0.501353	0.650043	5.19514e+06	2.98745e+06	112	92.2	3	2	2.43164e+07	2420248	5.19514e+06		6.50888e+06	1.37118e+06	2373219	2420248	4.56818e+06		3.0358e+06	546759	2	1	2		2	1	Shared	High	High	High	Not Found	High	High	395.208	43	R.AGLVGPEFHEK.L	[3221-3231]	Used
High	[K].AKLEQLFQDEVAK.[A]	3	10	2	Q15149-4; Q15149; Q15149-3	Q15149-4 [2514-2526]; Q15149 [2651-2663]; Q15149-3 [2537-2549]	1	1518.82	2.959	0.25551	0.45369	5.26878e+06	1.78084e+06	104.36	61.34	3	3	1.78292e+07	1.49061e+06	5.26878e+06	3.16732e+06	1.78084e+06	821093	1.74008e+06	1.49061e+06	4.63294e+06	244931	830599	327411	2	1	2	1	1	1	Shared	Peak Found	Peak Found	High	Peak Found	Peak Found	Peak Found	759.912	61	K.AKLEQLFQDEVAK.A	[2651-2663]	Used
High	[K].AEVVETTQVYTEEETRR.[A]	3	10	4	Q15149-4; Q15149; Q15149-3	Q15149-4 [3549-3565]; Q15149 [3686-3702]; Q15149-3 [3572-3588]	1	2039.99	3.029	0.361688	0.5411	4.54817e+06	1.50164e+06	56.93	68.99	3	2	5.58659e+06	1.38818e+06	4.54817e+06		2.55946e+06	881013	545236	1.38818e+06	3999291		1.19376e+06	351305	1	1	2		1	1	Shared	Peak Found	Peak Found	High	Not Found	High	High	680.668	43	K.AEVVETTQVYTEEETRR.A	[3686-3702]	Used
High	[K].DLLPSDMAVALLEAQAGTGHIIDPATSAR.[L]	3	10	7	Q15149-4; Q15149; Q15149-3	Q15149-4 [3047-3075]; Q15149 [3184-3212]; Q15149-3 [3070-3098]	0	2933.5	1.779	0.728918	0.818405	5.92585e+06	3.33131e+06	80.43	128.6	3	3	1.36222e+07	2.19188e+06	5.92585e+06	1.95024e+07	3.33131e+06	819293	1.32949e+06	2.19188e+06	5.21071e+06	1.50813e+06	1.55375e+06	326694	2	2	4	2	3	2	Shared	Peak Found	High	High	Peak Found	High	High	978.507	43	K.DLLPSDMAVALLEAQAGTGHIIDPATSAR.L	[3184-3212]	Used
High	[R].DGHNLISLLEVLSGDSLPR.[E]	3	13	6	Q15149-4; Q15149; Q15149-3	Q15149-4 [72-90]; Q15149 [209-227]; Q15149-3 [99-117]	0	2035.08	4.116	0.106202	0.311349	3.48754e+06	847402	95.99	67.64	3	2	1.41814e+07	2.53869e+06	3.48754e+06		1.42641e+06	503426	1.38406e+06	2.53869e+06	3.06666e+06		665289	200742	1	2	4		2	3	Shared	Peak Found	High	High	Not Found	High	Peak Found	679.032	76	R.DGHNLISLLEVLSGDSLPR.E	[209-227]	Used
High	[K].DPYTGQQISLFQAMQK.[G]	3	10	1	Q15149-4; Q15149; Q15149-3	Q15149-4 [2779-2794]; Q15149 [2916-2931]; Q15149-3 [2802-2817]	0	1854.91	1000			1.2572e+06				1				1.2572e+06						1.10547e+06						1				Shared	Not Found	Not Found	High	Not Found	Not Found	Not Found	927.957	67	K.DPYTGQQISLFQAMQK.G	[2916-2931]	Used
High	[R].DPYSGSTISLFQAMQK.[G]	3	10	1	Q15149-4; Q15149; Q15149-3	Q15149-4 [3438-3453]; Q15149 [3575-3590]; Q15149-3 [3461-3476]	0	1772.85	1000			2.7136e+06		135.41		3		2.21073e+07	1.08757e+06	2.7136e+06				2.15761e+06	1.08757e+06	2.38612e+06				1	1	1				Shared	Peak Found	Peak Found	High	Not Found	Not Found	Not Found	886.926	66	R.DPYSGSTISLFQAMQK.G	[3575-3590]	Used
High	[R].ATTAALLLEAQAATGFLVDPVR.[N]	3	10	8	Q15149-4; Q15149; Q15149-3	Q15149-4 [3382-3403]; Q15149 [3519-3540]; Q15149-3 [3405-3426]	0	2228.23	2.386	0.240478	0.440006	5.22072e+06	2.18851e+06	55.11	27.56	3	2	7.194e+06	1.96375e+06	5.22072e+06		2.66609e+06	1.79648e+06	702115	1.96375e+06	4590673		1.24349e+06	716348	1	2	3		2	3	Shared	Peak Found	High	High	Not Found	High	High	743.413	77	R.ATTAALLLEAQAATGFLVDPVR.N	[3519-3540]	Used
High	[K].AYSDPSTGEPATYGELQQR.[C]	3	10	1	Q15149-4; Q15149; Q15149-3	Q15149-4 [3180-3198]; Q15149 [3317-3335]; Q15149-3 [3203-3221]	0	2069.94	1000			1.44942e+06				1				1.44942e+06						1.2745e+06						1				Shared	Not Found	Not Found	High	Not Found	Not Found	Not Found	1035.47	82	K.AYSDPSTGEPATYGELQQR.C	[3317-3335]	Used
High	[R].DALDGPAAEAEPEHSFDGLR.[R]	3	10	2	Q15149-4; Q15149; Q15149-3	Q15149-4 [2631-2650]; Q15149 [2768-2787]; Q15149-3 [2654-2673]	0	2096.95	0.944	0.995802	0.997614	3.42009e+06	3.62268e+06	98.94	22.37	3	2	1.12184e+07	1.25346e+06	3.42009e+06	4.24924e+06	3.08851e+06		1094891	1.25346e+06	3.00734e+06	328596	1.44051e+06		1	1	1	1	1		Shared	High	Peak Found	High	Peak Found	Peak Found	Not Found	699.655	52	R.DALDGPAAEAEPEHSFDGLR.R	[2768-2787]	Used
High	[K].GGELVYTDSEAR.[D]	3	10	5	Q15149-4; Q15149; Q15149-3	Q15149-4 [2891-2902]; Q15149 [3028-3039]; Q15149-3 [2914-2925]	0	1296.61	1.341	0.43549	0.598403	2.69141e+06	2.0075e+06	77.86	73.84	3	3	7.11565e+06	1.53781e+06	2.69141e+06	2.0075e+06	3.8171e+06	643548	694469	1.53781e+06	2.36661e+06	155241	1780333	256615	1	1	1	1	1	1	Shared	High	High	High	Peak Found	High	High	648.806	61	K.GGELVYTDSEAR.D	[3028-3039]	Used
High	[K].GFFDPNTHENLTYLQLLER.[C]	4	12	8	P58107; Q15149-4; Q15149; Q15149-3	P58107 [766-784]; [1727-1745]; Q15149-4 [2852-2870]; Q15149 [2989-3007]; Q15149-3 [2875-2893]	0	2307.14	3.997	0.206117	0.408035	1.79571e+07	4.49254e+06	86.4	29.47	3	3	4.14696e+07	4.90956e+06	1.79571e+07	4.49254e+06	6.86136e+06	4.04688e+06	4.04733e+06	4.90956e+06	1.579e+07	347411	3.2002e+06	1.6137e+06	1	2	3	1	2	2	Shared	High	High	High	Peak Found	High	High	769.718	77	K.GFFDPNTHENLTYLQLLER.C	[2989-3007]	Used
High	[K].GFFDPNTHENLTYR.[Q]	3	10	4	Q15149-4; Q15149; Q15149-3	Q15149-4 [3511-3524]; Q15149 [3648-3661]; Q15149-3 [3534-3547]	0	1710.79	1.82	0.388804	0.563307	4.97905e+06	2.73536e+06	92.44	69.57	3	3	1.39675e+07	1.68495e+06	4.97905e+06	4.82745e+06	2.73536e+06	903642	1.36319e+06	1.68495e+06	4.37817e+06	373309	1.2758e+06	360328	1	1	1	1	1	1	Shared	High	Peak Found	High	Peak Found	High	High	570.934	33	K.GFFDPNTHENLTYR.Q	[3648-3661]	Used
High	[K].GIYQSLEGAVQAGQLK.[V]	3	11	3	Q15149-4; Q15149; Q15149-3	Q15149-4 [341-356]; Q15149 [478-493]; Q15149-3 [364-379]	0	1661.89	1.228			5.59487e+06	4.55765e+06	98.23		3	1	1.78574e+07	1.97287e+06	5.59487e+06		4.55765e+06		1.74283e+06	1.97287e+06	4.91967e+06		2125731		2	2	2		1		Shared	High	Peak Found	High	Not Found	Peak Found	Not Found	831.448	68	K.GIYQSLEGAVQAGQLK.V	[478-493]	Used
High	[R].SELELTLGK.[L]	3	10	5	Q15149-4; Q15149; Q15149-3	Q15149-4 [1065-1073]; Q15149 [1202-1210]; Q15149-3 [1088-1096]	0	989.551	1.227	0.402746	0.573967	5.77502e+06	4.70714e+06	80.8	72.88	3	3	1.52319e+07	2919795	5.77502e+06	6.7126e+06	4.70714e+06	848553	1.48659e+06	2919795	5.07808e+06	519089	2.19545e+06	338361	1	1	1	1	1	1	Shared	High	High	Peak Found	High	High	High	495.279	59	R.SELELTLGK.L	[1202-1210]	Used
High	[R].RPELEDSTLR.[Y]	3	11	5	Q15149-4; Q15149; Q15149-3	Q15149-4 [514-523]; Q15149 [651-660]; Q15149-3 [537-546]	0	1215.63	0.905	0.464905	0.621755	2.9422e+06	3.252e+06	123.83	65.78	3	3	1.88049e+07	1.50864e+06	2.9422e+06	3.252e+06	3.89582e+06	660964	1.83531e+06	1.50864e+06	2.58713e+06	251479	1.81705e+06	263560	2	1	2	1	2	1	Shared	High	High	High	Peak Found	Peak Found	Peak Found	608.32	44	R.RPELEDSTLR.Y	[651-660]	Used
High	[K].DYELQLVTYK.[A]	3	10	3	Q15149-4; Q15149; Q15149-3	Q15149-4 [1281-1290]; Q15149 [1418-1427]; Q15149-3 [1304-1313]	0	1271.65	0.568			1.62678e+06	2.86294e+06			1	1			1.62678e+06		2.86294e+06				1.43046e+06		1.3353e+06				1		1		Shared	Not Found	Not Found	High	Not Found	High	Not Found	636.33	61	K.DYELQLVTYK.A	[1418-1427]	Used
High	[R].RLEEQAAQHK.[A]	3	9	8	Q15149-4; Q15149; Q15149-3	Q15149-4 [1879-1888]; Q15149 [2016-2025]; Q15149-3 [1902-1911]	1	1209.63	2.32	0.334264	0.519173	2.97153e+06	1.28064e+06	84.08	48.32	3	3	6.58024e+06	825336	2.97153e+06	1.87035e+06	1.28064e+06	647054	642214	825336	2.61292e+06	144636	597304	258013	3	2	3	3	1	2	Shared	High	High	High	High	Peak Found	High	403.883	50	R.RLEEQAAQHK.A	[2016-2025]	Used
High	[R].RLTVNEAVK.[E]	3	10	1	Q15149-4; Q15149; Q15149-3	Q15149-4 [2747-2755]; Q15149 [2884-2892]; Q15149-3 [2770-2778]	1	1029.61	1.977	0.424301	0.589038	1.09985e+06	556243	108.05	87.66	3	2	4.78302e+06	528549	1.09985e+06		1.14822e+06	269466	466810	528549	967118		535541	107450	1	1	1		1	1	Shared	Peak Found	Peak Found	High	Not Found	Peak Found	Peak Found	515.306	28	R.RLTVNEAVK.E	[2884-2892]	Used
High	[R].GLHQSIEEFR.[A]	3	11	5	Q15149-4; Q15149; Q15149-3	Q15149-4 [560-569]; Q15149 [697-706]; Q15149-3 [583-592]	0	1215.61	1.984	0.311901	0.499206	8.80246e+06	4.43585e+06	58.83	48.64	3	2	1.54767e+07	4.32859e+06	8.80246e+06		6.34904e+06	3.09917e+06	1.51049e+06	4.32859e+06	7.74016e+06		2.96125e+06	1.2358e+06	1	2	3		3	2	Shared	Peak Found	High	High	Not Found	Peak Found	High	608.31	47	R.GLHQSIEEFR.A	[697-706]	Used
High	[R].SAEAELQSK.[R]	3	9	2	Q15149-4; Q15149; Q15149-3	Q15149-4 [1573-1581]; Q15149 [1710-1718]; Q15149-3 [1596-1604]	0	962.479	3.833	0.412464	0.580467	4.51929e+06	1.17898e+06	111.67	73.27	2	2	1.31814e+07		1.54945e+06		2.09254e+06	664266	1286473		1.36246e+06		975980	264876	1		1		1	1	Shared	Peak Found	Not Found	High	Not Found	High	Peak Found	481.743	54	R.SAEAELQSK.R	[1710-1718]	Used
High	[R].RQHEAEEGVR.[R]	3	10	1	Q15149-4; Q15149; Q15149-3	Q15149-4 [2558-2567]; Q15149 [2695-2704]; Q15149-3 [2581-2590]	1	1210.59	7.856			1.45526e+06	185247		100.42	1	3	1.45526e+06			544921	185247	42856.2	142030			42139	86401	17089	1			1	1	1	Shared	High	Not Found	Not Found	Peak Found	Peak Found	Peak Found	404.202	36	R.RQHEAEEGVR.R	[2695-2704]	Used
High	[K].RQELEAELAK.[V]	3	9	5	Q15149-4; Q15149; Q15149-3	Q15149-4 [1750-1759]; Q15149 [1887-1896]; Q15149-3 [1773-1782]	1	1186.64	1.64	0.304695	0.4936	3.14654e+06	1.91822e+06	108.71	72.69	3	3	1.395e+07	1.53437e+06	3.14654e+06	1.91822e+06	3.30771e+06	522301	1.36149e+06	1.53437e+06	2.76681e+06	148337	1.54275e+06	208268	2	2	2	1	2	2	Shared	High	High	High	Peak Found	Peak Found	High	593.825	49	K.RQELEAELAK.V	[1887-1896]	Used
High	[K].GLVGPELHDR.[L]	3	10	5	Q15149-4; Q15149; Q15149-3	Q15149-4 [3751-3760]; Q15149 [3888-3897]; Q15149-3 [3774-3783]	0	1092.58	2.737	0.0324269	0.223322	5.26469e+06	1.9235e+06	27.58	34.52	3	3	6.65144e+06	3768274	5.26469e+06	1.9235e+06	3.30129e+06	1.85829e+06	649163	3768274	4.62933e+06	148746	1.53976e+06	740996	1	2	3	1	2	3	Shared	High	Peak Found	High	Peak Found	High	High	364.864	46	K.GLVGPELHDR.L	[3888-3897]	Used
High	[CR].GYFDEEMNR.[IV]	4	12	7	P58107; Q15149-4; Q15149; Q15149-3	P58107 [1708-1716]; [2366-2374]; [2902-2910]; [3433-3441]; [3967-3975]; [4501-4509]; [5034-5042]; Q15149-4 [2833-2841]; Q15149 [2970-2978]; Q15149-3 [2856-2864]	0	1160.47	2.478	0.326112	0.511014	1.50515e+07	6.07449e+06	72.81	40.59	3	3	1.50515e+07	3.8499e+06	2.52938e+07	3.3322e+06	8.02791e+06	6.07449e+06	1.46898e+06	3.8499e+06	22241293	257681	3.74429e+06	2422207	2	1	2	1	2	2	Shared	High	High	High	Peak Found	High	High	580.737	31	R.GYFDEEMNR.V	[2970-2978]	Used
High	[K].SLLAWQSLR.[R]	3	10	5	Q15149-4; Q15149; Q15149-3	Q15149-4 [892-900]; Q15149 [1029-1037]; Q15149-3 [915-923]	0	1073.61	1.092	0.533907	0.673486	5.6965e+06	5.2145e+06	101.47	51.49	3	3	2.05666e+07	2.37666e+06	5.6965e+06	6.2444e+06	5.2145e+06	1.86926e+06	2.00725e+06	2.37666e+06	5009036	482883	2.43209e+06	745370	1	1	1	1	1	1	Shared	High	High	High	Peak Found	High	High	537.309	42	K.SLLAWQSLR.R	[1029-1037]	Used
High	[R].KQEELQQLEQQR.[R]	3	10	2	Q15149-4; Q15149; Q15149-3	Q15149-4 [2569-2580]; Q15149 [2706-2717]; Q15149-3 [2592-2603]	1	1556.8	2.524	0.35677	0.537111	1.73721e+06	688338	103	105.37	3	2	8.52601e+06	1.42448e+06	1.73721e+06		1.80101e+06	263079	832116	1.42448e+06	1.52756e+06		840010	104903	1	1	1		1	1	Shared	High	Peak Found	High	Not Found	Peak Found	Peak Found	519.606	49	R.KQEELQQLEQQR.R	[2706-2717]	Used
High	[K].SLAAEEEAAR.[Q]	3	9	3	Q15149-4; Q15149; Q15149-3	Q15149-4 [1993-2002]; Q15149 [2130-2139]; Q15149-3 [2016-2025]	0	1046.51	0.829	0.505245	0.652454	3.17664e+06	3.83219e+06	106.39	65.48	3	3	1.5342e+07	2.16229e+06	3.17664e+06	5.14104e+06	3.83219e+06	921650	1.49734e+06	2.16229e+06	2.79327e+06	397559	1787372	367509	1	1	1	1	1	1	Shared	High	Peak Found	High	High	Peak Found	Peak Found	523.759	45	K.SLAAEEEAAR.Q	[2130-2139]	Used
High	[K].QAADAEMEK.[H]	3	9	1	Q15149-4; Q15149; Q15149-3	Q15149-4 [2161-2169]; Q15149 [2298-2306]; Q15149-3 [2184-2192]	0	992.435	0.641			331806	517469			1	1			331806		517469				291763		241353				1		1		Shared	Not Found	Not Found	High	Not Found	Peak Found	Not Found	496.722	50	K.QAADAEMEK.H	[2298-2306]	Used
High	[R].QELEAELAK.[V]	3	9	1	Q15149-4; Q15149; Q15149-3	Q15149-4 [1751-1759]; Q15149 [1888-1896]; Q15149-3 [1774-1782]	0	1030.54	0.315	0.162538	0.366962	1.00481e+06	3.19261e+06	46.66	85.91	3	3	1.20912e+06	419814	1.00481e+06	7.46252e+06	3.19261e+06	929666	118006	419814	883550	577081	1489066	370705	1	1	1	1	1	1	Shared	Peak Found	Peak Found	High	Peak Found	Peak Found	Peak Found	515.774	44	R.QELEAELAK.V	[1888-1896]	Used
High	[R].ELAEQELEK.[Q]	3	9	5	Q15149-4; Q15149; Q15149-3	Q15149-4 [1688-1696]; Q15149 [1825-1833]; Q15149-3 [1711-1719]	0	1088.55	1.128	0.504208	0.651763	4.24061e+06	3.7607e+06	77	76.85	3	3	1.01002e+07	1.98305e+06	4.24061e+06	5.7678e+06	3.7607e+06	613710	985755	1.98305e+06	3.72884e+06	446027	1.75403e+06	244717	1	1	1	1	1	1	Shared	Peak Found	High	High	Peak Found	High	High	544.777	52	R.ELAEQELEK.Q	[1825-1833]	Used
High	[R].AAEEAEEAR.[V]	3	9	2	Q15149-4; Q15149; Q15149-3	Q15149-4 [2089-2097]; Q15149 [2226-2234]; Q15149-3 [2112-2120]	0	975.438	1.181			669344	566603	122.89		2	1	2.52758e+06		177253		566603		246685		155862		264269		1		1		1		Shared	High	Not Found	Peak Found	Not Found	High	Not Found	488.222	55	R.AAEEAEEAR.V	[2226-2234]	Used
High	[K].EGVVGPELHHK.[L]	3	10	1	Q15149-4; Q15149; Q15149-3	Q15149-4 [2756-2766]; Q15149 [2893-2903]; Q15149-3 [2779-2789]	0	1201.63	1.22	0.524423	0.666741	2.95194e+06	2.4194e+06	113.92	71.08	3	3	1.43033e+07	1.34552e+06	2.95194e+06	4.5563e+06	2.4194e+06	858734	1.39596e+06	1.34552e+06	2.59569e+06	352341	1.12843e+06	342421	1	1	1	1	1	1	Shared	Peak Found	Peak Found	High	Peak Found	Peak Found	Peak Found	401.215	49	K.EGVVGPELHHK.L	[2893-2903]	Used
High	[R].LAEDEAFQR.[R]	3	9	7	Q15149-4; Q15149; Q15149-3	Q15149-4 [1869-1877]; Q15149 [2006-2014]; Q15149-3 [1892-1900]	0	1078.52	1.949	0.575048	0.705059	1.12291e+07	5.76142e+06	55.19	10.03	3	3	1.24994e+07	3.31755e+06	1.12291e+07	5.32479e+06	6.4883e+06	5.76142e+06	1.21991e+06	3.31755e+06	9.87397e+06	411769	3.0262e+06	2.29737e+06	1	3	3	1	2	3	Shared	High	High	High	Peak Found	High	High	539.762	65	R.LAEDEAFQR.R	[2006-2014]	Used
High	[R].QSSEAEIQAK.[A]	3	9	1	Q15149-4; Q15149; Q15149-3	Q15149-4 [1427-1436]; Q15149 [1564-1573]; Q15149-3 [1450-1459]	0	1090.54	1.711			606160	354275		82.02	1	2			606160		687113	182664			533008		320476	72837.4			1		1	1	Shared	Not Found	Not Found	High	Not Found	Peak Found	Peak Found	545.772	71	R.QSSEAEIQAK.A	[1564-1573]	Used
High	[R].QTLSIYQALK.[K]	3	10	1	Q15149-4; Q15149; Q15149-3	Q15149-4 [3702-3711]; Q15149 [3839-3848]; Q15149-3 [3725-3734]	0	1164.66	0.967			1.4728e+06	1.52384e+06	35.62		2	1	1.90517e+06		1.13855e+06		1.52384e+06		185940		1.00115e+06		710735		1		1		1		Shared	Peak Found	Not Found	High	Not Found	Peak Found	Not Found	582.834	67	R.QTLSIYQALK.K	[3839-3848]	Used
High	[R].QYDIDDAIAK.[N]	3	10	2	Q15149-4; Q15149; Q15149-3	Q15149-4 [4202-4211]; Q15149 [4339-4348]; Q15149-3 [4225-4234]	0	1151.56	1.665	0.979687	0.987477	1.75099e+06	1.05146e+06	60.52	152.55	2	3		1.10832e+06	2.76631e+06	1.61348e+07	1.05146e+06	350799		1.10832e+06	2.43247e+06	1.24772e+06	490410	139881		1	1	1	1	1	Shared	Not Found	Peak Found	High	Peak Found	High	Peak Found	576.283	58	R.QYDIDDAIAK.N	[4339-4348]	Used
High	[R].LAAEQELIR.[L]	3	9	4	Q15149-4; Q15149; Q15149-3	Q15149-4 [1709-1717]; Q15149 [1846-1854]; Q15149-3 [1732-1740]	0	1042.59	1.554	0.603592	0.72588	1.05273e+07	6.77449e+06	96.17	72.59	3	3	3.25144e+07	3.80248e+06	1.05273e+07	1.54426e+07	6.77449e+06	3.42029e+06	3.17332e+06	3.80248e+06	9256849	1.19419e+06	3.15969e+06	1.36384e+06	2	1	2	2	1	2	Shared	Peak Found	High	High	Peak Found	High	Peak Found	521.798	59	R.LAAEQELIR.L	[1846-1854]	Used
High	[R].RLAEDEAFQR.[R]	3	9	2	Q15149-4; Q15149; Q15149-3	Q15149-4 [1868-1877]; Q15149 [2005-2014]; Q15149-3 [1891-1900]	1	1234.62	0.995	0.997671	0.99845	416820	419064	117.13	114.27	2	2		127766	1.35982e+06		1.28609e+06	136549		127766	1.19572e+06		599847	54448.9		1	2		2	1	Shared	Not Found	Peak Found	High	Not Found	Peak Found	Peak Found	412.21	42	R.RLAEDEAFQR.R	[2005-2014]	Used
High	[K].LAAIGEATR.[L]	3	9	8	Q15149-4; Q15149; Q15149-3	Q15149-4 [1839-1847]; Q15149 [1976-1984]; Q15149-3 [1862-1870]	0	901.51	1.43	0.437411	0.599857	9.59537e+06	6.70873e+06	92.88	67.59	3	3	3.1525e+07	4.84713e+06	9.59537e+06	1.26972e+07	6.70873e+06	2.77334e+06	3.07675e+06	4.84713e+06	8.43738e+06	981884	3.12902e+06	1.10587e+06	4	3	4	3	2	4	Shared	High	High	High	Peak Found	High	High	451.259	54	K.LAAIGEATR.L	[1976-1984]	Used
High	[R].QLLEEELAR.[L]	3	9	6	Q15149-4; Q15149; Q15149-3	Q15149-4 [1730-1738]; Q15149 [1867-1875]; Q15149-3 [1753-1761]	0	1100.59	4.599	0.116303	0.321843	5.39974e+06	1.17407e+06	41.78	81.11	3	3	5.39974e+06	2.32453e+06	5.70657e+06	1.17407e+06	2.79399e+06	458109	527001	2.32453e+06	5.01789e+06	90791.7	1.30315e+06	182671	1	2	2	1	1	1	Shared	High	High	High	Peak Found	High	High	550.802	54	R.QLLEEELAR.L	[1867-1875]	Used
High	[R].QLAEEDAAR.[Q]	3	9	1	Q15149-4; Q15149; Q15149-3	Q15149-4 [1818-1826]; Q15149 [1955-1963]; Q15149-3 [1841-1849]	0	1002.49	1.645	0.440603	0.602484	1.02923e+06	625584	83.71	76.42	3	2	3.15015e+06	649783	1.02923e+06		1.14524e+06	341723	307447	649783	905024		534152	136262	1	1	1		1	1	Shared	Peak Found	Peak Found	High	Not Found	Peak Found	Peak Found	501.746	47	R.QLAEEDAAR.Q	[1955-1963]	Used
High	[R].QLAEAHAQAK.[A]	3	9	4	Q15149-4; Q15149; Q15149-3	Q15149-4 [1374-1383]; Q15149 [1511-1520]; Q15149-3 [1397-1406]	0	1066.56	2.683	0.450857	0.610353	1.02138e+06	380640	24.01	104.51	3	2	1.48383e+06	981889	1.02138e+06		982581	147456	144817	981889	898119		458285	58798.1	1	1	1		1	1	Shared	High	High	High	Not Found	High	Peak Found	533.787	60	R.QLAEAHAQAK.A	[1511-1520]	Used
High	[R].GKAEEQAVR.[Q]	3	9	2	Q15149-4; Q15149; Q15149-3	Q15149-4 [1677-1685]; Q15149 [1814-1822]; Q15149-3 [1700-1708]	1	987.522	1.539	0.751335	0.83399	1.1766e+06	764353	110.4	18.89	2	2	3.35256e+06		412937	668255	874270		327201		363103	51676.5	407768		1		1	1	1		Shared	High	Not Found	High	Peak Found	Peak Found	Not Found	494.265	64	R.GKAEEQAVR.Q	[1814-1822]	Used
High	[R].QLEMSAEAER.[L]	3	9	1	Q15149-4; Q15149; Q15149-3	Q15149-4 [2375-2384]; Q15149 [2512-2521]; Q15149-3 [2398-2407]	0	1163.54	1.27	0.693984	0.793125	1.11909e+06	881217	16.96	63.02	3	2	1.11909e+06	961024	1.34634e+06		1.42305e+06	545689	109220	961024	1.18386e+06		663725	217594	1	1	1		1	1	Shared	Peak Found	Peak Found	High	Not Found	Peak Found	Peak Found	582.271	55	R.QLEMSAEAER.L	[2512-2521]	Used
High	[R].LAEVEAALEK.[Q]	3	9	1	Q15149-4; Q15149; Q15149-3	Q15149-4 [1362-1371]; Q15149 [1499-1508]; Q15149-3 [1385-1394]	0	1072.59	1000			1.41591e+07		55.94		2		2.15148e+07		9.31823e+06				2.09979e+06		8.19369e+06				1		1				Shared	Peak Found	Not Found	High	Not Found	Not Found	Not Found	536.799	34	R.LAEVEAALEK.Q	[1499-1508]	Used
High	[R].VVIVDPETGK.[E]	3	10	2	Q15149-4; Q15149; Q15149-3	Q15149-4 [4141-4150]; Q15149 [4278-4287]; Q15149-3 [4164-4173]	0	1056.59	2.067			5.74163e+06	2.77787e+06	72.51		2	1	1.01166e+07		3.25863e+06		2.77787e+06		987357		2.86537e+06		1.29563e+06		1		1		1		Shared	High	Not Found	High	Not Found	Peak Found	Not Found	528.802	48	R.VVIVDPETGK.E	[4278-4287]	Used
High	[R].AQLMADFQAGR.[V]	3	10	1	Q15149-4; Q15149; Q15149-3	Q15149-4 [3602-3612]; Q15149 [3739-3749]; Q15149-3 [3625-3635]	0	1207.59	1.983	0.386766	0.561694	5.39766e+06	2.72139e+06	45.84	6.03	3	2	5.39766e+06	2.02202e+06	5.46535e+06	2.60779e+06	2.83993e+06		526798	2.02202e+06	4805782	201662	1.32457e+06		1	1	1	1	1		Shared	Peak Found	Peak Found	High	Peak Found	Peak Found	Not Found	604.298	53	R.AQLMADFQAGR.V	[3739-3749]	Used
High	[R].ARQEELYSELQAR.[E]	3	10	1	Q15149-4; Q15149; Q15149-3	Q15149-4 [3219-3231]; Q15149 [3356-3368]; Q15149-3 [3242-3254]	1	1592.8	4.029			2.40058e+06	595783	85.88		3	1	8.71732e+06	2021464	2.40058e+06		595783		850787	2021464	2110875		277879		1	1	1		1		Shared	High	Peak Found	Peak Found	Not Found	Peak Found	Not Found	531.606	42	R.ARQEELYSELQAR.E	[3356-3368]	Used
High	[R].KASDSELER.[Q]	3	9	3	Q15149-4; Q15149; Q15149-3	Q15149-4 [1900-1908]; Q15149 [2037-2045]; Q15149-3 [1923-1931]	1	1034.51	2.145	0.412941	0.580825	1.34162e+06	625547	105.48	83.18	2	3	3.51662e+06		511836	1.08521e+06	625547	88485.7	343213		450067	83919.8	291761	35283.7	1		1	1	1	1	Shared	High	Not Found	High	Peak Found	High	Peak Found	517.76	49	R.KASDSELER.Q	[2037-2045]	Used
High	[K].AQAEVEGLGK.[G]	3	10	10	Q15149-4; Q15149; Q15149-3	Q15149-4 [1029-1038]; Q15149 [1166-1175]; Q15149-3 [1052-1061]	0	1001.53	1.754	0.638454	0.751831	7.75197e+06	4.41915e+06	88.24	56.75	3	3	1.80876e+07	1.95048e+06	7.75197e+06	8.01234e+06	4.41915e+06	2.45879e+06	1.7653e+06	1.95048e+06	6816443	619599	2.06113e+06	980445	2	1	3	3	2	2	Shared	High	High	High	High	High	High	501.267	63	K.AQAEVEGLGK.G	[1166-1175]	Used
High	[R].VPDVQDGVR.[A]	2	10	7	Q15149-4; Q15149	Q15149-4 [265-273]; Q15149 [402-410]	0	984.511	1.362	0.47837	0.632853	4.16238e+06	3.05699e+06	106.11	66.94	3	3	1.84978e+07	2.3498e+06	4.16238e+06	6.42422e+06	3.05699e+06	1.60263e+06	1805336	2.3498e+06	3.66006e+06	496788	1.42581e+06	639048	2	1	2	1	1	2	Shared	High	High	High	High	High	High	492.759	56	R.VPDVQDGVR.A	[402-410]	Used
High	[R].GTQGAEEVLR.[A]	3	10	8	Q15149-4; Q15149; Q15149-3	Q15149-4 [1097-1106]; Q15149 [1234-1243]; Q15149-3 [1120-1129]	0	1059.54	1.583	0.204748	0.407222	8.1473e+06	5.14802e+06	52.82	23.73	3	3	1.66688e+07	6.39559e+06	8.1473e+06	5.14802e+06	7.34151e+06	4.82409e+06	1.62683e+06	6.39559e+06	7.16407e+06	398099	3.42415e+06	1.92361e+06	1	3	3	1	3	3	Shared	High	High	High	Peak Found	High	High	530.274	68	R.GTQGAEEVLR.A	[1234-1243]	Used
High	[K].AHAFAVQQK.[E]	3	9	5	Q15149-4; Q15149; Q15149-3	Q15149-4 [2053-2061]; Q15149 [2190-2198]; Q15149-3 [2076-2084]	0	999.537	1.507	0.75722	0.837932	1.9311e+06	1.28141e+06	132.33	93.55	3	2	1.18103e+07	343920	1.9311e+06		2.83911e+06	578357	1152651	343920	1.69805e+06		1.32419e+06	230620	2	1	2		2	2	Shared	High	Peak Found	High	Not Found	High	High	500.273	43	K.AHAFAVQQK.E	[2190-2198]	Used
High	[R].HPQGEQMYR.[R]	3	11	1	Q15149-4; Q15149; Q15149-3	Q15149-4 [464-472]; Q15149 [601-609]; Q15149-3 [487-495]	0	1145.52	1000			1.68834e+06		49.03		3		2.05159e+06	663727	1.68834e+06				200229	663727	1.48458e+06				1	1	1				Shared	Peak Found	Peak Found	High	Not Found	Not Found	Not Found	573.261	49	R.HPQGEQMYR.R	[601-609]	Used
High	[R].ALQALEELR.[L]	3	9	3	Q15149-4; Q15149; Q15149-3	Q15149-4 [1534-1542]; Q15149 [1671-1679]; Q15149-3 [1557-1565]	0	1042.59	1.073	0.630198	0.74523	6.32188e+06	5.89444e+06	106.93	76.32	3	3	2.5965e+07	2.76725e+06	6.32188e+06	1.14685e+07	5.89444e+06	1.77004e+06	2.53411e+06	2.76725e+06	5.55894e+06	886868	2.74922e+06	705806	1	1	1	1	1	1	Shared	High	Peak Found	High	Peak Found	High	Peak Found	521.798	40	R.ALQALEELR.L	[1671-1679]	Used
High	[R].SYVDPSTDER.[L]	3	10	3	Q15149-4; Q15149; Q15149-3	Q15149-4 [3845-3854]; Q15149 [3982-3991]; Q15149-3 [3868-3877]	0	1168.51	1.396	0.383569	0.559294	1.65655e+06	1.18701e+06	74.21	66.92	3	3	4.05282e+06	917080	1.65655e+06	1.18701e+06	1.98708e+06	394813	395545	917080	1.45664e+06	91792.2	926795	157432	1	1	1	1	1	1	Shared	High	Peak Found	High	Peak Found	High	Peak Found	584.76	53	R.SYVDPSTDER.L	[3982-3991]	Used
High	[K].GWLYYEAGQR.[F]	3	10	2	Q15149-4; Q15149; Q15149-3	Q15149-4 [4377-4386]; Q15149 [4514-4523]; Q15149-3 [4400-4409]	0	1242.59	1000			2.87676e+06		38.34		2		3.79888e+06		2.17848e+06				370760		1.91557e+06				1		1				Shared	High	Not Found	High	Not Found	Not Found	Not Found	621.799	34	K.GWLYYEAGQR.F	[4514-4523]	Used
High	[R].AEMEVLLASK.[A]	3	9	3	Q15149-4; Q15149; Q15149-3	Q15149-4 [1762-1771]; Q15149 [1899-1908]; Q15149-3 [1785-1794]	0	1090.58	1.571	0.446055	0.606426	5.99253e+06	3.81536e+06	70.32	27.39	3	3	1.2369e+07	2.66834e+06	5.99253e+06	5.02844e+06	3.81536e+06	2.89205e+06	1.20718e+06	2.66834e+06	5.26934e+06	388852	1.77952e+06	1.15321e+06	2	1	3	1	2	3	Shared	High	Peak Found	High	Peak Found	Peak Found	Peak Found	545.794	54	R.AEMEVLLASK.A	[1899-1908]	Used
High	[R].HHTAAFEER.[R]	3	11	1	Q15149-4; Q15149; Q15149-3	Q15149-4 [297-305]; Q15149 [434-442]; Q15149-3 [320-328]	0	1097.51	1.655	0.497729	0.647758	2.01991e+06	1.22076e+06	120.54	94.61	3	2	1.18105e+07	1.0137e+06	2.01991e+06		2.74136e+06	543621	1152671	1.0137e+06	1.77614e+06		1.2786e+06	216769	1	1	1		1	1	Shared	Peak Found	Peak Found	High	Not Found	Peak Found	Peak Found	366.509	43	R.HHTAAFEER.R	[434-442]	Used
High	[K].AELELELGR.[I]	3	9	3	Q15149-4; Q15149; Q15149-3	Q15149-4 [1942-1950]; Q15149 [2079-2087]; Q15149-3 [1965-1973]	0	1029.56	0.887	0.797874	0.866713	4.70947e+06	5.31023e+06	60.14	47.83	3	2	8.62961e+06	2391226	4.70947e+06	7.55133e+06	3.73425e+06		842227	2391226	4.14112e+06	583948	1.74169e+06		1	1	1	1	1		Shared	High	Peak Found	High	High	Peak Found	Not Found	515.283	51	K.AELELELGR.I	[2079-2087]	Used
High	[R].SSIAGLLLK.[A]	3	10	8	Q15149-4; Q15149; Q15149-3	Q15149-4 [2696-2704]; Q15149 [2833-2841]; Q15149-3 [2719-2727]	0	901.572	2.506	0.245254	0.443787	1.59069e+07	6.34638e+06	78.22	21.67	3	3	3.55715e+07	6.09279e+06	1.59069e+07	8.36753e+06	6.34638e+06	5.52681e+06	3.47169e+06	6.09279e+06	1.39872e+07	647066	2.96001e+06	2.20382e+06	2	2	3	1	2	3	Shared	High	High	High	Peak Found	High	High	451.29	54	R.SSIAGLLLK.A	[2833-2841]	Used
High	[R].GPLPTEEQR.[V]	1	1	3	Q15149	Q15149 [130-138]	0	1026.52	0.624	0.637803	0.751394	972383	1.55723e+06	104.2	65.86	3	3	4.40895e+06	633023	972383	3.99162e+06	1.55723e+06	1.26718e+06	430302	633023	855033	308675	726308	505290	2	2	2	2	2	2		Peak Found	Peak Found	High	Peak Found	High	High	513.765	37	R.GPLPTEEQR.V	[130-138]	Used
High	[R].HKPLLIDMNK.[V]	3	12	2	Q15149-4; Q15149; Q15149-3	Q15149-4 [200-209]; Q15149 [337-346]; Q15149-3 [227-236]	0	1208.68	2.028	0.140888	0.346264	6.46837e+06	3.18957e+06	44.71	56.4	3	3	1.00441e+07	3.97067e+06	6.46837e+06	3.18957e+06	4.41741e+06	1.15563e+06	980281	3.97067e+06	5.68775e+06	246651	2.06032e+06	460807	1	1	1	1	1	1	Shared	Peak Found	High	High	Peak Found	Peak Found	Peak Found	403.566	16	R.HKPLLIDMNK.V	[337-346]	Used
High	[K].AVVQLKPR.[H]	3	10	6	Q15149-4; Q15149; Q15149-3	Q15149-4 [790-797]; Q15149 [927-934]; Q15149-3 [813-820]	0	910.583	0.903	0.478375	0.632853	5.36235e+06	5.94099e+06	81.19	67.32	3	3	1.64426e+07	3739778	5.36235e+06	5.94099e+06	7.91609e+06	1.29385e+06	1.60475e+06	3739778	4.71521e+06	459420	3.69214e+06	515924	2	2	2	2	2	1	Shared	High	High	High	Peak Found	High	High	304.199	27	K.AVVQLKPR.H	[927-934]	Used
High	[R].FPVTDAVNK.[G]	3	10	2	Q15149-4; Q15149; Q15149-3	Q15149-4 [4330-4338]; Q15149 [4467-4475]; Q15149-3 [4353-4361]	0	990.525																												No Quan Values	High	Peak Found	High	Not Found	Peak Found	Peak Found	495.767	36	R.FPVTDAVNK.G	[4467-4475]	Not Used
High	[R].LVASMEEAR.[R]	3	10	1	Q15149-4; Q15149; Q15149-3	Q15149-4 [2548-2556]; Q15149 [2685-2693]; Q15149-3 [2571-2579]	0	1005.5	1.272	0.3569	0.537159	4.09857e+06	3.22234e+06	84.1	49.8	3	3	1.20255e+07	2.31439e+06	4.09857e+06	3.22234e+06	4.1174e+06	1.30739e+06	1.17365e+06	2.31439e+06	3.60395e+06	249185	1.92039e+06	521322	1	1	1	1	1	1	Shared	High	Peak Found	Peak Found	Peak Found	Peak Found	Peak Found	503.256	28	R.LVASMEEAR.R	[2685-2693]	Used
High	[K].LISLFQAMK.[K]	3	10	6	Q15149-4; Q15149; Q15149-3	Q15149-4 [4022-4030]; Q15149 [4159-4167]; Q15149-3 [4045-4053]	0	1050.6	1.74	0.209477	0.411115	4.56788e+06	2.6254e+06	69.98	43.21	3	2	4.56788e+06	3.49431e+06	1.21404e+07		1.91484e+06	3.59964e+06	445813	3.49431e+06	1.06753e+07		893100	1.43536e+06	1	2	3		1	3	Shared	Peak Found	High	High	Not Found	High	Peak Found	525.805	52	K.LISLFQAMK.K	[4159-4167]	Used
High	[R].LLFNDVQTLK.[D]	3	11	7	Q15149-4; Q15149; Q15149-3	Q15149-4 [451-460]; Q15149 [588-597]; Q15149-3 [474-483]	0	1190.68	10.319	0.177434	0.380241	2.8389e+07	2.75105e+06	32.29	132.42	3	3	3.70958e+07	1.89312e+07	2.8389e+07	2.75105e+06	2.6967e+07	2.27351e+06	3.62045e+06	1.89312e+07	2.4963e+07	212741	12577671	906564	1	3	4	1	2	1	Shared	High	High	High	Peak Found	High	Peak Found	595.843	63	R.LLFNDVQTLK.D	[588-597]	Used
High	[K].EMSVYEAYR.[K]	3	10	1	Q15149-4; Q15149; Q15149-3	Q15149-4 [4151-4159]; Q15149 [4288-4296]; Q15149-3 [4174-4182]	0	1147.51	3.637			2.41609e+06	664317			1	1			2.41609e+06		664317				2.12451e+06		309844				1		1		Shared	Not Found	Not Found	High	Not Found	Peak Found	Not Found	574.258	41	K.EMSVYEAYR.K	[4288-4296]	Used
High	[K].MQAVQEATR.[L]	3	9	4	Q15149-4; Q15149; Q15149-3	Q15149-4 [2316-2324]; Q15149 [2453-2461]; Q15149-3 [2339-2347]	0	1033.51	1.859	0.527949	0.668929	2.98932e+06	1.6084e+06	78.14	35.85	3	2	5.99764e+06	882592	2.98932e+06		2.08416e+06	1.24125e+06	585354	882592	2.62856e+06		972072	494950	1	2	2		1	2	Shared	High	Peak Found	High	Not Found	High	Peak Found	517.259	64	K.MQAVQEATR.L	[2453-2461]	Used
High	[R].GGAEGELQALR.[A]	3	9	7	Q15149-4; Q15149; Q15149-3	Q15149-4 [1469-1479]; Q15149 [1606-1616]; Q15149-3 [1492-1502]	0	1100.57	2.194	0.530897	0.671227	1.39135e+07	6.3414e+06	73.43	44.29	3	3	2.30099e+07	3.3247e+06	1.39135e+07	1.0262e+07	6.3414e+06	4.20543e+06	2.24571e+06	3.3247e+06	1.22344e+07	793565	2.95769e+06	1.67692e+06	2	1	3	1	2	3	Shared	High	High	High	High	High	Peak Found	550.789	45	R.GGAEGELQALR.A	[1606-1616]	Used
High	[R].LRAETEQGEQQR.[Q]	3	9	2	Q15149-4; Q15149; Q15149-3	Q15149-4 [1718-1729]; Q15149 [1855-1866]; Q15149-3 [1741-1752]	1	1444.71	2.531	0.355151	0.535697	1.64526e+06	649929	95.16	60.05	2	3	3.72051e+06		727558	649929	918132	212227	363112		639755	50259.3	428225	84625.6	1		1	1	1	1	Shared	High	Not Found	High	Peak Found	Peak Found	Peak Found	482.242	16	R.LRAETEQGEQQR.Q	[1855-1866]	Used
High	[R].LPLDKEPAR.[E]	3	10	2	Q15149-4; Q15149; Q15149-3	Q15149-4 [1009-1017]; Q15149 [1146-1154]; Q15149-3 [1032-1040]	1	1038.59	0.667	0.611985	0.732342	1.65465e+06	2.48252e+06	109.68	56.85	3	3	8.97593e+06	1.25745e+06	1.65465e+06	2.9371e+06	2.48252e+06	730221	876027	1.25745e+06	1.45496e+06	227127	1.15787e+06	291176	1	1	1	1	1	1	Shared	Peak Found	Peak Found	High	Peak Found	High	Peak Found	346.869	21	R.LPLDKEPAR.E	[1146-1154]	Used
High	[R].LQAEEVAQQK.[S]	3	9	7	Q15149-4; Q15149; Q15149-3	Q15149-4 [1646-1655]; Q15149 [1783-1792]; Q15149-3 [1669-1678]	0	1143.6	1.191	0.782059	0.855486	6.89508e+06	5.78905e+06	87	54.44	3	3	1.73532e+07	2.32158e+06	6.89508e+06	9.28936e+06	5.78905e+06	2.80557e+06	1.69363e+06	2.32158e+06	6.06297e+06	718351	2.70007e+06	1.11872e+06	3	2	3	3	3	2	Shared	High	High	High	High	High	Peak Found	572.304	72	R.LQAEEVAQQK.S	[1783-1792]	Used
High	[R].LQLEETDHQK.[N]	3	9	5	Q15149-4; Q15149; Q15149-3	Q15149-4 [2193-2202]; Q15149 [2330-2339]; Q15149-3 [2216-2225]	0	1240.62	1.373	0.574361	0.704619	5.08345e+06	3.70208e+06	90.55	29.44	3	3	1.58074e+07	2494113	5.08345e+06	5.576e+06	3.70208e+06	3.25851e+06	1.54276e+06	2494113	4.46997e+06	431195	1.72668e+06	1.29933e+06	3	1	3	2	2	2	Shared	High	Peak Found	High	Peak Found	High	Peak Found	414.21	30	R.LQLEETDHQK.N	[2330-2339]	Used
High	[K].LSVYAALQR.[Q]	3	10	5	Q15149-4; Q15149; Q15149-3	Q15149-4 [2710-2718]; Q15149 [2847-2855]; Q15149-3 [2733-2741]	0	1020.58	1.306	0.43887	0.600736	7.33653e+06	5.61665e+06	82.72	74.88	3	3	1.81963e+07	2942593	7.33653e+06	8.21315e+06	5.61665e+06	939130	1.77592e+06	2942593	6.45114e+06	635127	2.61966e+06	374479	1	1	1	1	1	1	Shared	High	High	High	High	High	Peak Found	510.796	50	K.LSVYAALQR.Q	[2847-2855]	Used
High	[R].NDDIADGNPK.[L]	3	14	2	Q15149-4; Q15149; Q15149-3	Q15149-4 [122-131]; Q15149 [259-268]; Q15149-3 [149-158]	0	1058.47	1.952	0.482932	0.636334	1.18409e+06	606727	95.58	102.28	3	2	4.40684e+06	716007	1.18409e+06		1.51397e+06	243147	430096	716007	1.04119e+06		706131	96955	1	1	1		1	1	Shared	Peak Found	Peak Found	High	Not Found	High	Peak Found	529.743	34	R.NDDIADGNPK.L	[259-268]	Used
High	[R].LKAEATEAAR.[Q]	3	9	5	Q15149-4; Q15149; Q15149-3	Q15149-4 [2212-2221]; Q15149 [2349-2358]; Q15149-3 [2235-2244]	1	1059.58	1.135	0.41047	0.579397	2.28387e+06	2.01279e+06	116.44	59.46	3	3	1.22159e+07	1.16934e+06	2.28387e+06	2.61724e+06	2.01279e+06	598191	1.19224e+06	1.16934e+06	2.00825e+06	202393	938783	238529	2	2	2	2	2	2	Shared	High	Peak Found	High	Peak Found	High	Peak Found	530.293	55	R.LKAEATEAAR.Q	[2349-2358]	Used
High	[R].LLEAAAQSTK.[G]	3	10	2	Q15149-4; Q15149; Q15149-3	Q15149-4 [4463-4472]; Q15149 [4600-4609]; Q15149-3 [4486-4495]	0	1031.57	2.751	0.2107	0.412107	1.94739e+06	707830	79.79	61.32	3	3	5.2823e+06	1.0931e+06	1.94739e+06	668861	1.8192e+06	707830	515539	1.0931e+06	1.71238e+06	51723.4	848494	282248	1	1	1	1	1	1	Shared	Peak Found	Peak Found	High	Peak Found	High	Peak Found	516.291	59	R.LLEAAAQSTK.G	[4600-4609]	Used
High	[K].NLLDEELQR.[L]	3	9	3	Q15149-4; Q15149; Q15149-3	Q15149-4 [2203-2211]; Q15149 [2340-2348]; Q15149-3 [2226-2234]	0	1129.58	0.784	0.965138	0.977564	5.7919e+06	7.38901e+06	96.35	63.11	3	2	2.06279e+07	3.03833e+06	5.7919e+06	1.19412e+07	4.5722e+06		2013233	3.03833e+06	5092925	923418	2.13252e+06		1	1	1	1	1		Shared	High	Peak Found	High	Peak Found	High	Not Found	565.295	45	K.NLLDEELQR.L	[2340-2348]	Used
High	[R].FLQEEAEK.[M]	3	9	8	Q15149-4; Q15149; Q15149-3	Q15149-4 [2265-2272]; Q15149 [2402-2409]; Q15149-3 [2288-2295]	0	993.489	1.222	0.557738	0.692574	5.99337e+06	4.90517e+06	92.98	53.35	3	3	1.73722e+07	2.16032e+06	5.99337e+06	4.90517e+06	6.34279e+06	1.80214e+06	1.69548e+06	2.16032e+06	5.27008e+06	379320	2.95834e+06	718605	3	1	3	1	3	2	Shared	High	High	High	High	High	High	497.249	44	R.FLQEEAEK.M	[2402-2409]	Used
High	[K].AALEEVER.[L]	3	9	3	Q15149-4; Q15149; Q15149-3	Q15149-4 [2006-2013]; Q15149 [2143-2150]; Q15149-3 [2029-2036]	0	916.473	0.779	0.650618	0.760531	2.24122e+06	2.87787e+06	104.57	86.61	3	3	1.07999e+07	1.64989e+06	2.24122e+06	6.13079e+06	2.87787e+06	607519	1.05405e+06	1.64989e+06	1.97074e+06	474097	1.34227e+06	242249	1	1	1	1	1	1	Shared	High	Peak Found	High	Peak Found	High	Peak Found	458.74	49	K.AALEEVER.L	[2143-2150]	Used
High	[R].QLAAEEER.[R]	3	9	1	Q15149-4; Q15149; Q15149-3	Q15149-4 [1974-1981]; Q15149 [2111-2118]; Q15149-3 [1997-2004]	0	945.464	1.206			900638	746590	72.49		3	1	2.5894e+06	744205	900638		746590		252718	744205	791947		348217		1	1	1		1		Shared	Peak Found	Peak Found	High	Not Found	Peak Found	Not Found	473.236	43	R.QLAAEEER.R	[2111-2118]	Used
High	[R].DVAEVDTVR.[R]	3	10	2	Q15149-4; Q15149; Q15149-3	Q15149-4 [3009-3017]; Q15149 [3146-3154]; Q15149-3 [3032-3040]	0	1003.51	1.453	0.501322	0.650043	2.10131e+06	1.44636e+06	123.51	95.99	3	2	1.44869e+07	1.33924e+06	2.10131e+06		3.30627e+06	632726	1.41389e+06	1.33924e+06	1.84772e+06		1.54208e+06	252300	1	1	1		1	1	Shared	Peak Found	Peak Found	High	Not Found	High	Peak Found	502.256	32	R.DVAEVDTVR.R	[3146-3154]	Used
High	[K].VSIYEAMR.[R]	3	10	7	Q15149-4; Q15149; Q15149-3	Q15149-4 [3369-3376]; Q15149 [3506-3513]; Q15149-3 [3392-3399]	0	968.487	2.172	0.0271587	0.213367	8.92585e+06	4.11008e+06	27.96	31.54	3	3	8.92585e+06	7.89773e+06	1.31706e+07	3.30395e+06	6.05897e+06	4.11008e+06	871140	7.89773e+06	1.15811e+07	255496	2.82596e+06	1.6389e+06	1	3	3	1	2	3	Shared	Peak Found	High	High	Peak Found	High	High	484.747	54	K.VSIYEAMR.R	[3506-3513]	Used
High	[K].LHVAILER.[E]	3	11	4	Q15149-4; Q15149; Q15149-3	Q15149-4 [373-380]; Q15149 [510-517]; Q15149-3 [396-403]	0	950.578	1.71	0.265078	0.461449	9.17626e+06	5.36544e+06	89.73	44.27	3	3	2.83917e+07	4.61829e+06	9.17626e+06	5.36544e+06	7.1432e+06	2.68817e+06	2.77095e+06	4.61829e+06	8.06885e+06	414913	3.33166e+06	1.07191e+06	3	2	3	1	3	3	Shared	Peak Found	High	High	Peak Found	Peak Found	Peak Found	475.793	46	K.LHVAILER.E	[510-517]	Used
High	[R].SNAEDTLR.[S]	3	9	3	Q15149-4; Q15149; Q15149-3	Q15149-4 [1953-1960]; Q15149 [2090-2097]; Q15149-3 [1976-1983]	0	905.432	1.1	0.686589	0.787876	1.00455e+06	913201	129.93	93.59	3	2	7.36038e+06	478918	1.00455e+06		2.02409e+06	412006	718353	478918	883323		944054	164288	1	1	1		1	1	Shared	High	Peak Found	High	Not Found	Peak Found	High	453.22	66	R.SNAEDTLR.S	[2090-2097]	Used
High	[R].DLDKADSMIR.[L]	3	11	2	Q15149-4; Q15149; Q15149-3	Q15149-4 [441-450]; Q15149 [578-587]; Q15149-3 [464-473]	1	1163.57	16.527			1.50834e+06	91266.4	22.43		3	1	1.04892e+06	1.50834e+06	1.65124e+06			91266.4	102372	1.50834e+06	1.45196e+06			36392.5	1	2	2			1	Shared	Peak Found	Peak Found	High	Not Found	Not Found	Peak Found	582.29	42	R.DLDKADSMIR.L	[578-587]	Used
High	[R].EAIAELER.[E]	3	9	4	Q15149-4; Q15149; Q15149-3	Q15149-4 [2450-2457]; Q15149 [2587-2594]; Q15149-3 [2473-2480]	0	930.489	0.85	0.656508	0.765656	5.02661e+06	5.9171e+06	105.47	74.79	3	3	1.94681e+07	2.02831e+06	5.02661e+06	8.6942e+06	5.9171e+06	1.00575e+06	1.90003e+06	2.02831e+06	4419985	672327	2.75979e+06	401043	1	1	1	1	1	1	Shared	High	High	High	Peak Found	High	Peak Found	465.748	54	R.EAIAELER.E	[2587-2594]	Used
High	[R].AIYEVLFR.[E]	1	1	5	Q15149	Q15149 [14-21]	0	1010.57	1.634	0.152626	0.356202	5.47414e+06	3.35054e+06	74.2	49.55	3	3	1.70515e+07	5.47414e+06	5.03167e+06	5.27542e+06	3.35054e+06	1.82955e+06	1.66418e+06	5.47414e+06	4.42444e+06	407951	1.56272e+06	729536	1	2	2	1	1	2		High	High	High	Peak Found	High	Peak Found	505.787	48	R.AIYEVLFR.E	[14-21]	Used
High	[R].SLSAIYLEK.[L]	3	10	6	Q15149-4; Q15149; Q15149-3	Q15149-4 [1079-1087]; Q15149 [1216-1224]; Q15149-3 [1102-1110]	0	1023.57	1.548	0.595205	0.720231	8.74711e+06	5.65044e+06	64.6	79.27	3	3	1.54614e+07	3542534	8.74711e+06	5.65044e+06	1.26555e+07	2.07034e+06	1.50899e+06	3542534	7.69149e+06	436952	5.90265e+06	825551	2	2	2	1	2	2	Shared	High	High	High	Peak Found	High	High	512.291	38	R.SLSAIYLEK.L	[1216-1224]	Used
High	[K].ATVSAPFGK.[F]	3	10	1	Q15149-4; Q15149; Q15149-3	Q15149-4 [2908-2916]; Q15149 [3045-3053]; Q15149-3 [2931-2939]	0	877.478	4.516	0.312761	0.500203	7.8474e+06	1.73753e+06	69.55	93.95	3	2	1.35843e+07	2493730	7.8474e+06		3.86917e+06	780276	1325792	2493730	6900357		1.80462e+06	311136	1	1	1		1	1	Shared	High	Peak Found	Peak Found	Not Found	Peak Found	Peak Found	439.243	74	K.ATVSAPFGK.F	[3045-3053]	Used
High	[K].EQAELEAAR.[Q]	3	9	1	Q15149-4; Q15149; Q15149-3	Q15149-4 [1963-1971]; Q15149 [2100-2108]; Q15149-3 [1986-1994]	0	1016.5	0.424	0.495613	0.646087	435161	1.02567e+06	29.64	61.28	2	3		351782	538303	1.02567e+06	1.18204e+06	246235		351782	473339	79315.3	551316	98186.6		1	1	1	1	1	Shared	Not Found	Peak Found	High	Peak Found	Peak Found	Peak Found	508.754	41	K.EQAELEAAR.Q	[2100-2108]	Used
High	[K].DLSELGSVR.[T]	3	10	2	Q15149-4; Q15149; Q15149-3	Q15149-4 [3340-3348]; Q15149 [3477-3485]; Q15149-3 [3363-3371]	0	975.511	1.447	0.353416	0.534226	5.78814e+06	3.99892e+06	65.13	63.34	3	3	1.05893e+07	2.45622e+06	5.78814e+06	4.84001e+06	3.99892e+06	924047	1.03349e+06	2.45622e+06	5089618	374280	1.86513e+06	368464	1	1	1	1	1	1	Shared	High	Peak Found	Peak Found	Peak Found	Peak Found	Peak Found	488.259	47	K.DLSELGSVR.T	[3477-3485]	Used
High	[R].VPVDVAYR.[RC]	4	12	14	P58107; Q15149-4; Q15149; Q15149-3	P58107 [738-745]; [1699-1706]; [2357-2364]; [3424-3431]; [3958-3965]; [4492-4499]; [5025-5032]; Q15149-4 [2824-2831]; Q15149 [2961-2968]; Q15149-3 [2847-2854]	0	918.504	2.431	0.630447	0.745458	7.76664e+07	3.19505e+07	58.47	37.03	3	3	7.949e+07	19096348	7.76664e+07	2.91045e+07	5.52768e+07	3.19505e+07	7.75801e+06	19096348	68293476	2.25067e+06	2.57816e+07	1.27403e+07	2	3	3	2	3	3	Shared	High	High	High	High	High	High	459.756	41	R.VPVDVAYR.R	[2961-2968]	Used
High	[R].LQAEEAER.[R]	3	9	2	Q15149-4; Q15149; Q15149-3	Q15149-4 [1543-1550]; Q15149 [1680-1687]; Q15149-3 [1566-1573]	0	945.464	4.513	0.34262	0.525237	3.45816e+06	766260	106.35	78.79	2	2	9.19201e+06		1.30101e+06		1.43676e+06	408666	897116		1.144e+06		670118	162956	1		1		1	1	Shared	Peak Found	Not Found	High	Not Found	Peak Found	High	473.235	53	R.LQAEEAER.R	[1680-1687]	Used
High	[K].LSIYNALK.[K]	3	10	3	Q15149-4; Q15149; Q15149-3	Q15149-4 [3038-3045]; Q15149 [3175-3182]; Q15149-3 [3061-3068]	0	921.54	0.744	0.920965	0.948451	2.91828e+06	3.92085e+06	104.32	68.04	3	2	1.16259e+07	1.36298e+06	2.91828e+06	6.6245e+06	2.32064e+06		1.13466e+06	1.36298e+06	2.5661e+06	512276	1.08237e+06		1	1	1	1	1		Shared	High	Peak Found	High	Peak Found	High	Not Found	461.274	52	K.LSIYNALK.K	[3175-3182]	Used
High	[R].AQAEQAALR.[Q]	3	9	3	Q15149-4; Q15149; Q15149-3	Q15149-4 [2150-2158]; Q15149 [2287-2295]; Q15149-3 [2173-2181]	0	957.511	0.646	0.818828	0.880928	1.40814e+06	2.17972e+06	128.7	58.88	3	3	8.81912e+06	450069	1.40814e+06	2.28687e+06	2.17972e+06	535487	860723	450069	1.2382e+06	176845	1.01664e+06	213526	1	1	1	1	1	1	Shared	Peak Found	Peak Found	High	Peak Found	High	High	479.259	44	R.AQAEQAALR.Q	[2287-2295]	Used
High	[R].VKAEAEAAR.[E]	3	9	2	Q15149-4; Q15149; Q15149-3	Q15149-4 [1521-1529]; Q15149 [1658-1666]; Q15149-3 [1544-1552]	1	944.516	1.069	0.925096	0.951185	905449	846661	125.2	8.09	3	2	4.67744e+06	192276	905449	799522	896580		456506	192276	796177	61827.5	418174		2	1	2	1	2		Shared	Peak Found	Peak Found	High	Peak Found	Peak Found	Not Found	315.51	56	R.VKAEAEAAR.E	[1658-1666]	Used
High	[R].RAAEEAEEAR.[V]	3	9	2	Q15149-4; Q15149; Q15149-3	Q15149-4 [2088-2097]; Q15149 [2225-2234]; Q15149-3 [2111-2120]	1	1131.54	1.469	0.773841	0.84992	596873	406301	109.74	24.22	2	2	1.68063e+06		211978	483006	341777		164025		186396	37351.1	159408		1		1	1	1		Shared	High	Not Found	High	Peak Found	Peak Found	Not Found	566.274	29	R.RAAEEAEEAR.V	[2225-2234]	Used
High	[R].LSYTQLLR.[R]	3	10	1	Q15149-4; Q15149; Q15149-3	Q15149-4 [3855-3862]; Q15149 [3992-3999]; Q15149-3 [3878-3885]	0	993.573	1.142	0.435687	0.598611	3.75821e+06	3.29062e+06	90.76	13.92	3	2	1.41195e+07	2.83425e+06	3.75821e+06	3.63212e+06	2.98123e+06		1.37803e+06	2.83425e+06	3.30467e+06	280874	1.39047e+06		1	1	1	1	1		Shared	High	Peak Found	Peak Found	Peak Found	Peak Found	Not Found	497.29	51	R.LSYTQLLR.R	[3992-3999]	Used
High	[R].LYVHEAVK.[A]	3	10	2	Q15149-4; Q15149; Q15149-3	Q15149-4 [3407-3414]; Q15149 [3544-3551]; Q15149-3 [3430-3437]	0	958.536	1.092	0.432518	0.595681	3.30458e+06	3.02692e+06	88.18	46.37	3	3	9.95169e+06	1.66858e+06	3.30458e+06	3.02692e+06	3.10288e+06	1.12411e+06	971258	1.66858e+06	2.90577e+06	234074	1.44721e+06	448241	1	1	1	1	1	1	Shared	High	Peak Found	High	Peak Found	Peak Found	Peak Found	320.183	25	R.LYVHEAVK.A	[3544-3551]	Used
High	[K].ELAQEQAR.[R]	3	9	3	Q15149-4; Q15149; Q15149-3	Q15149-4 [2337-2344]; Q15149 [2474-2481]; Q15149-3 [2360-2367]	0	944.48	0.772	0.519396	0.663221	1.3732e+06	1.77981e+06	113.43	69.66	3	3	7.63699e+06	919236	1.3732e+06	2.39455e+06	1.77981e+06	348035	745350	919236	1.20748e+06	185172	830119	138779	1	1	1	1	1	1	Shared	High	Peak Found	High	Peak Found	High	Peak Found	472.744	58	K.ELAQEQAR.R	[2474-2481]	Used
High	[R].ELAEEAAR.[L]	3	9	4	Q15149-4; Q15149; Q15149-3	Q15149-4 [1798-1805]; Q15149 [1935-1942]; Q15149-3 [1821-1828]	0	888.442	1.64	0.903085	0.937268	3.379e+06	2.06057e+06	110.65	43.18	3	3	9.77817e+06	140493	3.379e+06	2.06057e+06	3.08051e+06	1.24578e+06	954324	140493	2.97122e+06	159345	1.43678e+06	496758	2	1	2	1	2	2	Shared	High	Peak Found	High	Peak Found	High	High	444.725	49	R.ELAEEAAR.L	[1935-1942]	Used
High	[R].EAEGQLQK.[L]	3	10	1	Q15149-4; Q15149; Q15149-3	Q15149-4 [733-740]; Q15149 [870-877]; Q15149-3 [756-763]	0	902.458	1000			2.56275e+06		100.2		2		6.20491e+06		1.05847e+06				605583		930727				1		1				Shared	Peak Found	Not Found	High	Not Found	Not Found	Not Found	451.733	40	R.EAEGQLQK.L	[870-877]	Used
High	[R].LQLEATER.[Q]	3	9	7	Q15149-4; Q15149; Q15149-3	Q15149-4 [1459-1466]; Q15149 [1596-1603]; Q15149-3 [1482-1489]	0	959.516	1.139	0.334235	0.519173	9.19765e+06	8.07649e+06	48.49	50.63	3	3	1.83958e+07	7.87088e+06	9.19765e+06	8.07649e+06	1.11632e+07	3.52543e+06	1.79538e+06	7.87088e+06	8087661	624559	5206629	1.40577e+06	1	2	2	1	2	2	Shared	High	High	High	High	High	High	480.261	53	R.LQLEATER.Q	[1596-1603]	Used
High	[R].SWSLATFR.[T]	3	10	6	Q15149-4; Q15149; Q15149-3	Q15149-4 [908-915]; Q15149 [1045-1052]; Q15149-3 [931-938]	0	967.5	1.823	0.417838	0.58454	8.70797e+06	4.77591e+06	80.85	33.44	3	2	2.02609e+07	3254313	8.70797e+06		6.07745e+06	3.75311e+06	1.97741e+06	3254313	7.65707e+06		2834582	1.49656e+06	1	1	2		1	2	Shared	High	Peak Found	High	Not Found	High	High	484.254	46	R.SWSLATFR.T	[1045-1052]	Used
High	[K].QVAEEAAR.[L]	3	9	1	Q15149-4; Q15149; Q15149-3	Q15149-4 [2275-2282]; Q15149 [2412-2419]; Q15149-3 [2298-2305]	0	873.442	1.164	0.501592	0.650281	873238	750024	77.27	68.6	2	3	1.6123e+06		472955	750024	900570	131589	157356		415878	57999.8	420034	52471.2	1		1	1	1	1	Shared	High	Not Found	Peak Found	Peak Found	Peak Found	Peak Found	437.225	37	K.QVAEEAAR.L	[2412-2419]	Used
High	[R].VQMEELSK.[L]	3	9	4	Q15149-4; Q15149; Q15149-3	Q15149-4 [2235-2242]; Q15149 [2372-2379]; Q15149-3 [2258-2265]	0	963.482	0.646	0.699711	0.797325	2215842	3.43076e+06	87.33	62.37	3	3	8.32564e+06	2215842	1.90071e+06	4.62984e+06	3.43076e+06	954577	812561	2215842	1.67133e+06	358028	1.60014e+06	380638	1	1	1	1	1	1	Shared	High	High	High	Peak Found	High	Peak Found	482.244	40	R.VQMEELSK.L	[2372-2379]	Used
High	[R].GYFSEEMNR.[V]	3	10	2	Q15149-4; Q15149; Q15149-3	Q15149-4 [3492-3500]; Q15149 [3629-3637]; Q15149-3 [3515-3523]	0	1132.47																												No Quan Values	Not Found	Not Found	High	Not Found	Not Found	Not Found	566.739	35	R.GYFSEEMNR.V	[3629-3637]	Not Used
High	[R].LSVYQAMK.[K]	3	10	2	Q15149-4; Q15149; Q15149-3	Q15149-4 [3947-3954]; Q15149 [4084-4091]; Q15149-3 [3970-3977]	0	939.497	3.453	0.0714523	0.276276	4.66039e+06	1.34973e+06	46.88	46.36	3	3	5.89964e+06	2042058	4.66039e+06	1.34973e+06	2.18341e+06	843858	575789	2042058	4.09797e+06	104375	1.01836e+06	336489	1	1	1	1	1	1	Shared	Peak Found	Peak Found	Peak Found	Peak Found	High	High	470.252	28	R.LSVYQAMK.K	[4084-4091]	Used
High	[R].ELYQQLQR.[G]	3	10	3	Q15149-4; Q15149; Q15149-3	Q15149-4 [2995-3002]; Q15149 [3132-3139]; Q15149-3 [3018-3025]	0	1077.57	4.126	0.483772	0.636862	7.62945e+06	1.84922e+06	82.34	113.86	3	2	1.50079e+07	1.68316e+06	7.62945e+06		5.62804e+06	607605	1.46474e+06	1.68316e+06	6708710		2.62497e+06	242283	2	1	2		2	1	Shared	High	Peak Found	High	Not Found	Peak Found	Peak Found	539.288	36	R.ELYQQLQR.G	[3132-3139]	Used
High	[R].LPVEVAYK.[R]	3	10	2	Q15149-4; Q15149; Q15149-3	Q15149-4 [4061-4068]; Q15149 [4198-4205]; Q15149-3 [4084-4091]	0	918.529	2.037	0.207593	0.408942	5.6601e+06	2.77895e+06	54.63	69.33	2	3	8.50708e+06		3.76589e+06	3.71366e+06	2.77895e+06	547104	830269		3.31141e+06	287179	1.29613e+06	218158	1		1	1	1	1	Shared	Peak Found	Not Found	High	Peak Found	High	Peak Found	459.768	32	R.LPVEVAYK.R	[4198-4205]	Used
High	[R].TELATQEK.[V]	3	9	1	Q15149-4; Q15149; Q15149-3	Q15149-4 [2420-2427]; Q15149 [2557-2564]; Q15149-3 [2443-2450]	0	919.473	0.643	0.670303	0.775653	1.01922e+06	1.5852e+06	128.31	71.01	3	3	7.72583e+06	602456	1.01922e+06	2.31683e+06	1.5852e+06	334055	754021	602456	896218	179162	739354	133205	1	1	1	1	1	1	Shared	High	Peak Found	Peak Found	Peak Found	Peak Found	Peak Found	460.24	33	R.TELATQEK.V	[2557-2564]	Used
High	[K].LSIYNALKK.[D]	3	10	1	Q15149-4; Q15149; Q15149-3	Q15149-4 [3038-3046]; Q15149 [3175-3183]; Q15149-3 [3061-3069]	1	1049.64	6.479			1.43641e+06	221703	38.45		2	1	1.89847e+06		1.0868e+06			221703	185285		955645			88404.4	1		1			1	Shared	Peak Found	Not Found	High	Not Found	Not Found	Peak Found	350.55	12	K.LSIYNALKK.D	[3175-3183]	Used
High	[M].VAGMLMPR.[D]	1	1	1	Q15149	Q15149 [2-9]	0	874.464	2.85	0.413493	0.581353	2.6463e+06	928560	3.87	94.54	3	2	2.81013e+06	2.6463e+06	2.6168e+06		2.08324e+06	413885	274261	2.6463e+06	2.301e+06		971645	165037	1	1	1		1	1		Peak Found	High	Peak Found	Not Found	Peak Found	Peak Found	437.736	42	M.VAGMLMPR.D	[2-9]	Used
High	[R].TLKPEEQR.[Q]	3	10	3	Q15149-4; Q15149; Q15149-3	Q15149-4 [916-923]; Q15149 [1053-1060]; Q15149-3 [939-946]	0	1000.54	14.377	0.39007	0.56383	2.45086e+06	170474	71.33	137.42	3	2	7.02303e+06	2.45086e+06	2.09029e+06	1.42275e+06		20426.2	685430	2.45086e+06	1.83803e+06	110022		8144.97	1	1	1	1		1	Shared	Peak Found	Peak Found	High	Peak Found	High	Peak Found	334.185	16	R.TLKPEEQR.Q	[1053-1060]	Used
High	[R].LFNAIIHR.[H]	3	12	1	Q15149-4; Q15149; Q15149-3	Q15149-4 [192-199]; Q15149 [329-336]; Q15149-3 [219-226]	0	983.579	1000			1.7406e+06		60.25		3		1.00818e+06	1.7406e+06	3.42686e+06				98395.9	1.7406e+06	3.0133e+06				1	1	1				Shared	Peak Found	Peak Found	High	Not Found	Not Found	Not Found	492.294	27	R.LFNAIIHR.H	[329-336]	Used
High	[K].FKEMELPAK.[E]	3	11	1	Q15149-4; Q15149; Q15149-3	Q15149-4 [324-332]; Q15149 [461-469]; Q15149-3 [347-355]	1	1092.58																												No Quan Values	Peak Found	Peak Found	High	Peak Found	Peak Found	Peak Found	364.863	30	K.FKEMELPAK.E	[461-469]	Not Used
High	[K].ELIPTEEALR.[L]	3	10	1	Q15149-4; Q15149; Q15149-3	Q15149-4 [3789-3798]; Q15149 [3926-3935]; Q15149-3 [3812-3821]	0	1170.64	1.388	0.396063	0.569076	4.18218e+06	3.01283e+06	89.33	71.69	3	3	1.28133e+07	2.09207e+06	4.18218e+06	5.15613e+06	3.01283e+06	846889	1.25055e+06	2.09207e+06	3677467	398727	1.40521e+06	337697	1	1	1	1	1	1	Shared	High	Peak Found	Peak Found	Peak Found	Peak Found	Peak Found	585.822	32	K.ELIPTEEALR.L	[3926-3935]	Used
High	[R].HPAHPMR.[G]	3	10	1	Q15149-4; Q15149; Q15149-3	Q15149-4 [798-804]; Q15149 [935-941]; Q15149-3 [821-827]	0	845.42	4.556	0.0864801	0.294264	467701	102666	49.24	44.44	2	3	672653		325196	102666	178537	76519.1	65649.1		285951	7939.18	83271.2	30512	1		1	1	1	1	Shared	High	Not Found	Peak Found	Peak Found	Peak Found	Peak Found	423.213	38	R.HPAHPMR.G	[935-941]	Used
High	[R].LTVNEAVK.[E]	3	10	1	Q15149-4; Q15149; Q15149-3	Q15149-4 [2748-2755]; Q15149 [2885-2892]; Q15149-3 [2771-2778]	0	873.504	4.747			2.43316e+06	512593	112.42		3	1	1.06079e+07	892694	2.43316e+06			512593	1.0353e+06	892694	2.13952e+06			204397	1	1	1			1	Shared	Peak Found	Peak Found	High	Not Found	Not Found	Peak Found	437.255	34	R.LTVNEAVK.E	[2885-2892]	Used
High	[KR].LTVEEAVR.[MH]	3	16	3	Q15149-4; Q15149; Q15149-3	Q15149-4 [3985-3992]; Q15149 [4122-4129]; Q15149-3 [4008-4015]	0	916.51	4.007	0.34092	0.524455	8.92661e+06	2.22761e+06	38.03	99.42	2	2	1.17606e+07		6.77553e+06		5.33418e+06	930271	1.1478e+06		5957843		2.48791e+06	370946	1		1		1	1	Shared	High	Not Found	High	Not Found	High	Peak Found	458.759	42	K.LTVEEAVR.M	[4122-4129]	Used
High	[R].LTVDEAVR.[AK]	3	10	2	Q15149-4; Q15149; Q15149-3	Q15149-4 [3076-3083]; [3742-3749]; Q15149 [3213-3220]; [3879-3886]; Q15149-3 [3099-3106]; [3765-3772]	0	902.494	1.047	0.394886	0.567818	8.63722e+06	8.25272e+06	84.28	61.42	3	3	2.51154e+07	4743764	8.63722e+06	8.92362e+06	8.25272e+06	1.86228e+06	2451193	4743764	7594862	690068	3849148	742587	1	1	1	1	1	1	Shared	High	Peak Found	High	Peak Found	Peak Found	Peak Found	451.75	45	R.LTVDEAVR.A; R.LTVDEAVR.K	[3213-3220]; [3879-3886]	Used
High	[R].VPVDVAYQR.[G]	4	12	1	P58107; Q15149-4; Q15149; Q15149-3	P58107 [2893-2901]; Q15149-4 [3483-3491]; Q15149 [3620-3628]; Q15149-3 [3506-3514]	0	1046.56	2.936	0.197465	0.399341	7.92477e+06	2.69895e+06	134.77	78.26	3	2	7.69277e+07	5457360	7.92477e+06		5.03344e+06	1.44719e+06	7.50794e+06	5457360	6968396		2347644	577068	1	1	1		1	1	Shared	Peak Found	Peak Found	High	Not Found	Peak Found	Peak Found	523.786	36	R.VPVDVAYQR.G	[3620-3628]	Used
High	[K].GLLSAEVAR.[L]	3	10	1	Q15149-4; Q15149; Q15149-3	Q15149-4 [3713-3721]; Q15149 [3850-3858]; Q15149-3 [3736-3744]	0	915.526	1000			6.26306e+06		82.61		3		1.62278e+07	2.8104e+06	6.26306e+06				1.58379e+06	2.8104e+06	5.50722e+06				1	1	1				Shared	High	Peak Found	Peak Found	Not Found	Not Found	Not Found	458.267	37	K.GLLSAEVAR.L	[3850-3858]	Used
High	[K].LLLWSQR.[M]	3	13	4	Q15149-4; Q15149; Q15149-3	Q15149-4 [164-170]; Q15149 [301-307]; Q15149-3 [191-197]	0	915.541	1.442	0.399704	0.571575	8.15735e+06	5.65566e+06	76.74	27.55	3	3	2.12256e+07	4695801	8.15735e+06	5.65566e+06	7.73833e+06	4.49569e+06	2.07156e+06	4695801	7.1729e+06	437355	3.60923e+06	1.79266e+06	2	1	2	1	2	2	Shared	High	High	High	Peak Found	Peak Found	Peak Found	458.274	32	K.LLLWSQR.M	[301-307]	Used
High	[K].GHLSGLAK.[R]	3	10	3	Q15149-4; Q15149; Q15149-3	Q15149-4 [779-786]; Q15149 [916-923]; Q15149-3 [802-809]	0	782.452	1.572	0.382648	0.558693	2.32764e+06	1.48061e+06	100.51	79.82	3	3	9.71454e+06	1.47856e+06	2.32764e+06	1.48061e+06	3.67358e+06	676218	948113	1.47856e+06	2.04673e+06	114496	1.71339e+06	269642	1	1	1	1	1	1	Shared	Peak Found	High	High	Peak Found	High	Peak Found	391.73	31	K.GHLSGLAK.R	[916-923]	Used
High	[R].AHEEQLK.[E]	3	10	2	Q15149-4; Q15149; Q15149-3	Q15149-4 [1107-1113]; Q15149 [1244-1250]; Q15149-3 [1130-1136]	0	854.437	0.351	0.842827	0.896699	515502	1.47059e+06	142.2	79.85	3	3	6.33091e+06	343789	515502	1.47059e+06	2.14244e+06	164889	617880	343789	453290	113722	999256	65749.4	1	1	1	1	1	1	Shared	High	Peak Found	Peak Found	Peak Found	High	Peak Found	427.722	33	R.AHEEQLK.E	[1244-1250]	Used
High	[R].RQVEEAER.[L]	3	9	2	Q15149-4; Q15149; Q15149-3	Q15149-4 [2109-2116]; Q15149 [2246-2253]; Q15149-3 [2132-2139]	1	1016.51	1.229	0.893508	0.930471	606541	493717	118.47	33.25	2	2	2.04113e+06		180239	388521	627396		199209		158488	30044.5	292623		1		1	1	1		Shared	High	Not Found	High	Peak Found	Peak Found	Not Found	508.76	41	R.RQVEEAER.L	[2246-2253]	Used
High	[R].MQEEVVR.[R]	3	9	5	Q15149-4; Q15149; Q15149-3	Q15149-4 [1397-1403]; Q15149 [1534-1540]; Q15149-3 [1420-1426]	0	890.44	1.696	0.427199	0.591357	3.80356e+06	2.24325e+06	64.58	27.31	3	3	6.42324e+06	1.41357e+06	3.80356e+06	2.24325e+06	2.66969e+06	1.51284e+06	626891	1.41357e+06	3.34454e+06	173472	1.24517e+06	603247	1	2	2	2	2	2	Shared	High	High	High	Peak Found	High	Peak Found	445.724	34	R.MQEEVVR.R	[1534-1540]	Used
High	[K].ELQNAGDR.[L]	3	10	1	Q15149-4; Q15149; Q15149-3	Q15149-4 [674-681]; Q15149 [811-818]; Q15149-3 [697-704]	0	902.433	1.497	0.749004	0.832325	1.27193e+06	849406	105.85	23.15	2	2	3.35348e+06		482426	720072	1.00197e+06		327290		424206	55683.6	467328		1		1	1	1		Shared	High	Not Found	Peak Found	Peak Found	Peak Found	Not Found	451.72	27	K.ELQNAGDR.L	[811-818]	Used
High	[KR].EGVMVAK.[K]	2	8	37	P46783; Q15149	P46783 [18-24]; Q15149 [22-28]	0	733.391	1.081	0.574153	0.704485	1.74974e+09	1.61877e+09	4.67	52.92	3	3	1.86409e+09	1.74974e+09	1.70327e+09	7.13452e+08	2.37002e+09	1.61877e+09	1.8193e+08	1.74974e+09	1.49772e+09	5.51717e+07	1.1054e+09	6.45487e+08	10	10	10	6	10	10	Shared	High	High	High	High	High	High	367.199	36	R.EGVMVAK.K	[22-28]	Used
High	[K].FAEQTLR.[Q]	3	9	2	Q15149-4; Q15149; Q15149-3	Q15149-4 [2173-2179]; Q15149 [2310-2316]; Q15149-3 [2196-2202]	0	864.457	1.992	0.377092	0.554169	4.19776e+06	2.10705e+06	106.11	93.71	3	2	2.05777e+07	2.9959e+06	4.19776e+06		4.67771e+06	949107	2.00833e+06	2.9959e+06	3691166		2181727	378457	1	1	1		1	1	Shared	High	Peak Found	High	Not Found	Peak Found	Peak Found	432.732	30	K.FAEQTLR.Q	[2310-2316]	Used
High	[K].EMELPAK.[E]	3	11	2	Q15149-4; Q15149; Q15149-3	Q15149-4 [326-332]; Q15149 [463-469]; Q15149-3 [349-355]	0	817.412	2.322	0.477682	0.632633	2.29398e+06	988021	21.87	90.96	3	2	2.73706e+06	1.74993e+06	2.29398e+06		2.12026e+06	460407	267130	1.74993e+06	2.01714e+06		988911	183588	1	1	1		1	1	Shared	Peak Found	High	High	Not Found	Peak Found	Peak Found	409.21	34	K.EMELPAK.E	[463-469]	Used
High	[R].LEEQAAQHK.[A]	3	9	1	Q15149-4; Q15149; Q15149-3	Q15149-4 [1880-1888]; Q15149 [2017-2025]; Q15149-3 [1903-1911]	0	1053.53	0.194	0.588527	0.715545	53063	273012	157.96	18.51	3	2	1.32902e+06	29917.9	53063	239339	311422		129709	29917.9	46659.2	18508.2	145250		1	1	1	1	1		Shared	High	Peak Found	Peak Found	Peak Found	Peak Found	Not Found	527.269	39	R.LEEQAAQHK.A	[2017-2025]	Used
High	[R].VAQLLER.[W]	3	10	9	Q15149-4; Q15149; Q15149-3	Q15149-4 [1181-1187]; Q15149 [1318-1324]; Q15149-3 [1204-1210]	0	828.494	1.992	0.344295	0.526887	1.39731e+07	7.01512e+06	85.01	68.39	3	3	3.60882e+07	5.5699e+06	1.39731e+07	3.06964e+06	1.38567e+07	7.01512e+06	3.52211e+06	5.5699e+06	12286768	237377	6.46291e+06	2.79729e+06	3	2	3	1	3	3	Shared	High	High	High	Peak Found	High	High	414.75	38	R.VAQLLER.W	[1318-1324]	Used
High	[R].SMVEEGTGLR.[L]	3	10	1	Q15149-4; Q15149; Q15149-3	Q15149-4 [4453-4462]; Q15149 [4590-4599]; Q15149-3 [4476-4485]	0	1078.52	0.001				1.82793e+06		38.51		2					2.41699e+06	1.38244e+06					1.12731e+06	551249					1	1	Shared	Not Found	Not Found	Not Found	Not Found	Peak Found	High	539.764	21	R.SMVEEGTGLR.L	[4590-4599]	Used
High	[R].MGIVGPEFK.[D]	3	10	1	Q15149-4; Q15149; Q15149-3	Q15149-4 [3993-4001]; Q15149 [4130-4138]; Q15149-3 [4016-4024]	0	977.512	2.785	0.22389	0.424098	3.83928e+06	1.37873e+06	31.09	59.85	2	2	3.07039e+06		4.80072e+06		2.16568e+06	877743	299662		4221355		1.01009e+06	350001	1		1		1	1	Shared	High	Not Found	Peak Found	Not Found	Peak Found	Peak Found	489.26	13	R.MGIVGPEFK.D	[4130-4138]	Used
High	[R].RAQAEQAALR.[Q]	3	9	1	Q15149-4; Q15149; Q15149-3	Q15149-4 [2149-2158]; Q15149 [2286-2295]; Q15149-3 [2172-2181]	1	1113.61	2.143			1.48728e+06	693952	88.6		2	1	3.10378e+06		712677		693952		302921		626669		323666		1		1		1		Shared	Peak Found	Not Found	High	Not Found	Peak Found	Not Found	557.31	29	R.RAQAEQAALR.Q	[2286-2295]	Used
High	[R].LSAEAEK.[V]	3	10	3	Q15149-4; Q15149; Q15149-3	Q15149-4 [1043-1049]; Q15149 [1180-1186]; Q15149-3 [1066-1072]	0	747.388	1.64	0.585733	0.713461	1.92388e+06	1.17299e+06	119.29	77.21	2	3	6.60374e+06		560487	1.83399e+06	1.17299e+06	195707	644508		492846	141823	547093	78038.3	1		1	1	1	1	Shared	High	Not Found	High	Peak Found	High	Peak Found	374.198	54	R.LSAEAEK.V	[1180-1186]	Used
High	[R].LDLQYAK.[L]	3	11	2	Q15149-4; Q15149; Q15149-3	Q15149-4 [597-603]; Q15149 [734-740]; Q15149-3 [620-626]	0	850.467	1.381			6.52005e+06	4.72036e+06	111.64		3	1	2.89875e+07	2679470	6.52005e+06		4.72036e+06		2829104	2679470	5733200		2.20162e+06		1	1	1		1		Shared	High	Peak Found	High	Not Found	Peak Found	Not Found	425.737	33	R.LDLQYAK.L	[734-740]	Used
High	[K].TISLVIR.[G]	3	10	8	Q15149-4; Q15149; Q15149-3	Q15149-4 [1090-1096]; Q15149 [1227-1233]; Q15149-3 [1113-1119]	0	801.519	1.487	0.912095	0.943434	1.36304e+07	9.16465e+06	54.16	87.47	3	3	2.25374e+07	7004363	1.36304e+07	3.08463e+07	9.16465e+06	6.17078e+06	2.19959e+06	7004363	1.19855e+07	2.38536e+06	4.27448e+06	2.4606e+06	2	2	3	3	3	4	Shared	High	High	High	Peak Found	High	High	401.263	35	K.TISLVIR.G	[1227-1233]	Used
High	[R].KAALEEVER.[L]	3	9	1	Q15149-4; Q15149; Q15149-3	Q15149-4 [2005-2013]; Q15149 [2142-2150]; Q15149-3 [2028-2036]	1	1044.57	1.032	0.416013	0.583036	1.26736e+06	1.22758e+06	91.73	48.17	3	3	4.28325e+06	722365	1.26736e+06	1.22758e+06	1.27695e+06	435726	418034	722365	1.11441e+06	94929.8	595580	173746	1	1	1	1	1	1	Shared	Peak Found	Peak Found	High	Peak Found	Peak Found	Peak Found	348.861	30	R.KAALEEVER.L	[2142-2150]	Used
High	[R].ELEQLGR.[Q]	3	10	2	Q15149-4; Q15149; Q15149-3	Q15149-4 [1201-1207]; Q15149 [1338-1344]; Q15149-3 [1224-1230]	0	844.452	1.544	0.384886	0.560328	5.26959e+06	3.41291e+06	93.61	19.26	3	3	1.74114e+07	2.60897e+06	5.26959e+06	2.75226e+06	4.06569e+06	3.41291e+06	1.6993e+06	2.60897e+06	4.63365e+06	212834	1.89628e+06	1.3609e+06	1	1	2	1	1	2	Shared	Peak Found	Peak Found	High	Peak Found	Peak Found	Peak Found	422.73	31	R.ELEQLGR.Q	[1338-1344]	Used
High	[K].GLVEDTLR.[Q]	3	9	1	Q15149-4; Q15149; Q15149-3	Q15149-4 [1911-1918]; Q15149 [2048-2055]; Q15149-3 [1934-1941]	0	902.494	1.119	0.540312	0.678457	5.16104e+06	4.61394e+06	97.42	34.8	3	3	1.93548e+07	2.92449e+06	5.16104e+06	6.09845e+06	4.61394e+06	2.93423e+06	1.88898e+06	2.92449e+06	4538196	471596	2151988	1.17002e+06	1	1	1	1	1	1	Shared	Peak Found	Peak Found	High	Peak Found	Peak Found	Peak Found	451.751	28	K.GLVEDTLR.Q	[2048-2055]	Used
High	[R].KQAEEIGEK.[L]	3	9	1	Q15149-4; Q15149; Q15149-3	Q15149-4 [2408-2416]; Q15149 [2545-2553]; Q15149-3 [2431-2439]	1	1031.54	3.073			764849	248895	102.62		2	1	1.91811e+06		304984		248895		187203		268178		116087		1		1		1		Shared	High	Not Found	Peak Found	Not Found	Peak Found	Not Found	516.272	22	R.KQAEEIGEK.L	[2545-2553]	Used
High	[R].DVAEVDTVRR.[A]	3	10	1	Q15149-4; Q15149; Q15149-3	Q15149-4 [3009-3018]; Q15149 [3146-3155]; Q15149-3 [3032-3041]	1	1159.61	1.342			509654	379857			1	1			509654		379857				448148		177169				1		1		Shared	Not Found	Not Found	High	Not Found	Peak Found	Not Found	580.307	35	R.DVAEVDTVRR.A	[3146-3155]	Used
High	[R].AQFEQLK.[D]	3	10	2	Q15149-4; Q15149; Q15149-3	Q15149-4 [3326-3332]; Q15149 [3463-3469]; Q15149-3 [3349-3355]	0	863.462	2.126	0.41822	0.584827	2.8769e+06	1.35318e+06	89.83	85.51	3	2	8.7335e+06	1.37499e+06	2.8769e+06		2.72601e+06	671708	852367	1.37499e+06	2.52971e+06		1271439	267844	1	1	1		1	1	Shared	High	Peak Found	High	Not Found	Peak Found	Peak Found	432.235	24	R.AQFEQLK.D	[3463-3469]	Used
High	[R].LSFSGLR.[A]	3	10	1	Q15149-4; Q15149; Q15149-3	Q15149-4 [3303-3309]; Q15149 [3440-3446]; Q15149-3 [3326-3332]	0	779.441	1000			2.43594e+06		115.79		2		768993		7.71632e+06				75051.7		6785095				1		1				Shared	Peak Found	Not Found	High	Not Found	Not Found	Not Found	390.225	26	R.LSFSGLR.A	[3440-3446]	Used
High	[K].KESYSALMR.[E]	3	10	1	Q15149-4; Q15149; Q15149-3	Q15149-4 [655-663]; Q15149 [792-800]; Q15149-3 [678-686]	1	1084.55	5.624			1.55167e+06	275904	46.17		3	1	1.76711e+06	624777	1.55167e+06			275904	172465	624777	1364410			110017	1	1	1			1	Shared	Peak Found	Peak Found	High	Not Found	Not Found	Peak Found	362.186	46	K.KESYSALMR.E	[792-800]	Used
High	[R].QAEVER.[LA]	3	20	1	Q15149-4; Q15149; Q15149-3	Q15149-4 [1554-1559]; Q15149 [1691-1696]; Q15149-3 [1577-1582]	0	731.368	1.112			714567	642322	108.51		2	1	1.96931e+06		259282		642322		192199		227991		299585		1		1		1		Shared	Peak Found	Not Found	High	Not Found	Peak Found	Not Found	366.188	28	R.QAEVER.A	[1691-1696]	Used
High	[R].LRIEEEIR.[V]	3	9	1	Q15149-4; Q15149; Q15149-3	Q15149-4 [1448-1455]; Q15149 [1585-1592]; Q15149-3 [1471-1478]	1	1057.6	1.138	0.83345	0.89081	1.75894e+06	1.54605e+06	47.06	55.2	2	2		1244552	2.48593e+06		2.33469e+06	1.0238e+06		1244552	2.18593e+06		1088924	408241		1	1		1	1	Shared	Not Found	Peak Found	High	Not Found	Peak Found	Peak Found	353.205	38	R.LRIEEEIR.V	[1585-1592]	Used
High	[K].QAEEIGEK.[L]	3	9	1	Q15149-4; Q15149; Q15149-3	Q15149-4 [2409-2416]; Q15149 [2546-2553]; Q15149-3 [2432-2439]	0	903.442	0.735			364591	496221			1	1			364591		496221				320592		231442				1		1		Shared	Not Found	Not Found	High	Not Found	Peak Found	Not Found	452.225	29	K.QAEEIGEK.L	[2546-2553]	Used
High	Q15149-3	Isoform 3 of Plectin OS=Homo sapiens OX=9606 GN=PLEC	53	233	779	1	4570	517.7	5.74	0	0.673			1.29442e+06	1.92464e+06	97.65		5.61207e+06	1.01305e+06	1.29442e+06		1.92464e+06		547723	1.01305e+06	1138209		897669		High	Peak Found	High	Not Found	Peak Found	Not Found
Confidence	Annotated Sequence	# Protein Groups	# Proteins	# PSMs	Master Protein Accessions	Positions in Master Proteins	# Missed Cleavages	Theo. MH+ [Da]	Abundance Ratio: (WT) / (M8)	Abundance Ratio P-Value: (WT) / (M8)	Abundance Ratio Adj. P-Value: (WT) / (M8)	Abundances (Grouped): WT	Abundances (Grouped): M8	Abundances (Grouped) CV [%]: WT	Abundances (Grouped) CV [%]: M8	Abundances (Grouped) Count: WT	Abundances (Grouped) Count: M8	Abundances (Normalized): F2: Sample, WT	Abundances (Normalized): F5: Sample, WT	Abundances (Normalized): F8: Sample, WT	Abundances (Normalized): F3: Sample, M8	Abundances (Normalized): F6: Sample, M8	Abundances (Normalized): F9: Sample, M8	Abundance: F2: Sample, WT	Abundance: F5: Sample, WT	Abundance: F8: Sample, WT	Abundance: F3: Sample, M8	Abundance: F6: Sample, M8	Abundance: F9: Sample, M8	Abundances Count: F2: Sample, WT	Abundances Count: F5: Sample, WT	Abundances Count: F8: Sample, WT	Abundances Count: F3: Sample, M8	Abundances Count: F6: Sample, M8	Abundances Count: F9: Sample, M8	Quan Info	Found in Sample: [S2] F2: Sample, WT	Found in Sample: [S5] F5: Sample, WT	Found in Sample: [S8] F8: Sample, WT	Found in Sample: [S3] F3: Sample, M8	Found in Sample: [S6] F6: Sample, M8	Found in Sample: [S9] F9: Sample, M8	m/z [Da] (by Search Engine): A Mascot	Ions Score (by Search Engine): A Mascot	Sequence in Protein	Positions in Proteins	Quan Usage
High	[R].LTAEDLFEAR.[I]	3	10	7	Q15149-4; Q15149; Q15149-3	Q15149-4 [3647-3656]; Q15149 [3784-3793]; Q15149-3 [3670-3679]	0	1164.59	2.978	0.528981	0.669571	1.23626e+07	4.15117e+06	78.21	62.86	3	3	2.03675e+07	2198192	1.23626e+07	9.30174e+06	4.15117e+06	2.84341e+06	1.98782e+06	2198192	1.08707e+07	719309	1936145	1.13381e+06	2	1	3	3	1	2	Shared	High	High	High	Peak Found	High	High	582.799	64	R.LTAEDLFEAR.I	[3670-3679]	Not Used
High	[R].LSVAAQEAAR.[L]	3	9	3	Q15149-4; Q15149; Q15149-3	Q15149-4 [2283-2292]; Q15149 [2420-2429]; Q15149-3 [2306-2315]	0	1015.55	1000			6.31423e+06		91.22		3		1.73709e+07	2.16455e+06	6.31423e+06				1.69535e+06	2.16455e+06	5.55222e+06				2	1	2				Shared	High	Peak Found	High	Not Found	Not Found	Not Found	508.28	71	R.LSVAAQEAAR.L	[2306-2315]	Not Used
High	[R].IISLETYNLLR.[E]	3	10	4	Q15149-4; Q15149; Q15149-3	Q15149-4 [3657-3667]; Q15149 [3794-3804]; Q15149-3 [3680-3690]	0	1334.77	4.01	0.115987	0.321484	1.25276e+07	3.12411e+06	64.84	0.27	3	2	2.07662e+07	4.45079e+06	1.25276e+07		3.13019e+06	3.11804e+06	2.02673e+06	4.45079e+06	1.10157e+07		1.45995e+06	1.24332e+06	1	2	2		1	2	Shared	High	High	High	Not Found	Peak Found	Peak Found	667.888	66	R.IISLETYNLLR.E	[3680-3690]	Not Used
High	[K].LQNVQIALDYLR.[H]	3	14	5	Q15149-4; Q15149; Q15149-3	Q15149-4 [100-111]; Q15149 [237-248]; Q15149-3 [127-138]	0	1445.81	7.108	0.101254	0.306235	1.1373e+07	1.59998e+06	46.18	61.73	3	2	1.20793e+07	4341775	1.1373e+07		2.55461e+06	1.00209e+06	1.17891e+06	4341775	1.00005e+07		1191495	399583	1	2	3		1	1	Shared	High	High	High	Not Found	Peak Found	Peak Found	723.41	73	K.LQNVQIALDYLR.H	[127-138]	Not Used
High	[R].LREQLQLLEEQHR.[A]	3	10	4	Q15149-4; Q15149; Q15149-3	Q15149-4 [2594-2606]; Q15149 [2731-2743]; Q15149-3 [2617-2629]	1	1691.92	1.877	0.247995	0.446282	6.62532e+06	3.52968e+06	100.61	63.02	3	3	2.36625e+07	2.81487e+06	6.62532e+06	4.9621e+06	3.52968e+06	1.01645e+06	2.30939e+06	2.81487e+06	5.82576e+06	383722	1.64628e+06	405310	2	2	2	2	2	2	Shared	High	Peak Found	High	Peak Found	Peak Found	High	564.645	33	R.LREQLQLLEEQHR.A	[2617-2629]	Not Used
High	[R].LQEAGILSAEELQR.[L]	3	10	6	Q15149-4; Q15149; Q15149-3	Q15149-4 [2658-2671]; Q15149 [2795-2808]; Q15149-3 [2681-2694]	0	1556.83	1.484	0.378997	0.555796	3.60223e+06	2.42658e+06	109.14	76.97	3	3	1.60641e+07	1.74122e+06	3.60223e+06	4.66298e+06	2.42658e+06	684345	1.56781e+06	1.74122e+06	3167508	360591	1.13178e+06	272883	1	1	1	1	1	1	Shared	High	High	High	High	High	Peak Found	778.918	82	R.LQEAGILSAEELQR.L	[2681-2694]	Not Used
High	[R].LQEDKEQMAQQLAEETQGFQR.[T]	3	9	2	Q15149-4; Q15149; Q15149-3	Q15149-4 [2346-2366]; Q15149 [2483-2503]; Q15149-3 [2369-2389]	1	2507.18	2.504			5.66493e+06	2.26193e+06	72.05		2	1	9.93764e+06		3.22928e+06		2.26193e+06		969888		2.83956e+06		1.05498e+06		1		2		2		Shared	High	Not Found	High	Not Found	Peak Found	Not Found	836.4	69	R.LQEDKEQMAQQLAEETQGFQR.T	[2369-2389]	Not Used
High	[R].NLVDNITGQR.[L]	3	10	4	Q15149-4; Q15149; Q15149-3	Q15149-4 [4301-4310]; Q15149 [4438-4447]; Q15149-3 [4324-4333]	0	1129.6	1.635	0.27336	0.467486	4.10366e+06	2.50929e+06	75.38	57.89	3	3	8.56077e+06	1.51643e+06	4.10366e+06	2.50929e+06	2.517e+06	624431	835509	1.51643e+06	3608426	194045	1.17395e+06	248992	1	1	1	1	1	1	Shared	Peak Found	High	High	Peak Found	High	Peak Found	565.302	52	R.NLVDNITGQR.L	[4324-4333]	Not Used
High	[R].KGLVGPELHDR.[L]	3	10	1	Q15149-4; Q15149; Q15149-3	Q15149-4 [3750-3760]; Q15149 [3887-3897]; Q15149-3 [3773-3783]	1	1220.67	3.423			1.31072e+06	382913	97.33		2	1	3.04985e+06		563300		382913		297657		495319		178594		1		1		1		Shared	Peak Found	Not Found	High	Not Found	Peak Found	Not Found	407.563	60	R.KGLVGPELHDR.L	[3773-3783]	Not Used
High	[R].HISDLYEDLR.[D]	3	13	3	Q15149-4; Q15149; Q15149-3	Q15149-4 [62-71]; Q15149 [199-208]; Q15149-3 [89-98]	0	1260.62	0.881	0.921634	0.948992	2.65748e+06	3.01609e+06	99.91	6.18	3	2	9.8157e+06	1.28315e+06	2.65748e+06	2.88713e+06	3.1508e+06		957987	1.28315e+06	2.33677e+06	223264	1.46956e+06		1	1	1	1	1		Shared	High	Peak Found	High	Peak Found	High	Not Found	630.814	72	R.HISDLYEDLR.D	[89-98]	Not Used
High	[R].LKTEAEIALK.[E]	3	9	6	Q15149-4; Q15149; Q15149-3	Q15149-4 [1848-1857]; Q15149 [1985-1994]; Q15149-3 [1871-1880]	1	1115.67	5.568	0.424514	0.58914	6.62291e+06	1.18943e+06	91.22	129.15	3	2	2.12471e+07	3.40385e+06	6.62291e+06		5.58538e+06	253296	2.07366e+06	3.40385e+06	5.82365e+06		2.60507e+06	101002	3	3	3		3	1	Shared	High	High	High	Not Found	High	Peak Found	558.337	65	R.LKTEAEIALK.E	[1871-1880]	Not Used
High	[R].LLEAQIATGGIIDPEESHR.[L]	3	10	1	Q15149-4; Q15149; Q15149-3	Q15149-4 [4042-4060]; Q15149 [4179-4197]; Q15149-3 [4065-4083]	0	2049.06	1000			3.07048e+06		86.4		2		6.24827e+06		1.50888e+06				609815		1.32678e+06				1		1				Shared	Peak Found	Not Found	High	Not Found	Not Found	Not Found	683.691	77	R.LLEAQIATGGIIDPEESHR.L	[4065-4083]	Not Used
High	[R].LLEAQIATGGIIDPVHSHR.[V]	4	12	6	P58107; Q15149-4; Q15149; Q15149-3	P58107 [1680-1698]; Q15149-4 [3464-3482]; Q15149 [3601-3619]; Q15149-3 [3487-3505]	0	2027.1	3.348	0.364882	0.543478	1.84763e+07	5.51785e+06	69.97	13.46	3	3	2.38181e+07	3313317	1.84763e+07	6.31662e+06	5.51785e+06	4.82263e+06	2.32459e+06	3313317	1.62465e+07	488468	2.57358e+06	1.92303e+06	2	1	3	1	2	2	Shared	High	High	High	Peak Found	High	Peak Found	507.531	55	R.LLEAQIATGGIIDPVHSHR.V	[3487-3505]	Not Used
High	[R].LLEAQIATGGVIDPVHSHR.[V]	4	12	18	P58107; Q15149-4; Q15149; Q15149-3	P58107 [719-737]; [2338-2356]; [2874-2892]; [3405-3423]; [3939-3957]; [4473-4491]; [5006-5024]; Q15149-4 [2805-2823]; Q15149 [2942-2960]; Q15149-3 [2828-2846]	0	2013.09	2.592	0.553668	0.68862	7.62025e+07	2.93956e+07	64.47	23.85	3	3	7.62025e+07	1.50672e+07	8.33112e+07	2.93956e+07	3.96132e+07	2.50489e+07	7.43716e+06	1.50672e+07	7.3257e+07	2.27317e+06	1.8476e+07	9.98825e+06	5	4	7	3	6	6	Shared	High	High	High	High	High	High	671.701	72	R.LLEAQIATGGVIDPVHSHR.V	[2828-2846]	Not Used
High	[R].LLDPEDVDVPQPDEK.[S]	3	11	3	Q15149-4; Q15149; Q15149-3	Q15149-4 [235-249]; Q15149 [372-386]; Q15149-3 [262-276]	0	1708.83	1.148	0.684796	0.786295	2.98041e+06	2.59663e+06	73.76	68.81	3	3	5.66833e+06	959475	2.98041e+06	3.77921e+06	2.59663e+06	608976	553214	959475	2.62073e+06	292248	1.21109e+06	242830	1	1	1	1	1	1	Shared	Peak Found	Peak Found	High	High	High	Peak Found	854.917	77	R.LLDPEDVDVPQPDEK.S	[262-276]	Not Used
High	[R].LLDAQLATGGIVDPR.[L]	3	10	1	Q15149-4; Q15149; Q15149-3	Q15149-4 [3799-3813]; Q15149 [3936-3950]; Q15149-3 [3822-3836]	0	1538.85	0.94	0.894623	0.931338	1.30391e+06	1.38644e+06	20.97	48.5	2	2		1.12299e+06	1.51397e+06		1.98208e+06	969802		1.12299e+06	1.33126e+06		924459	386709		1	1		1	1	Shared	Not Found	Peak Found	High	Not Found	Peak Found	Peak Found	769.931	54	R.LLDAQLATGGIVDPR.L	[3822-3836]	Not Used
High	[R].LLDAQLSTGGIVDPSK.[S]	3	10	2	Q15149-4; Q15149; Q15149-3	Q15149-4 [3133-3148]; Q15149 [3270-3285]; Q15149-3 [3156-3171]	0	1613.87	2.817	0.282263	0.474246	4.52808e+06	1.60721e+06	65.18	73.44	3	2	8.94458e+06	2.23099e+06	4.52808e+06		2.85722e+06	904064	872967	2.23099e+06	3.98162e+06		1332636	360496	1	1	1		1	1	Shared	High	Peak Found	High	Not Found	Peak Found	Peak Found	807.441	104	R.LLDAQLSTGGIVDPSK.S	[3156-3171]	Not Used
High	[R].LKAEAELLQQQK.[E]	3	9	3	Q15149-4; Q15149; Q15149-3	Q15149-4 [2325-2336]; Q15149 [2462-2473]; Q15149-3 [2348-2359]	1	1398.8	0.795	0.787019	0.859252	4.49029e+06	5.64541e+06	116.63	107.04	3	3	2.55434e+07	2.66796e+06	4.49029e+06	1.86546e+07	5.64541e+06	1.16306e+06	2.49297e+06	2.66796e+06	3.94839e+06	1.44257e+06	2.63307e+06	463770	2	2	2	2	2	1	Shared	High	Peak Found	High	Peak Found	Peak Found	Peak Found	699.901	74	R.LKAEAELLQQQK.E	[2348-2359]	Not Used
High	[K].IIITVVEEQEQK.[G]	3	10	7	Q15149-4; Q15149; Q15149-3	Q15149-4 [2958-2969]; Q15149 [3095-3106]; Q15149-3 [2981-2992]	0	1428.79	1.707	0.414004	0.581701	1.14127e+07	6.68628e+06	76.1	32.47	3	3	2.42527e+07	4.26451e+06	1.14127e+07	8.51622e+06	6.68628e+06	4.30573e+06	2.367e+06	4.26451e+06	1.00353e+07	658564	3118545	1.71691e+06	2	1	2	1	1	2	Shared	High	High	High	Peak Found	High	High	714.901	79	K.IIITVVEEQEQK.G	[2981-2992]	Not Used
High	[K].ILITIVEEVETLR.[Q]	3	10	5	Q15149-4; Q15149; Q15149-3	Q15149-4 [3287-3299]; Q15149 [3424-3436]; Q15149-3 [3310-3322]	0	1527.9	10.177	0.120231	0.325294	4.44454e+06	436716	102.31	16.65	3	2	1.27631e+07	787712	4.44454e+06		491545	388003	1.24564e+06	787712	3.90817e+06		229261	154716	1	2	2		1	1	Shared	High	High	High	Not Found	High	Peak Found	764.455	86	K.ILITIVEEVETLR.Q	[3310-3322]	Not Used
High	[R].LLLEAQAATGFLLDPVKGER.[L]	3	10	1	Q15149-4; Q15149; Q15149-3	Q15149-4 [3722-3741]; Q15149 [3859-3878]; Q15149-3 [3745-3764]	1	2141.2	2.108	0.52733	0.668648	1.23073e+06	583806	94.91	1.98	2	2		545964	2.77434e+06		592049	575678		545964	2.43953e+06		276137	229552		1	1		1	1	Shared	Not Found	Peak Found	High	Not Found	Peak Found	Peak Found	714.404	67	R.LLLEAQAATGFLLDPVKGER.L	[3745-3764]	Not Used
High	[R].LEDLLQDAQDEK.[E]	3	10	1	Q15149-4; Q15149; Q15149-3	Q15149-4 [760-771]; Q15149 [897-908]; Q15149-3 [783-794]	0	1416.69	1.568			2.16906e+06	1.38354e+06	47		2	1	3.06406e+06		1.53549e+06		1.38354e+06		299044		1.35019e+06		645295		1		1		1		Shared	Peak Found	Not Found	High	Not Found	Peak Found	Not Found	708.846	79	R.LEDLLQDAQDEK.E	[783-794]	Not Used
High	[R].LEDLLQDAQDEKEQLNEYK.[G]	3	10	3	Q15149-4; Q15149; Q15149-3	Q15149-4 [760-778]; Q15149 [897-915]; Q15149-3 [783-801]	1	2321.11	2.565	0.308634	0.496157	3.7175e+06	1.4492e+06	121.57	99.09	3	2	2.53608e+07	2.59087e+06	3.7175e+06		3.45423e+06	608007	2.47514e+06	2.59087e+06	3.26887e+06		1.61109e+06	242443	1	1	1		1	1	Shared	High	High	High	Not Found	Peak Found	Peak Found	774.376	61	R.LEDLLQDAQDEKEQLNEYK.G	[783-801]	Not Used
High	[R].LEAQHQALVTLWHQLHVDMK.[S]	3	10	2	Q15149-4; Q15149; Q15149-3	Q15149-4 [872-891]; Q15149 [1009-1028]; Q15149-3 [895-914]	0	2397.25	6.322	0.250532	0.448785	3.09649e+06	489798	99.32	47.7	2	2		1.29484e+06	7.40495e+06		695780	344796		1.29484e+06	6.5113e+06		324518	137488		1	2		1	1	Shared	Not Found	Peak Found	High	Not Found	Peak Found	Peak Found	600.068	36	R.LEAQHQALVTLWHQLHVDMK.S	[895-914]	Not Used
High	[R].LAQGHTTVDELAR.[R]	3	10	7	Q15149-4; Q15149; Q15149-3	Q15149-4 [2672-2684]; Q15149 [2809-2821]; Q15149-3 [2695-2707]	0	1410.73	2.008	0.291539	0.482045	8.76366e+06	4.36358e+06	83.06	42.92	3	3	2.58322e+07	5.21486e+06	8.76366e+06	4.20471e+06	8.51511e+06	4.36358e+06	2521155	5.21486e+06	7.70605e+06	325152	3.97153e+06	1.73998e+06	3	2	4	1	2	3	Shared	Peak Found	High	High	Peak Found	High	High	470.916	77	R.LAQGHTTVDELAR.R	[2695-2707]	Not Used
High	[R].LGFHLPLEVAYQR.[G]	3	10	5	Q15149-4; Q15149; Q15149-3	Q15149-4 [3814-3826]; Q15149 [3951-3963]; Q15149-3 [3837-3849]	0	1542.84	4.304	0.151055	0.355094	1.00792e+07	2.34169e+06	86.25	26.64	3	3	2.49656e+07	3.38217e+06	1.00792e+07	3.53244e+06	2.23547e+06	2.34169e+06	2.43658e+06	3.38217e+06	8862782	273165	1.04264e+06	933751	1	2	2	1	1	2	Shared	High	Peak Found	High	Peak Found	High	Peak Found	514.952	46	R.LGFHLPLEVAYQR.G	[3837-3849]	Not Used
High	[K].LEQLFQDEVAK.[A]	3	10	3	Q15149-4; Q15149; Q15149-3	Q15149-4 [2516-2526]; Q15149 [2653-2663]; Q15149-3 [2539-2549]	0	1319.68	0.383	0.343804	0.526319	3.75116e+06	9.79427e+06	108.19	54.21	3	3	1.84815e+07	2.4538e+06	3.75116e+06	2.12256e+07	9.79427e+06	8.23541e+06	1.80375e+06	2.4538e+06	3.29846e+06	1.64139e+06	4.56814e+06	3.28388e+06	2	1	2	2	3	2	Shared	High	Peak Found	Peak Found	High	Peak Found	Peak Found	660.343	58	K.LEQLFQDEVAK.A	[2539-2549]	Not Used
High	[R].VDGAEWGVDLPSVEAQLGSHR.[G]	3	11	1	Q15149-4; Q15149; Q15149-3	Q15149-4 [539-559]; Q15149 [676-696]; Q15149-3 [562-582]	0	2222.08	2.216	0.524848	0.667025	4.63585e+06	2.0917e+06	61.69	71.32	3	3	4.63585e+06	1.20492e+06	5.8253e+06	4.3072e+06	2.0917e+06	890880	452446	1.20492e+06	5.12229e+06	333078	975587	355239	1	1	1	1	1	1	Shared	Peak Found	Peak Found	High	Peak Found	Peak Found	Peak Found	741.366	87	R.VDGAEWGVDLPSVEAQLGSHR.G	[562-582]	Not Used
High	[K].VLALPEPSPAAPTLR.[S]	3	10	4	Q15149-4; Q15149; Q15149-3	Q15149-4 [1050-1064]; Q15149 [1187-1201]; Q15149-3 [1073-1087]	0	1531.88	1.275	0.425421	0.589841	5.62778e+06	4.41233e+06	114.99	94.04	3	3	3.26725e+07	3.84443e+06	5.62778e+06	1.16102e+07	4.41233e+06	1.10793e+06	3.18875e+06	3.84443e+06	4.94861e+06	897820	2.05795e+06	441789	1	2	2	1	1	1	Shared	High	High	High	Peak Found	Peak Found	Peak Found	766.446	65	K.VLALPEPSPAAPTLR.S	[1073-1087]	Not Used
High	[R].VLADPSDDTK.[G]	4	12	13	P58107; Q15149-4; Q15149; Q15149-3	P58107 [2375-2384]; [2911-2920]; [3442-3451]; [3976-3985]; [5043-5052]; Q15149-4 [2842-2851]; [3501-3510]; Q15149 [2979-2988]; [3638-3647]; Q15149-3 [2865-2874]; [3524-3533]	0	1060.52	1.373	0.477089	0.632228	1.86487e+07	1.35829e+07	41.89	70.15	3	3	1.86487e+07	1.29063e+07	2.97448e+07	5.60738e+06	2.69641e+07	1.35829e+07	1.82006e+06	1.29063e+07	26155112	433622	1.25763e+07	5.41619e+06	2	4	4	1	4	4	Shared	High	High	High	High	High	High	530.762	64	R.VLADPSDDTK.G; R.VLADPSDDTK.G	[2865-2874]; [3524-3533]	Not Used
High	[R].TVTVWELISSEYFTAEQR.[Q]	3	10	5	Q15149-4; Q15149; Q15149-3	Q15149-4 [3250-3267]; Q15149 [3387-3404]; Q15149-3 [3273-3290]	0	2159.07	5.848	0.0974516	0.304139	2.71738e+06	464697	69.72	36.4	3	2	4.31498e+06	719554	2.71738e+06		604658	357133	421130	719554	2.38944e+06		282018	142407	1	2	3		1	1	Shared	Peak Found	High	High	Not Found	Peak Found	Peak Found	720.36	88	R.TVTVWELISSEYFTAEQR.Q	[3273-3290]	Not Used
High	[K].TVTIWEIINSEYFTAEQR.[R]	3	10	6	Q15149-4; Q15149; Q15149-3	Q15149-4 [2921-2938]; Q15149 [3058-3075]; Q15149-3 [2944-2961]	0	2200.09	6.516	0.15336	0.356894	3.25821e+06	500053	104.85	42.17	3	2	1.02053e+07	658609	3.25821e+06		680099	367672	996011	658609	2.865e+06		317205	146609	2	2	3		2	1	Shared	Peak Found	High	High	Not Found	High	High	1100.55	82	K.TVTIWEIINSEYFTAEQR.R	[2944-2961]	Not Used
High	[K].TPVEVPVGGFK.[G]	3	10	6	Q15149-4; Q15149; Q15149-3	Q15149-4 [3237-3247]; Q15149 [3374-3384]; Q15149-3 [3260-3270]	0	1129.63	0.393	0.122404	0.327008	1.44394e+07	3.67067e+07	62.32	27.03	3	3	2.13396e+07	4.63382e+06	1.44394e+07	3.67067e+07	2.51985e+07	4.41727e+07	2.08269e+06	4.63382e+06	1.26969e+07	2.83855e+06	1.17528e+07	1.76139e+07	3	3	4	2	2	2	Shared	High	Peak Found	High	Peak Found	High	High	565.317	40	K.TPVEVPVGGFK.G	[3260-3270]	Not Used
High	[R].WQAVLAQTDVR.[Q]	3	10	6	Q15149-4; Q15149; Q15149-3	Q15149-4 [1188-1198]; Q15149 [1325-1335]; Q15149-3 [1211-1221]	0	1286.69	1.46	0.237997	0.438073	1.1209e+07	7.6788e+06	51.84	56.98	3	3	1.9157e+07	6543679	1.1209e+07	7.6788e+06	8.53766e+06	2.12126e+06	1.86967e+06	6543679	9.85629e+06	593806	3.98205e+06	845855	1	2	2	1	2	2	Shared	High	High	High	High	High	Peak Found	643.846	60	R.WQAVLAQTDVR.Q	[1211-1221]	Not Used
High	[R].YLQDLLAWVEENQHR.[V]	3	11	6	Q15149-4; Q15149; Q15149-3	Q15149-4 [524-538]; Q15149 [661-675]; Q15149-3 [547-561]	0	1913.95	3.868	0.26976	0.464393	7.72921e+06	1.99814e+06	34.86	78.79	3	2	9.70668e+06	4.6218e+06	7.72921e+06		3.74681e+06	1.06559e+06	947346	4.6218e+06	6.79643e+06		1.74755e+06	424903	1	2	2		2	1	Shared	High	High	High	Not Found	High	High	638.656	66	R.YLQDLLAWVEENQHR.V	[547-561]	Not Used
High	[R].VPDVQDGELQLR.[W]	1	1	2	Q15149-3	Q15149-3 [292-303]	0	1368.71	0.673			1.29442e+06	1.92464e+06	97.65		3	1	5.61207e+06	1.01305e+06	1.29442e+06		1.92464e+06		547723	1.01305e+06	1138209		897669		1	1	1		1			High	Peak Found	High	Not Found	Peak Found	Not Found	684.86	58	R.VPDVQDGELQLR.W	[292-303]	Used
High	[K].VPPGYHPLDVEK.[E]	3	11	3	Q15149-4; Q15149; Q15149-3	Q15149-4 [357-368]; Q15149 [494-505]; Q15149-3 [380-391]	0	1350.71	0.955	0.755271	0.836476	1.7938e+06	1.87902e+06	132.09	100.77	3	3	1.21785e+07	538261	1.7938e+06	5.28933e+06	1.87902e+06	354413	1.18859e+06	538261	1.57732e+06	409026	876395	141323	1	1	1	1	1	1	Shared	High	Peak Found	High	Peak Found	High	Peak Found	450.907	33	K.VPPGYHPLDVEK.E	[380-391]	Not Used
High	[K].VPPGYHPLDVEKEWGK.[L]	3	11	2	Q15149-4; Q15149; Q15149-3	Q15149-4 [357-372]; Q15149 [494-509]; Q15149-3 [380-395]	1	1850.94	2.839			1.95805e+06	689677	107.32		3	1	7.11153e+06	567569	1.95805e+06		689677		694067	567569	1.72175e+06		321672		2	1	2		1		Shared	High	Peak Found	Peak Found	Not Found	Peak Found	Not Found	463.492	30	K.VPPGYHPLDVEKEWGK.L	[380-395]	Not Used
High	[K].VQSGSESVIQEYVDLR.[T]	3	10	1	Q15149-4; Q15149; Q15149-3	Q15149-4 [1305-1320]; Q15149 [1442-1457]; Q15149-3 [1328-1343]	0	1808.9	1000			1.87571e+06		52.5		2			1270201	2.76988e+06					1270201	2435601					1	1				Shared	Not Found	Peak Found	High	Not Found	Not Found	Not Found	904.955	127	K.VQSGSESVIQEYVDLR.T	[1328-1343]	Not Used
High	[K].VTLVQTLEIQR.[Q]	3	9	2	Q15149-4; Q15149; Q15149-3	Q15149-4 [2428-2438]; Q15149 [2565-2575]; Q15149-3 [2451-2461]	0	1299.76	1.274			4.71181e+06	3.69815e+06	109.81		3	1	2.13878e+07	2299049	4.71181e+06		3.69815e+06		2.08739e+06	2299049	4143178		1724851		1	1	1		1		Shared	High	Peak Found	High	Not Found	Peak Found	Not Found	650.385	82	K.VTLVQTLEIQR.Q	[2451-2461]	Not Used
High	[R].RQEQIQAMPLADSQAVR.[E]	3	10	3	Q15149-4; Q15149; Q15149-3	Q15149-4 [1229-1245]; Q15149 [1366-1382]; Q15149-3 [1252-1268]	1	1941	2.696	0.397837	0.570695	2.20217e+06	816856	76.6	94.93	3	2	5.3241e+06	1.08273e+06	2.20217e+06		1.84173e+06	362298	519618	1.08273e+06	1936405		858999	144467	1	1	1		1	1	Shared	High	Peak Found	High	Not Found	High	Peak Found	647.67	48	R.RQEQIQAMPLADSQAVR.E	[1252-1268]	Not Used
High	[R].RQQEELLAEENQR.[L]	3	10	1	Q15149-4; Q15149; Q15149-3	Q15149-4 [2581-2593]; Q15149 [2718-2730]; Q15149-3 [2604-2616]	1	1642.81	0.374	0.394427	0.567653	1.60433e+06	4.28665e+06	96.64	86.11	2	3	3.69883e+06		695861	1.22159e+07	4.28665e+06	2.07511e+06	360996		611883	944662	1.99934e+06	827452	1		1	1	1	1	Shared	High	Not Found	Peak Found	Peak Found	Peak Found	Peak Found	548.276	44	R.RQQEELLAEENQR.L	[2604-2616]	Not Used
High	[R].RFPSSFEEIEILWSQFLK.[F]	3	11	3	Q15149-4; Q15149; Q15149-3	Q15149-4 [306-323]; Q15149 [443-460]; Q15149-3 [329-346]	1	2256.17	1000			382107		118.32		3		2.69629e+06	382107	340243				263151	382107	299182				1	1	1				Shared	High	High	High	Not Found	Not Found	Not Found	752.727	40	R.RFPSSFEEIEILWSQFLK.F	[329-346]	Not Used
High	[R].SDEGQLSPATR.[G]	3	11	6	Q15149-4; Q15149; Q15149-3	Q15149-4 [577-587]; Q15149 [714-724]; Q15149-3 [600-610]	0	1160.55	1.307	0.627122	0.743389	2.98482e+06	2.28455e+06	101.82	36.43	3	3	1.03915e+07	1.09788e+06	2.98482e+06	3.1916e+06	2.28455e+06	1.49898e+06	1.01418e+06	1.09788e+06	2.62461e+06	246808	1.06554e+06	597719	2	1	2	1	1	2	Shared	High	High	High	Peak Found	High	High	580.781	54	R.SDEGQLSPATR.G	[600-610]	Not Used
High	[R].QLAEEDLAQQR.[A]	3	9	4	Q15149-4; Q15149; Q15149-3	Q15149-4 [2295-2305]; Q15149 [2432-2442]; Q15149-3 [2318-2328]	0	1300.65	1.217	0.637811	0.751394	1.71043e+06	1.40537e+06	67.6	76.4	3	2	4.27611e+06	1.24991e+06	1.71043e+06		2.57215e+06	767862	417337	1.24991e+06	1.50401e+06		1.19968e+06	306186	1	1	1		1	1	Shared	High	High	High	Not Found	High	Peak Found	650.829	85	R.QLAEEDLAQQR.A	[2318-2328]	Not Used
High	[R].QLAEGTAQQR.[L]	3	9	2	Q15149-4; Q15149; Q15149-3	Q15149-4 [1699-1708]; Q15149 [1836-1845]; Q15149-3 [1722-1731]	0	1101.56	0.925			1.09755e+06	1.18613e+06		64.11	1	3			1.09755e+06	1.22231e+06	1.18613e+06	228612			965094	94521.5	553222	91159.2			1	1	1	1	Shared	Not Found	Not Found	High	Peak Found	High	Peak Found	551.286	74	R.QLAEGTAQQR.L	[1722-1731]	Not Used
High	[R].QLLSPGTALILLEAQAASGFLLDPVR.[N]	3	10	2	Q15149-4; Q15149; Q15149-3	Q15149-4 [2719-2744]; Q15149 [2856-2881]; Q15149-3 [2742-2767]	0	2693.52	1000			329256		59.39		2			210442	515153					210442	452983					1	2				Shared	Not Found	Peak Found	High	Not Found	Not Found	Not Found	898.513	74	R.QLLSPGTALILLEAQAASGFLLDPVR.N	[2742-2767]	Not Used
High	[R].QLQLAQEAAQK.[R]	3	9	5	Q15149-4; Q15149; Q15149-3	Q15149-4 [2035-2045]; Q15149 [2172-2182]; Q15149-3 [2058-2068]	0	1227.67	1.452	0.501323	0.650043	1.89473e+06	1.30511e+06	59.41	80.44	3	2	4.57302e+06	1.67688e+06	1.89473e+06		2.4895e+06	684198	446315	1.67688e+06	1.66607e+06		1.16112e+06	272825	1	1	1		1	1	Shared	High	High	High	Not Found	High	High	614.338	79	R.QLQLAQEAAQK.R	[2058-2068]	Not Used
High	[R].QEELYSELQAR.[E]	3	10	1	Q15149-4; Q15149; Q15149-3	Q15149-4 [3221-3231]; Q15149 [3358-3368]; Q15149-3 [3244-3254]	0	1365.66																												No Quan Values	Not Found	Not Found	High	Not Found	Not Found	Not Found	683.336	52	R.QEELYSELQAR.E	[3244-3254]	Not Used
High	[R].QEQALLEEIER.[H]	3	10	1	Q15149-4; Q15149; Q15149-3	Q15149-4 [1250-1260]; Q15149 [1387-1397]; Q15149-3 [1273-1283]	0	1357.7	4.795			1.51019e+06	314980	89.2		3	1	3.85222e+06	467395	1.51019e+06			314980	375967	467395	1.32794e+06			125599	1	1	1			1	Shared	Peak Found	Peak Found	High	Not Found	Not Found	Peak Found	679.351	75	R.QEQALLEEIER.H	[1273-1283]	Not Used
High	[R].QEQIQAMPLADSQAVR.[E]	3	10	1	Q15149-4; Q15149; Q15149-3	Q15149-4 [1230-1245]; Q15149 [1367-1382]; Q15149-3 [1253-1268]	0	1784.9	1000			971763				1				971763						854488						1				Shared	Not Found	Not Found	High	Not Found	Not Found	Not Found	892.951	62	R.QEQIQAMPLADSQAVR.E	[1253-1268]	Not Used
High	[R].QVQVALETAQR.[S]	3	9	4	Q15149-4; Q15149; Q15149-3	Q15149-4 [1562-1572]; Q15149 [1699-1709]; Q15149-3 [1585-1595]	0	1242.68	3.627	0.281677	0.473558	4.53454e+06	1.2503e+06	47.74	68.39	3	2	4.53454e+06	1.59979e+06	4.56045e+06		2.11919e+06	737670	442559	1.59979e+06	4.01008e+06		988411	294146	1	1	2		1	1	Shared	High	Peak Found	High	Not Found	High	Peak Found	621.843	71	R.QVQVALETAQR.S	[1585-1595]	Not Used
High	[R].QTNLENLDQAFSVAER.[D]	3	11	1	Q15149-4; Q15149; Q15149-3	Q15149-4 [213-228]; Q15149 [350-365]; Q15149-3 [240-255]	0	1834.89	2.735			2.02947e+06	741953			1	1			2.02947e+06		741953				1784550		346054				1		1		Shared	Not Found	Not Found	High	Not Found	Peak Found	Not Found	917.951	103	R.QTNLENLDQAFSVAER.D	[240-255]	Not Used
High	[R].REEAAVDAQQQK.[R]	3	9	2	Q15149-4; Q15149; Q15149-3	Q15149-4 [1404-1415]; Q15149 [1541-1552]; Q15149-3 [1427-1438]	1	1372.68	2.6	0.39219	0.565652	2.35314e+06	905155	83.34	2.02	2	2	4.62895e+06		1.19623e+06	892324	918171		451773		1.05187e+06	69003.9	428244		2		2	1	2		Shared	High	Not Found	High	Peak Found	Peak Found	Not Found	686.845	59	R.REEAAVDAQQQK.R	[1427-1438]	Not Used
High	[R].QQGLASYDYVR.[R]	3	10	4	Q15149-4; Q15149; Q15149-3	Q15149-4 [3634-3644]; Q15149 [3771-3781]; Q15149-3 [3657-3667]	0	1299.63	2.991	0.306906	0.495005	3.50108e+06	1.17052e+06	51.95	62.59	3	2	4.15086e+06	1.22375e+06	3.50108e+06		1.88303e+06	727617	405113	1.22375e+06	3078563		878262	290138	1	1	1		1	1	Shared	Peak Found	High	High	Not Found	Peak Found	High	650.32	62	R.QQGLASYDYVR.R	[3657-3667]	Not Used
High	[K].QSAEEQAQAR.[A]	3	9	1	Q15149-4; Q15149; Q15149-3	Q15149-4 [2119-2128]; Q15149 [2256-2265]; Q15149-3 [2142-2151]	0	1117.52	1000			425715		92.81		2		934463		193944				91201.2		170538				1		1				Shared	Peak Found	Not Found	High	Not Found	Not Found	Not Found	559.265	60	K.QSAEEQAQAR.A	[2142-2151]	Not Used
High	[K].SIITYVSSLYDAMPR.[V]	3	11	5	Q15149-4; Q15149; Q15149-3	Q15149-4 [250-264]; Q15149 [387-401]; Q15149-3 [277-291]	0	1715.87	4.237	0.172487	0.375571	1.44598e+06	341252	54.75	5.72	2	2		961147	2.17538e+06		355343	327720		961147	1.91285e+06		165735	130679		2	2		1	1	Shared	Not Found	High	High	Not Found	High	High	858.438	96	K.SIITYVSSLYDAMPR.V	[277-291]	Not Used
High	[R].SLESLHSFVAAATK.[E]	3	11	1	Q15149-4; Q15149; Q15149-3	Q15149-4 [614-627]; Q15149 [751-764]; Q15149-3 [637-650]	0	1460.77	1.536	0.406185	0.57629	2.97611e+06	1.93769e+06	120	82.51	3	2	1.96696e+07	2103621	2.97611e+06		3.77803e+06	993812	1.9197e+06	2103621	2.61695e+06		1762108	396283	1	1	1		1	1	Shared	Peak Found	Peak Found	High	Not Found	Peak Found	Peak Found	487.596	47	R.SLESLHSFVAAATK.E	[637-650]	Not Used
High	[R].SLVPAAELLESR.[V]	3	10	6	Q15149-4; Q15149; Q15149-3	Q15149-4 [2979-2990]; Q15149 [3116-3127]; Q15149-3 [3002-3013]	0	1284.72	2.114	0.268893	0.464046	1.5999e+07	7.56841e+06	77.68	31.46	3	3	3.72061e+07	6.88069e+06	1.5999e+07	7.56841e+06	1.06249e+07	5.66516e+06	3.63122e+06	6.88069e+06	1.40682e+07	585269	4.95556e+06	2.25899e+06	1	2	3	1	2	3	Shared	Peak Found	High	High	High	High	Peak Found	642.861	66	R.SLVPAAELLESR.V	[3002-3013]	Not Used
High	[R].SLQEEHVAVAQLR.[E]	3	9	2	Q15149-4; Q15149; Q15149-3	Q15149-4 [1595-1607]; Q15149 [1732-1744]; Q15149-3 [1618-1630]	0	1479.79	1.779	0.611796	0.732249	1.27749e+07	7.1797e+06	90.57	74.24	2	2	2.72848e+07		5.98128e+06	1.28637e+07	4.00725e+06		2.66292e+06		5.25945e+06	994756	1.86902e+06		1		1	1	1		Shared	High	Not Found	High	Peak Found	Peak Found	Not Found	493.936	48	R.SLQEEHVAVAQLR.E	[1618-1630]	Not Used
High	[R].SIQEELQQLR.[Q]	3	9	3	Q15149-4; Q15149; Q15149-3	Q15149-4 [1417-1426]; Q15149 [1554-1563]; Q15149-3 [1440-1449]	0	1243.66	1.393	0.427604	0.591657	4.92965e+06	3.53861e+06	100.92	82.81	3	3	1.72617e+07	1.94566e+06	4.92965e+06	6.36059e+06	3.53861e+06	577232	1.68469e+06	1.94566e+06	4.33473e+06	491868	1.65044e+06	230172	1	1	1	1	1	1	Shared	High	Peak Found	High	Peak Found	Peak Found	High	622.337	64	R.SIQEELQQLR.Q	[1440-1449]	Not Used
High	[R].SKEQAELEAAR.[Q]	3	9	4	Q15149-4; Q15149; Q15149-3	Q15149-4 [1961-1971]; Q15149 [2098-2108]; Q15149-3 [1984-1994]	1	1231.63	1.405	0.477432	0.632493	2.77767e+06	1.97633e+06	112.52	59.91	3	3	1.11912e+07	771588	2.77767e+06	2.49924e+06	1.97633e+06	557025	1.09223e+06	771588	2.44246e+06	193267	921781	222114	2	1	2	1	1	1	Shared	High	Peak Found	High	Peak Found	Peak Found	Peak Found	616.317	66	R.SKEQAELEAAR.Q	[1984-1994]	Not Used
High	[R].SQVEEELFSVR.[V]	3	9	4	Q15149-4; Q15149; Q15149-3	Q15149-4 [2224-2234]; Q15149 [2361-2371]; Q15149-3 [2247-2257]	0	1322.66	0.8	0.52883	0.669571	3.94503e+06	4.93434e+06	105.63	58.2	3	3	1.93227e+07	2.87237e+06	3.94503e+06	6.33089e+06	4.93434e+06	1.51291e+06	1.88584e+06	2.87237e+06	3.46894e+06	489571	2.30142e+06	603272	1	1	1	1	1	1	Shared	High	High	High	Peak Found	High	Peak Found	661.833	56	R.SQVEEELFSVR.V	[2247-2257]	Not Used
High	[R].SQVMDEATALQLR.[E]	3	10	1	Q15149-4; Q15149; Q15149-3	Q15149-4 [3900-3912]; Q15149 [4037-4049]; Q15149-3 [3923-3935]	0	1461.74	3.283	0.407889	0.577592	4.40823e+06	1.34275e+06	62.82	74.98	3	2	5.40347e+06	1.05845e+06	4.40823e+06		2.42337e+06	744000	527364	1.05845e+06	3.87623e+06		1.13028e+06	296671	1	1	1		1	1	Shared	High	Peak Found	Peak Found	Not Found	Peak Found	Peak Found	731.372	62	R.SQVMDEATALQLR.E	[3923-3935]	Not Used
High	[R].EGLTSIEEVTK.[N]	3	10	6	Q15149-4; Q15149; Q15149-3	Q15149-4 [3913-3923]; Q15149 [4050-4060]; Q15149-3 [3936-3946]	0	1205.63	1.93	0.244745	0.443386	7.02793e+06	3.64134e+06	62.75	31.26	3	3	1.18167e+07	2.77693e+06	7.02793e+06	3.64134e+06	3.93073e+06	2.06485e+06	1.15328e+06	2.77693e+06	6.17978e+06	281587	1.83333e+06	823360	1	1	2	1	1	2	Shared	High	High	High	Peak Found	High	High	603.316	78	R.EGLTSIEEVTK.N	[3936-3946]	Not Used
High	[R].ELVLLLLQWMR.[H]	3	11	5	Q15149-4; Q15149; Q15149-3	Q15149-4 [286-296]; Q15149 [423-433]; Q15149-3 [309-319]	0	1413.83	6.452			1.02242e+06	158475	105.42		3	1	4.93111e+06	725524	1.02242e+06			158475	481264	725524	899028			63192.1	1	2	3			2	Shared	High	High	High	Not Found	Not Found	Peak Found	707.418	61	R.ELVLLLLQWMR.H	[309-319]	Not Used
High	[K].ENAAYFQFFSDVR.[E]	3	10	1	Q15149-4; Q15149; Q15149-3	Q15149-4 [720-732]; Q15149 [857-869]; Q15149-3 [743-755]	0	1593.73	1000			1.19877e+06		74.35		3		3.10928e+06	748832	1.19877e+06				303458	748832	1.0541e+06				1	1	1				Shared	Peak Found	Peak Found	High	Not Found	Not Found	Not Found	797.371	67	K.ENAAYFQFFSDVR.E	[743-755]	Not Used
High	[K].DTHDQLSEPSEVR.[S]	3	10	3	Q15149-4; Q15149; Q15149-3	Q15149-4 [3832-3844]; Q15149 [3969-3981]; Q15149-3 [3855-3867]	0	1512.69	0.891	0.561952	0.695133	1.72111e+06	1.93231e+06	90.31	44.55	3	3	5.96871e+06	1.10587e+06	1.72111e+06	1.93231e+06	2.25402e+06	832601	582531	1.10587e+06	1513406	149426	1.0513e+06	332000	1	1	1	1	1	1	Shared	High	Peak Found	High	Peak Found	High	Peak Found	504.902	53	K.DTHDQLSEPSEVR.S	[3855-3867]	Not Used
High	[R].DSQDAGGFGPEDR.[L]	3	10	2	Q15149-4; Q15149; Q15149-3	Q15149-4 [939-951]; Q15149 [1076-1088]; Q15149-3 [962-974]	0	1350.56	1.088	0.872297	0.917272	2.10168e+06	1.93217e+06	60.14	67.01	3	3	3.24864e+06	789130	2.10168e+06	1.93217e+06	3.20059e+06	627437	317059	789130	1.84805e+06	149416	1492787	250191	1	1	1	1	1	1	Shared	Peak Found	High	High	Peak Found	Peak Found	Peak Found	675.781	62	R.DSQDAGGFGPEDR.L	[962-974]	Not Used
High	[R].EEAAVDAQQQK.[R]	3	9	2	Q15149-4; Q15149; Q15149-3	Q15149-4 [1405-1415]; Q15149 [1542-1552]; Q15149-3 [1428-1438]	0	1216.58	2.91			1.03247e+06	354798	95.87		2	1	2.35651e+06		452361		354798		229990		397769		165481		1		1		1		Shared	Peak Found	Not Found	High	Not Found	High	Not Found	608.794	67	R.EEAAVDAQQQK.R	[1428-1438]	Not Used
High	[K].EAQAVPATLPELEATK.[A]	3	10	2	Q15149-4; Q15149; Q15149-3	Q15149-4 [1114-1129]; Q15149 [1251-1266]; Q15149-3 [1137-1152]	0	1667.89	1.052	0.488676	0.640391	3.39274e+06	3.22565e+06	100.92	63.89	3	3	1.19298e+07	1.35516e+06	3.39274e+06	3.7012e+06	3.22565e+06	685891	1.16432e+06	1.35516e+06	2.9833e+06	286216	1.50448e+06	273499	1	1	1	1	1	1	Shared	High	Peak Found	High	Peak Found	Peak Found	Peak Found	834.447	37	K.EAQAVPATLPELEATK.A	[1137-1152]	Not Used
High	[R].ESADPLGAWLQDAR.[R]	3	10	3	Q15149-4; Q15149; Q15149-3	Q15149-4 [1214-1227]; Q15149 [1351-1364]; Q15149-3 [1237-1250]	0	1528.74	2.374	0.247279	0.44548	6.91076e+06	2.91157e+06	55.53	61.07	3	3	9.9726e+06	2.73754e+06	6.91076e+06	5.18686e+06	2.91157e+06	1.35927e+06	973300	2.73754e+06	6.07675e+06	401102	1.35798e+06	542008	1	2	2	1	2	2	Shared	High	Peak Found	High	Peak Found	Peak Found	Peak Found	764.872	100	R.ESADPLGAWLQDAR.R	[1237-1250]	Not Used
High	[R].EQLRQEQALLEEIER.[H]	3	10	1	Q15149-4; Q15149; Q15149-3	Q15149-4 [1246-1260]; Q15149 [1383-1397]; Q15149-3 [1269-1283]	1	1883.98	1000			1.35933e+06		108.75		2		3.76165e+06		491212				367127		431931				1		1				Shared	Peak Found	Not Found	High	Not Found	Not Found	Not Found	628.666	43	R.EQLRQEQALLEEIER.H	[1269-1283]	Not Used
High	[K].EQELQQTLQQEQSVLDQLR.[G]	3	9	1	Q15149-4; Q15149; Q15149-3	Q15149-4 [2062-2080]; Q15149 [2199-2217]; Q15149-3 [2085-2103]	0	2313.17	0.481	0.72563	0.816372	2.37838e+06	4.94622e+06	68.2	129.95	2	2		1.40564e+06	4.0243e+06	2.40534e+07	1.01712e+06			1.40564e+06	3.53864e+06	1.86006e+06	474393			1	1	1	1		Shared	Not Found	Peak Found	High	Peak Found	Peak Found	Not Found	771.726	70	K.EQELQQTLQQEQSVLDQLR.G	[2085-2103]	Not Used
High	[R].EQLQLLEEQHR.[A]	3	10	3	Q15149-4; Q15149; Q15149-3	Q15149-4 [2596-2606]; Q15149 [2733-2743]; Q15149-3 [2619-2629]	0	1422.73	1.114	0.500245	0.649527	2.7644e+06	2.48135e+06	100.03	83.77	3	3	1.02155e+07	1327969	2.7644e+06	4.57324e+06	2.48135e+06	406389	997006	1327969	2430788	353651	1.15733e+06	162048	1	1	1	1	1	1	Shared	Peak Found	High	High	Peak Found	High	Peak Found	474.917	51	R.EQLQLLEEQHR.A	[2619-2629]	Not Used
High	[R].AQAEAQQPTFDALRDELR.[G]	3	10	3	Q15149-4; Q15149; Q15149-3	Q15149-4 [1137-1154]; Q15149 [1274-1291]; Q15149-3 [1160-1177]	1	2059.02	1.526	0.336252	0.521027	4.59068e+06	3.00786e+06	111.15	72.96	3	3	2.19012e+07	2369960	4.59068e+06	5.43576e+06	3.00786e+06	896229	2.1375e+06	2369960	4.03667e+06	420351	1.40289e+06	357372	1	1	1	1	1	1	Shared	Peak Found	High	High	Peak Found	High	Peak Found	687.012	26	R.AQAEAQQPTFDALRDELR.G	[1160-1177]	Not Used
High	[R].APVPASELLASGVLSR.[A]	3	10	6	Q15149-4; Q15149; Q15149-3	Q15149-4 [3310-3325]; Q15149 [3447-3462]; Q15149-3 [3333-3348]	0	1566.88	2.812	0.0835764	0.2922	1.23508e+07	4.39182e+06	82.26	32.65	3	3	3.62316e+07	7.50306e+06	1.23508e+07	5.15531e+06	4.39182e+06	2.58465e+06	3.53611e+06	7.50306e+06	1.08603e+07	398663	2.04839e+06	1.03063e+06	2	3	4	1	2	3	Shared	Peak Found	High	High	Peak Found	High	Peak Found	783.946	74	R.APVPASELLASGVLSR.A	[3333-3348]	Not Used
High	[K].AQVEQELTTLR.[L]	3	9	7	Q15149-4; Q15149; Q15149-3	Q15149-4 [2182-2192]; Q15149 [2319-2329]; Q15149-3 [2205-2215]	0	1287.69	1.479	0.435131	0.597971	8.93823e+06	6.04534e+06	84.51	64.95	3	3	2.33161e+07	3.74062e+06	8.93823e+06	9.92808e+06	6.04534e+06	2.1014e+06	2.27559e+06	3.74062e+06	7.85955e+06	767744	2.8196e+06	837936	2	2	2	1	1	2	Shared	High	High	High	High	High	High	644.349	69	K.AQVEQELTTLR.L	[2205-2215]	Not Used
High	[K].AQLEPVASPAK.[K]	3	10	4	Q15149-4; Q15149; Q15149-3	Q15149-4 [1291-1301]; Q15149 [1428-1438]; Q15149-3 [1314-1324]	0	1110.62	0.941	0.424718	0.589351	2.82903e+06	3.00504e+06	111.17	46.26	3	3	1.59077e+07	2.17141e+06	2.82903e+06	3.00504e+06	3.64226e+06	1.27977e+06	1.55255e+06	2.17141e+06	2.48762e+06	232382	1.69879e+06	510308	2	1	1	1	1	2	Shared	High	High	High	Peak Found	High	Peak Found	555.811	58	K.AQLEPVASPAK.K	[1314-1324]	Not Used
High	[R].AALAHSEEVTASQVAATK.[T]	3	10	8	Q15149-4; Q15149; Q15149-3	Q15149-4 [2607-2624]; Q15149 [2744-2761]; Q15149-3 [2630-2647]	0	1783.92	1.117	0.294281	0.484336	9.58368e+06	8.57956e+06	66.96	36.41	3	3	2.41621e+07	7.27603e+06	9.58368e+06	9.14305e+06	8.57956e+06	4.26463e+06	2.35815e+06	7.27603e+06	8427103	707037	4.00159e+06	1.70053e+06	2	2	3	1	2	3	Shared	High	High	High	High	High	High	595.311	54	R.AALAHSEEVTASQVAATK.T	[2630-2647]	Not Used
High	[K].AGVVGPELHEQLLSAEK.[A]	3	10	5	Q15149-4; Q15149; Q15149-3	Q15149-4 [3415-3431]; Q15149 [3552-3568]; Q15149-3 [3438-3454]	0	1776.95	1.627	0.274284	0.468157	9.85457e+06	6.05713e+06	73.26	50.26	3	3	2.03115e+07	3.88408e+06	9.85457e+06	6.05713e+06	6.24419e+06	2.00294e+06	1.98235e+06	3.88408e+06	8.6653e+06	468401	2.91235e+06	798675	1	2	2	1	2	2	Shared	High	Peak Found	High	Peak Found	High	High	592.988	28	K.AGVVGPELHEQLLSAEK.A	[3438-3454]	Not Used
High	[K].AGVAAPATQVAQVTLQSVQR.[R]	3	11	5	Q15149-4; Q15149; Q15149-3	Q15149-4 [494-513]; Q15149 [631-650]; Q15149-3 [517-536]	0	1995.1	1.412	0.590083	0.716909	5.32519e+06	3.77108e+06	122.24	72.19	3	3	3.11643e+07	2378600	5.32519e+06	9.427e+06	3.77108e+06	2.35338e+06	3.04155e+06	2378600	4.68254e+06	728995	1.75887e+06	938412	1	1	2	1	1	2	Shared	High	High	High	Peak Found	High	Peak Found	665.705	83	K.AGVAAPATQVAQVTLQSVQR.R	[517-536]	Not Used
High	[R].AGTLSITEFADMLSGNAGGFR.[S]	3	10	2	Q15149-4; Q15149; Q15149-3	Q15149-4 [4224-4244]; Q15149 [4361-4381]; Q15149-3 [4247-4267]	0	2115.02	10.791			1.975e+06	183026		32.82	1	2			1.975e+06		231831	144495			1.73666e+06		108128	57617.6			2		1	1	Shared	Not Found	Not Found	High	Not Found	Peak Found	Peak Found	1058.01	79	R.AGTLSITEFADMLSGNAGGFR.S	[4247-4267]	Not Used
High	[R].AGLVGPEFHEK.[L]	3	10	6	Q15149-4; Q15149; Q15149-3	Q15149-4 [3084-3094]; Q15149 [3221-3231]; Q15149-3 [3107-3117]	0	1183.61	1.739	0.501353	0.650043	5.19514e+06	2.98745e+06	112	92.2	3	2	2.43164e+07	2420248	5.19514e+06		6.50888e+06	1.37118e+06	2373219	2420248	4.56818e+06		3.0358e+06	546759	2	1	2		2	1	Shared	High	High	High	Not Found	High	High	395.208	43	R.AGLVGPEFHEK.L	[3107-3117]	Not Used
High	[K].AKLEQLFQDEVAK.[A]	3	10	2	Q15149-4; Q15149; Q15149-3	Q15149-4 [2514-2526]; Q15149 [2651-2663]; Q15149-3 [2537-2549]	1	1518.82	2.959	0.25551	0.45369	5.26878e+06	1.78084e+06	104.36	61.34	3	3	1.78292e+07	1.49061e+06	5.26878e+06	3.16732e+06	1.78084e+06	821093	1.74008e+06	1.49061e+06	4.63294e+06	244931	830599	327411	2	1	2	1	1	1	Shared	Peak Found	Peak Found	High	Peak Found	Peak Found	Peak Found	759.912	61	K.AKLEQLFQDEVAK.A	[2537-2549]	Not Used
High	[K].AEVVETTQVYTEEETRR.[A]	3	10	4	Q15149-4; Q15149; Q15149-3	Q15149-4 [3549-3565]; Q15149 [3686-3702]; Q15149-3 [3572-3588]	1	2039.99	3.029	0.361688	0.5411	4.54817e+06	1.50164e+06	56.93	68.99	3	2	5.58659e+06	1.38818e+06	4.54817e+06		2.55946e+06	881013	545236	1.38818e+06	3999291		1.19376e+06	351305	1	1	2		1	1	Shared	Peak Found	Peak Found	High	Not Found	High	High	680.668	43	K.AEVVETTQVYTEEETRR.A	[3572-3588]	Not Used
High	[K].DLLPSDMAVALLEAQAGTGHIIDPATSAR.[L]	3	10	7	Q15149-4; Q15149; Q15149-3	Q15149-4 [3047-3075]; Q15149 [3184-3212]; Q15149-3 [3070-3098]	0	2933.5	1.779	0.728918	0.818405	5.92585e+06	3.33131e+06	80.43	128.6	3	3	1.36222e+07	2.19188e+06	5.92585e+06	1.95024e+07	3.33131e+06	819293	1.32949e+06	2.19188e+06	5.21071e+06	1.50813e+06	1.55375e+06	326694	2	2	4	2	3	2	Shared	Peak Found	High	High	Peak Found	High	High	978.507	43	K.DLLPSDMAVALLEAQAGTGHIIDPATSAR.L	[3070-3098]	Not Used
High	[R].DGHNLISLLEVLSGDSLPR.[E]	3	13	6	Q15149-4; Q15149; Q15149-3	Q15149-4 [72-90]; Q15149 [209-227]; Q15149-3 [99-117]	0	2035.08	4.116	0.106202	0.311349	3.48754e+06	847402	95.99	67.64	3	2	1.41814e+07	2.53869e+06	3.48754e+06		1.42641e+06	503426	1.38406e+06	2.53869e+06	3.06666e+06		665289	200742	1	2	4		2	3	Shared	Peak Found	High	High	Not Found	High	Peak Found	679.032	76	R.DGHNLISLLEVLSGDSLPR.E	[99-117]	Not Used
High	[K].DPYTGQQISLFQAMQK.[G]	3	10	1	Q15149-4; Q15149; Q15149-3	Q15149-4 [2779-2794]; Q15149 [2916-2931]; Q15149-3 [2802-2817]	0	1854.91	1000			1.2572e+06				1				1.2572e+06						1.10547e+06						1				Shared	Not Found	Not Found	High	Not Found	Not Found	Not Found	927.957	67	K.DPYTGQQISLFQAMQK.G	[2802-2817]	Not Used
High	[R].DPYSGSTISLFQAMQK.[G]	3	10	1	Q15149-4; Q15149; Q15149-3	Q15149-4 [3438-3453]; Q15149 [3575-3590]; Q15149-3 [3461-3476]	0	1772.85	1000			2.7136e+06		135.41		3		2.21073e+07	1.08757e+06	2.7136e+06				2.15761e+06	1.08757e+06	2.38612e+06				1	1	1				Shared	Peak Found	Peak Found	High	Not Found	Not Found	Not Found	886.926	66	R.DPYSGSTISLFQAMQK.G	[3461-3476]	Not Used
High	[R].ATTAALLLEAQAATGFLVDPVR.[N]	3	10	8	Q15149-4; Q15149; Q15149-3	Q15149-4 [3382-3403]; Q15149 [3519-3540]; Q15149-3 [3405-3426]	0	2228.23	2.386	0.240478	0.440006	5.22072e+06	2.18851e+06	55.11	27.56	3	2	7.194e+06	1.96375e+06	5.22072e+06		2.66609e+06	1.79648e+06	702115	1.96375e+06	4590673		1.24349e+06	716348	1	2	3		2	3	Shared	Peak Found	High	High	Not Found	High	High	743.413	77	R.ATTAALLLEAQAATGFLVDPVR.N	[3405-3426]	Not Used
High	[K].AYSDPSTGEPATYGELQQR.[C]	3	10	1	Q15149-4; Q15149; Q15149-3	Q15149-4 [3180-3198]; Q15149 [3317-3335]; Q15149-3 [3203-3221]	0	2069.94	1000			1.44942e+06				1				1.44942e+06						1.2745e+06						1				Shared	Not Found	Not Found	High	Not Found	Not Found	Not Found	1035.47	82	K.AYSDPSTGEPATYGELQQR.C	[3203-3221]	Not Used
High	[R].DALDGPAAEAEPEHSFDGLR.[R]	3	10	2	Q15149-4; Q15149; Q15149-3	Q15149-4 [2631-2650]; Q15149 [2768-2787]; Q15149-3 [2654-2673]	0	2096.95	0.944	0.995802	0.997614	3.42009e+06	3.62268e+06	98.94	22.37	3	2	1.12184e+07	1.25346e+06	3.42009e+06	4.24924e+06	3.08851e+06		1094891	1.25346e+06	3.00734e+06	328596	1.44051e+06		1	1	1	1	1		Shared	High	Peak Found	High	Peak Found	Peak Found	Not Found	699.655	52	R.DALDGPAAEAEPEHSFDGLR.R	[2654-2673]	Not Used
High	[K].GGELVYTDSEAR.[D]	3	10	5	Q15149-4; Q15149; Q15149-3	Q15149-4 [2891-2902]; Q15149 [3028-3039]; Q15149-3 [2914-2925]	0	1296.61	1.341	0.43549	0.598403	2.69141e+06	2.0075e+06	77.86	73.84	3	3	7.11565e+06	1.53781e+06	2.69141e+06	2.0075e+06	3.8171e+06	643548	694469	1.53781e+06	2.36661e+06	155241	1780333	256615	1	1	1	1	1	1	Shared	High	High	High	Peak Found	High	High	648.806	61	K.GGELVYTDSEAR.D	[2914-2925]	Not Used
High	[K].GFFDPNTHENLTYLQLLER.[C]	4	12	8	P58107; Q15149-4; Q15149; Q15149-3	P58107 [766-784]; [1727-1745]; Q15149-4 [2852-2870]; Q15149 [2989-3007]; Q15149-3 [2875-2893]	0	2307.14	3.997	0.206117	0.408035	1.79571e+07	4.49254e+06	86.4	29.47	3	3	4.14696e+07	4.90956e+06	1.79571e+07	4.49254e+06	6.86136e+06	4.04688e+06	4.04733e+06	4.90956e+06	1.579e+07	347411	3.2002e+06	1.6137e+06	1	2	3	1	2	2	Shared	High	High	High	Peak Found	High	High	769.718	77	K.GFFDPNTHENLTYLQLLER.C	[2875-2893]	Not Used
High	[K].GFFDPNTHENLTYR.[Q]	3	10	4	Q15149-4; Q15149; Q15149-3	Q15149-4 [3511-3524]; Q15149 [3648-3661]; Q15149-3 [3534-3547]	0	1710.79	1.82	0.388804	0.563307	4.97905e+06	2.73536e+06	92.44	69.57	3	3	1.39675e+07	1.68495e+06	4.97905e+06	4.82745e+06	2.73536e+06	903642	1.36319e+06	1.68495e+06	4.37817e+06	373309	1.2758e+06	360328	1	1	1	1	1	1	Shared	High	Peak Found	High	Peak Found	High	High	570.934	33	K.GFFDPNTHENLTYR.Q	[3534-3547]	Not Used
High	[K].GIYQSLEGAVQAGQLK.[V]	3	11	3	Q15149-4; Q15149; Q15149-3	Q15149-4 [341-356]; Q15149 [478-493]; Q15149-3 [364-379]	0	1661.89	1.228			5.59487e+06	4.55765e+06	98.23		3	1	1.78574e+07	1.97287e+06	5.59487e+06		4.55765e+06		1.74283e+06	1.97287e+06	4.91967e+06		2125731		2	2	2		1		Shared	High	Peak Found	High	Not Found	Peak Found	Not Found	831.448	68	K.GIYQSLEGAVQAGQLK.V	[364-379]	Not Used
High	[R].SELELTLGK.[L]	3	10	5	Q15149-4; Q15149; Q15149-3	Q15149-4 [1065-1073]; Q15149 [1202-1210]; Q15149-3 [1088-1096]	0	989.551	1.227	0.402746	0.573967	5.77502e+06	4.70714e+06	80.8	72.88	3	3	1.52319e+07	2919795	5.77502e+06	6.7126e+06	4.70714e+06	848553	1.48659e+06	2919795	5.07808e+06	519089	2.19545e+06	338361	1	1	1	1	1	1	Shared	High	High	Peak Found	High	High	High	495.279	59	R.SELELTLGK.L	[1088-1096]	Not Used
High	[R].RPELEDSTLR.[Y]	3	11	5	Q15149-4; Q15149; Q15149-3	Q15149-4 [514-523]; Q15149 [651-660]; Q15149-3 [537-546]	0	1215.63	0.905	0.464905	0.621755	2.9422e+06	3.252e+06	123.83	65.78	3	3	1.88049e+07	1.50864e+06	2.9422e+06	3.252e+06	3.89582e+06	660964	1.83531e+06	1.50864e+06	2.58713e+06	251479	1.81705e+06	263560	2	1	2	1	2	1	Shared	High	High	High	Peak Found	Peak Found	Peak Found	608.32	44	R.RPELEDSTLR.Y	[537-546]	Not Used
High	[K].DYELQLVTYK.[A]	3	10	3	Q15149-4; Q15149; Q15149-3	Q15149-4 [1281-1290]; Q15149 [1418-1427]; Q15149-3 [1304-1313]	0	1271.65	0.568			1.62678e+06	2.86294e+06			1	1			1.62678e+06		2.86294e+06				1.43046e+06		1.3353e+06				1		1		Shared	Not Found	Not Found	High	Not Found	High	Not Found	636.33	61	K.DYELQLVTYK.A	[1304-1313]	Not Used
High	[R].RLEEQAAQHK.[A]	3	9	8	Q15149-4; Q15149; Q15149-3	Q15149-4 [1879-1888]; Q15149 [2016-2025]; Q15149-3 [1902-1911]	1	1209.63	2.32	0.334264	0.519173	2.97153e+06	1.28064e+06	84.08	48.32	3	3	6.58024e+06	825336	2.97153e+06	1.87035e+06	1.28064e+06	647054	642214	825336	2.61292e+06	144636	597304	258013	3	2	3	3	1	2	Shared	High	High	High	High	Peak Found	High	403.883	50	R.RLEEQAAQHK.A	[1902-1911]	Not Used
High	[R].RLTVNEAVK.[E]	3	10	1	Q15149-4; Q15149; Q15149-3	Q15149-4 [2747-2755]; Q15149 [2884-2892]; Q15149-3 [2770-2778]	1	1029.61	1.977	0.424301	0.589038	1.09985e+06	556243	108.05	87.66	3	2	4.78302e+06	528549	1.09985e+06		1.14822e+06	269466	466810	528549	967118		535541	107450	1	1	1		1	1	Shared	Peak Found	Peak Found	High	Not Found	Peak Found	Peak Found	515.306	28	R.RLTVNEAVK.E	[2770-2778]	Not Used
High	[R].GLHQSIEEFR.[A]	3	11	5	Q15149-4; Q15149; Q15149-3	Q15149-4 [560-569]; Q15149 [697-706]; Q15149-3 [583-592]	0	1215.61	1.984	0.311901	0.499206	8.80246e+06	4.43585e+06	58.83	48.64	3	2	1.54767e+07	4.32859e+06	8.80246e+06		6.34904e+06	3.09917e+06	1.51049e+06	4.32859e+06	7.74016e+06		2.96125e+06	1.2358e+06	1	2	3		3	2	Shared	Peak Found	High	High	Not Found	Peak Found	High	608.31	47	R.GLHQSIEEFR.A	[583-592]	Not Used
High	[R].SAEAELQSK.[R]	3	9	2	Q15149-4; Q15149; Q15149-3	Q15149-4 [1573-1581]; Q15149 [1710-1718]; Q15149-3 [1596-1604]	0	962.479	3.833	0.412464	0.580467	4.51929e+06	1.17898e+06	111.67	73.27	2	2	1.31814e+07		1.54945e+06		2.09254e+06	664266	1286473		1.36246e+06		975980	264876	1		1		1	1	Shared	Peak Found	Not Found	High	Not Found	High	Peak Found	481.743	54	R.SAEAELQSK.R	[1596-1604]	Not Used
High	[R].RQHEAEEGVR.[R]	3	10	1	Q15149-4; Q15149; Q15149-3	Q15149-4 [2558-2567]; Q15149 [2695-2704]; Q15149-3 [2581-2590]	1	1210.59	7.856			1.45526e+06	185247		100.42	1	3	1.45526e+06			544921	185247	42856.2	142030			42139	86401	17089	1			1	1	1	Shared	High	Not Found	Not Found	Peak Found	Peak Found	Peak Found	404.202	36	R.RQHEAEEGVR.R	[2581-2590]	Not Used
High	[K].RQELEAELAK.[V]	3	9	5	Q15149-4; Q15149; Q15149-3	Q15149-4 [1750-1759]; Q15149 [1887-1896]; Q15149-3 [1773-1782]	1	1186.64	1.64	0.304695	0.4936	3.14654e+06	1.91822e+06	108.71	72.69	3	3	1.395e+07	1.53437e+06	3.14654e+06	1.91822e+06	3.30771e+06	522301	1.36149e+06	1.53437e+06	2.76681e+06	148337	1.54275e+06	208268	2	2	2	1	2	2	Shared	High	High	High	Peak Found	Peak Found	High	593.825	49	K.RQELEAELAK.V	[1773-1782]	Not Used
High	[K].GLVGPELHDR.[L]	3	10	5	Q15149-4; Q15149; Q15149-3	Q15149-4 [3751-3760]; Q15149 [3888-3897]; Q15149-3 [3774-3783]	0	1092.58	2.737	0.0324269	0.223322	5.26469e+06	1.9235e+06	27.58	34.52	3	3	6.65144e+06	3768274	5.26469e+06	1.9235e+06	3.30129e+06	1.85829e+06	649163	3768274	4.62933e+06	148746	1.53976e+06	740996	1	2	3	1	2	3	Shared	High	Peak Found	High	Peak Found	High	High	364.864	46	K.GLVGPELHDR.L	[3774-3783]	Not Used
High	[CR].GYFDEEMNR.[IV]	4	12	7	P58107; Q15149-4; Q15149; Q15149-3	P58107 [1708-1716]; [2366-2374]; [2902-2910]; [3433-3441]; [3967-3975]; [4501-4509]; [5034-5042]; Q15149-4 [2833-2841]; Q15149 [2970-2978]; Q15149-3 [2856-2864]	0	1160.47	2.478	0.326112	0.511014	1.50515e+07	6.07449e+06	72.81	40.59	3	3	1.50515e+07	3.8499e+06	2.52938e+07	3.3322e+06	8.02791e+06	6.07449e+06	1.46898e+06	3.8499e+06	22241293	257681	3.74429e+06	2422207	2	1	2	1	2	2	Shared	High	High	High	Peak Found	High	High	580.737	31	R.GYFDEEMNR.V	[2856-2864]	Not Used
High	[K].SLLAWQSLR.[R]	3	10	5	Q15149-4; Q15149; Q15149-3	Q15149-4 [892-900]; Q15149 [1029-1037]; Q15149-3 [915-923]	0	1073.61	1.092	0.533907	0.673486	5.6965e+06	5.2145e+06	101.47	51.49	3	3	2.05666e+07	2.37666e+06	5.6965e+06	6.2444e+06	5.2145e+06	1.86926e+06	2.00725e+06	2.37666e+06	5009036	482883	2.43209e+06	745370	1	1	1	1	1	1	Shared	High	High	High	Peak Found	High	High	537.309	42	K.SLLAWQSLR.R	[915-923]	Not Used
High	[R].KQEELQQLEQQR.[R]	3	10	2	Q15149-4; Q15149; Q15149-3	Q15149-4 [2569-2580]; Q15149 [2706-2717]; Q15149-3 [2592-2603]	1	1556.8	2.524	0.35677	0.537111	1.73721e+06	688338	103	105.37	3	2	8.52601e+06	1.42448e+06	1.73721e+06		1.80101e+06	263079	832116	1.42448e+06	1.52756e+06		840010	104903	1	1	1		1	1	Shared	High	Peak Found	High	Not Found	Peak Found	Peak Found	519.606	49	R.KQEELQQLEQQR.R	[2592-2603]	Not Used
High	[K].SLAAEEEAAR.[Q]	3	9	3	Q15149-4; Q15149; Q15149-3	Q15149-4 [1993-2002]; Q15149 [2130-2139]; Q15149-3 [2016-2025]	0	1046.51	0.829	0.505245	0.652454	3.17664e+06	3.83219e+06	106.39	65.48	3	3	1.5342e+07	2.16229e+06	3.17664e+06	5.14104e+06	3.83219e+06	921650	1.49734e+06	2.16229e+06	2.79327e+06	397559	1787372	367509	1	1	1	1	1	1	Shared	High	Peak Found	High	High	Peak Found	Peak Found	523.759	45	K.SLAAEEEAAR.Q	[2016-2025]	Not Used
High	[K].QAADAEMEK.[H]	3	9	1	Q15149-4; Q15149; Q15149-3	Q15149-4 [2161-2169]; Q15149 [2298-2306]; Q15149-3 [2184-2192]	0	992.435	0.641			331806	517469			1	1			331806		517469				291763		241353				1		1		Shared	Not Found	Not Found	High	Not Found	Peak Found	Not Found	496.722	50	K.QAADAEMEK.H	[2184-2192]	Not Used
High	[R].QELEAELAK.[V]	3	9	1	Q15149-4; Q15149; Q15149-3	Q15149-4 [1751-1759]; Q15149 [1888-1896]; Q15149-3 [1774-1782]	0	1030.54	0.315	0.162538	0.366962	1.00481e+06	3.19261e+06	46.66	85.91	3	3	1.20912e+06	419814	1.00481e+06	7.46252e+06	3.19261e+06	929666	118006	419814	883550	577081	1489066	370705	1	1	1	1	1	1	Shared	Peak Found	Peak Found	High	Peak Found	Peak Found	Peak Found	515.774	44	R.QELEAELAK.V	[1774-1782]	Not Used
High	[R].ELAEQELEK.[Q]	3	9	5	Q15149-4; Q15149; Q15149-3	Q15149-4 [1688-1696]; Q15149 [1825-1833]; Q15149-3 [1711-1719]	0	1088.55	1.128	0.504208	0.651763	4.24061e+06	3.7607e+06	77	76.85	3	3	1.01002e+07	1.98305e+06	4.24061e+06	5.7678e+06	3.7607e+06	613710	985755	1.98305e+06	3.72884e+06	446027	1.75403e+06	244717	1	1	1	1	1	1	Shared	Peak Found	High	High	Peak Found	High	High	544.777	52	R.ELAEQELEK.Q	[1711-1719]	Not Used
High	[R].AAEEAEEAR.[V]	3	9	2	Q15149-4; Q15149; Q15149-3	Q15149-4 [2089-2097]; Q15149 [2226-2234]; Q15149-3 [2112-2120]	0	975.438	1.181			669344	566603	122.89		2	1	2.52758e+06		177253		566603		246685		155862		264269		1		1		1		Shared	High	Not Found	Peak Found	Not Found	High	Not Found	488.222	55	R.AAEEAEEAR.V	[2112-2120]	Not Used
High	[K].EGVVGPELHHK.[L]	3	10	1	Q15149-4; Q15149; Q15149-3	Q15149-4 [2756-2766]; Q15149 [2893-2903]; Q15149-3 [2779-2789]	0	1201.63	1.22	0.524423	0.666741	2.95194e+06	2.4194e+06	113.92	71.08	3	3	1.43033e+07	1.34552e+06	2.95194e+06	4.5563e+06	2.4194e+06	858734	1.39596e+06	1.34552e+06	2.59569e+06	352341	1.12843e+06	342421	1	1	1	1	1	1	Shared	Peak Found	Peak Found	High	Peak Found	Peak Found	Peak Found	401.215	49	K.EGVVGPELHHK.L	[2779-2789]	Not Used
High	[R].LAEDEAFQR.[R]	3	9	7	Q15149-4; Q15149; Q15149-3	Q15149-4 [1869-1877]; Q15149 [2006-2014]; Q15149-3 [1892-1900]	0	1078.52	1.949	0.575048	0.705059	1.12291e+07	5.76142e+06	55.19	10.03	3	3	1.24994e+07	3.31755e+06	1.12291e+07	5.32479e+06	6.4883e+06	5.76142e+06	1.21991e+06	3.31755e+06	9.87397e+06	411769	3.0262e+06	2.29737e+06	1	3	3	1	2	3	Shared	High	High	High	Peak Found	High	High	539.762	65	R.LAEDEAFQR.R	[1892-1900]	Not Used
High	[R].QSSEAEIQAK.[A]	3	9	1	Q15149-4; Q15149; Q15149-3	Q15149-4 [1427-1436]; Q15149 [1564-1573]; Q15149-3 [1450-1459]	0	1090.54	1.711			606160	354275		82.02	1	2			606160		687113	182664			533008		320476	72837.4			1		1	1	Shared	Not Found	Not Found	High	Not Found	Peak Found	Peak Found	545.772	71	R.QSSEAEIQAK.A	[1450-1459]	Not Used
High	[R].QTLSIYQALK.[K]	3	10	1	Q15149-4; Q15149; Q15149-3	Q15149-4 [3702-3711]; Q15149 [3839-3848]; Q15149-3 [3725-3734]	0	1164.66	0.967			1.4728e+06	1.52384e+06	35.62		2	1	1.90517e+06		1.13855e+06		1.52384e+06		185940		1.00115e+06		710735		1		1		1		Shared	Peak Found	Not Found	High	Not Found	Peak Found	Not Found	582.834	67	R.QTLSIYQALK.K	[3725-3734]	Not Used
High	[R].QYDIDDAIAK.[N]	3	10	2	Q15149-4; Q15149; Q15149-3	Q15149-4 [4202-4211]; Q15149 [4339-4348]; Q15149-3 [4225-4234]	0	1151.56	1.665	0.979687	0.987477	1.75099e+06	1.05146e+06	60.52	152.55	2	3		1.10832e+06	2.76631e+06	1.61348e+07	1.05146e+06	350799		1.10832e+06	2.43247e+06	1.24772e+06	490410	139881		1	1	1	1	1	Shared	Not Found	Peak Found	High	Peak Found	High	Peak Found	576.283	58	R.QYDIDDAIAK.N	[4225-4234]	Not Used
High	[R].LAAEQELIR.[L]	3	9	4	Q15149-4; Q15149; Q15149-3	Q15149-4 [1709-1717]; Q15149 [1846-1854]; Q15149-3 [1732-1740]	0	1042.59	1.554	0.603592	0.72588	1.05273e+07	6.77449e+06	96.17	72.59	3	3	3.25144e+07	3.80248e+06	1.05273e+07	1.54426e+07	6.77449e+06	3.42029e+06	3.17332e+06	3.80248e+06	9256849	1.19419e+06	3.15969e+06	1.36384e+06	2	1	2	2	1	2	Shared	Peak Found	High	High	Peak Found	High	Peak Found	521.798	59	R.LAAEQELIR.L	[1732-1740]	Not Used
High	[R].RLAEDEAFQR.[R]	3	9	2	Q15149-4; Q15149; Q15149-3	Q15149-4 [1868-1877]; Q15149 [2005-2014]; Q15149-3 [1891-1900]	1	1234.62	0.995	0.997671	0.99845	416820	419064	117.13	114.27	2	2		127766	1.35982e+06		1.28609e+06	136549		127766	1.19572e+06		599847	54448.9		1	2		2	1	Shared	Not Found	Peak Found	High	Not Found	Peak Found	Peak Found	412.21	42	R.RLAEDEAFQR.R	[1891-1900]	Not Used
High	[K].LAAIGEATR.[L]	3	9	8	Q15149-4; Q15149; Q15149-3	Q15149-4 [1839-1847]; Q15149 [1976-1984]; Q15149-3 [1862-1870]	0	901.51	1.43	0.437411	0.599857	9.59537e+06	6.70873e+06	92.88	67.59	3	3	3.1525e+07	4.84713e+06	9.59537e+06	1.26972e+07	6.70873e+06	2.77334e+06	3.07675e+06	4.84713e+06	8.43738e+06	981884	3.12902e+06	1.10587e+06	4	3	4	3	2	4	Shared	High	High	High	Peak Found	High	High	451.259	54	K.LAAIGEATR.L	[1862-1870]	Not Used
High	[R].QLLEEELAR.[L]	3	9	6	Q15149-4; Q15149; Q15149-3	Q15149-4 [1730-1738]; Q15149 [1867-1875]; Q15149-3 [1753-1761]	0	1100.59	4.599	0.116303	0.321843	5.39974e+06	1.17407e+06	41.78	81.11	3	3	5.39974e+06	2.32453e+06	5.70657e+06	1.17407e+06	2.79399e+06	458109	527001	2.32453e+06	5.01789e+06	90791.7	1.30315e+06	182671	1	2	2	1	1	1	Shared	High	High	High	Peak Found	High	High	550.802	54	R.QLLEEELAR.L	[1753-1761]	Not Used
High	[R].QLAEEDAAR.[Q]	3	9	1	Q15149-4; Q15149; Q15149-3	Q15149-4 [1818-1826]; Q15149 [1955-1963]; Q15149-3 [1841-1849]	0	1002.49	1.645	0.440603	0.602484	1.02923e+06	625584	83.71	76.42	3	2	3.15015e+06	649783	1.02923e+06		1.14524e+06	341723	307447	649783	905024		534152	136262	1	1	1		1	1	Shared	Peak Found	Peak Found	High	Not Found	Peak Found	Peak Found	501.746	47	R.QLAEEDAAR.Q	[1841-1849]	Not Used
High	[R].QLAEAHAQAK.[A]	3	9	4	Q15149-4; Q15149; Q15149-3	Q15149-4 [1374-1383]; Q15149 [1511-1520]; Q15149-3 [1397-1406]	0	1066.56	2.683	0.450857	0.610353	1.02138e+06	380640	24.01	104.51	3	2	1.48383e+06	981889	1.02138e+06		982581	147456	144817	981889	898119		458285	58798.1	1	1	1		1	1	Shared	High	High	High	Not Found	High	Peak Found	533.787	60	R.QLAEAHAQAK.A	[1397-1406]	Not Used
High	[R].GKAEEQAVR.[Q]	3	9	2	Q15149-4; Q15149; Q15149-3	Q15149-4 [1677-1685]; Q15149 [1814-1822]; Q15149-3 [1700-1708]	1	987.522	1.539	0.751335	0.83399	1.1766e+06	764353	110.4	18.89	2	2	3.35256e+06		412937	668255	874270		327201		363103	51676.5	407768		1		1	1	1		Shared	High	Not Found	High	Peak Found	Peak Found	Not Found	494.265	64	R.GKAEEQAVR.Q	[1700-1708]	Not Used
High	[R].QLEMSAEAER.[L]	3	9	1	Q15149-4; Q15149; Q15149-3	Q15149-4 [2375-2384]; Q15149 [2512-2521]; Q15149-3 [2398-2407]	0	1163.54	1.27	0.693984	0.793125	1.11909e+06	881217	16.96	63.02	3	2	1.11909e+06	961024	1.34634e+06		1.42305e+06	545689	109220	961024	1.18386e+06		663725	217594	1	1	1		1	1	Shared	Peak Found	Peak Found	High	Not Found	Peak Found	Peak Found	582.271	55	R.QLEMSAEAER.L	[2398-2407]	Not Used
High	[R].LAEVEAALEK.[Q]	3	9	1	Q15149-4; Q15149; Q15149-3	Q15149-4 [1362-1371]; Q15149 [1499-1508]; Q15149-3 [1385-1394]	0	1072.59	1000			1.41591e+07		55.94		2		2.15148e+07		9.31823e+06				2.09979e+06		8.19369e+06				1		1				Shared	Peak Found	Not Found	High	Not Found	Not Found	Not Found	536.799	34	R.LAEVEAALEK.Q	[1385-1394]	Not Used
High	[R].VVIVDPETGK.[E]	3	10	2	Q15149-4; Q15149; Q15149-3	Q15149-4 [4141-4150]; Q15149 [4278-4287]; Q15149-3 [4164-4173]	0	1056.59	2.067			5.74163e+06	2.77787e+06	72.51		2	1	1.01166e+07		3.25863e+06		2.77787e+06		987357		2.86537e+06		1.29563e+06		1		1		1		Shared	High	Not Found	High	Not Found	Peak Found	Not Found	528.802	48	R.VVIVDPETGK.E	[4164-4173]	Not Used
High	[R].AQLMADFQAGR.[V]	3	10	1	Q15149-4; Q15149; Q15149-3	Q15149-4 [3602-3612]; Q15149 [3739-3749]; Q15149-3 [3625-3635]	0	1207.59	1.983	0.386766	0.561694	5.39766e+06	2.72139e+06	45.84	6.03	3	2	5.39766e+06	2.02202e+06	5.46535e+06	2.60779e+06	2.83993e+06		526798	2.02202e+06	4805782	201662	1.32457e+06		1	1	1	1	1		Shared	Peak Found	Peak Found	High	Peak Found	Peak Found	Not Found	604.298	53	R.AQLMADFQAGR.V	[3625-3635]	Not Used
High	[R].ARQEELYSELQAR.[E]	3	10	1	Q15149-4; Q15149; Q15149-3	Q15149-4 [3219-3231]; Q15149 [3356-3368]; Q15149-3 [3242-3254]	1	1592.8	4.029			2.40058e+06	595783	85.88		3	1	8.71732e+06	2021464	2.40058e+06		595783		850787	2021464	2110875		277879		1	1	1		1		Shared	High	Peak Found	Peak Found	Not Found	Peak Found	Not Found	531.606	42	R.ARQEELYSELQAR.E	[3242-3254]	Not Used
High	[R].KASDSELER.[Q]	3	9	3	Q15149-4; Q15149; Q15149-3	Q15149-4 [1900-1908]; Q15149 [2037-2045]; Q15149-3 [1923-1931]	1	1034.51	2.145	0.412941	0.580825	1.34162e+06	625547	105.48	83.18	2	3	3.51662e+06		511836	1.08521e+06	625547	88485.7	343213		450067	83919.8	291761	35283.7	1		1	1	1	1	Shared	High	Not Found	High	Peak Found	High	Peak Found	517.76	49	R.KASDSELER.Q	[1923-1931]	Not Used
High	[K].AQAEVEGLGK.[G]	3	10	10	Q15149-4; Q15149; Q15149-3	Q15149-4 [1029-1038]; Q15149 [1166-1175]; Q15149-3 [1052-1061]	0	1001.53	1.754	0.638454	0.751831	7.75197e+06	4.41915e+06	88.24	56.75	3	3	1.80876e+07	1.95048e+06	7.75197e+06	8.01234e+06	4.41915e+06	2.45879e+06	1.7653e+06	1.95048e+06	6816443	619599	2.06113e+06	980445	2	1	3	3	2	2	Shared	High	High	High	High	High	High	501.267	63	K.AQAEVEGLGK.G	[1052-1061]	Not Used
High	[R].GTQGAEEVLR.[A]	3	10	8	Q15149-4; Q15149; Q15149-3	Q15149-4 [1097-1106]; Q15149 [1234-1243]; Q15149-3 [1120-1129]	0	1059.54	1.583	0.204748	0.407222	8.1473e+06	5.14802e+06	52.82	23.73	3	3	1.66688e+07	6.39559e+06	8.1473e+06	5.14802e+06	7.34151e+06	4.82409e+06	1.62683e+06	6.39559e+06	7.16407e+06	398099	3.42415e+06	1.92361e+06	1	3	3	1	3	3	Shared	High	High	High	Peak Found	High	High	530.274	68	R.GTQGAEEVLR.A	[1120-1129]	Not Used
High	[K].AHAFAVQQK.[E]	3	9	5	Q15149-4; Q15149; Q15149-3	Q15149-4 [2053-2061]; Q15149 [2190-2198]; Q15149-3 [2076-2084]	0	999.537	1.507	0.75722	0.837932	1.9311e+06	1.28141e+06	132.33	93.55	3	2	1.18103e+07	343920	1.9311e+06		2.83911e+06	578357	1152651	343920	1.69805e+06		1.32419e+06	230620	2	1	2		2	2	Shared	High	Peak Found	High	Not Found	High	High	500.273	43	K.AHAFAVQQK.E	[2076-2084]	Not Used
High	[R].HPQGEQMYR.[R]	3	11	1	Q15149-4; Q15149; Q15149-3	Q15149-4 [464-472]; Q15149 [601-609]; Q15149-3 [487-495]	0	1145.52	1000			1.68834e+06		49.03		3		2.05159e+06	663727	1.68834e+06				200229	663727	1.48458e+06				1	1	1				Shared	Peak Found	Peak Found	High	Not Found	Not Found	Not Found	573.261	49	R.HPQGEQMYR.R	[487-495]	Not Used
High	[R].ALQALEELR.[L]	3	9	3	Q15149-4; Q15149; Q15149-3	Q15149-4 [1534-1542]; Q15149 [1671-1679]; Q15149-3 [1557-1565]	0	1042.59	1.073	0.630198	0.74523	6.32188e+06	5.89444e+06	106.93	76.32	3	3	2.5965e+07	2.76725e+06	6.32188e+06	1.14685e+07	5.89444e+06	1.77004e+06	2.53411e+06	2.76725e+06	5.55894e+06	886868	2.74922e+06	705806	1	1	1	1	1	1	Shared	High	Peak Found	High	Peak Found	High	Peak Found	521.798	40	R.ALQALEELR.L	[1557-1565]	Not Used
High	[R].SYVDPSTDER.[L]	3	10	3	Q15149-4; Q15149; Q15149-3	Q15149-4 [3845-3854]; Q15149 [3982-3991]; Q15149-3 [3868-3877]	0	1168.51	1.396	0.383569	0.559294	1.65655e+06	1.18701e+06	74.21	66.92	3	3	4.05282e+06	917080	1.65655e+06	1.18701e+06	1.98708e+06	394813	395545	917080	1.45664e+06	91792.2	926795	157432	1	1	1	1	1	1	Shared	High	Peak Found	High	Peak Found	High	Peak Found	584.76	53	R.SYVDPSTDER.L	[3868-3877]	Not Used
High	[K].GWLYYEAGQR.[F]	3	10	2	Q15149-4; Q15149; Q15149-3	Q15149-4 [4377-4386]; Q15149 [4514-4523]; Q15149-3 [4400-4409]	0	1242.59	1000			2.87676e+06		38.34		2		3.79888e+06		2.17848e+06				370760		1.91557e+06				1		1				Shared	High	Not Found	High	Not Found	Not Found	Not Found	621.799	34	K.GWLYYEAGQR.F	[4400-4409]	Not Used
High	[R].AEMEVLLASK.[A]	3	9	3	Q15149-4; Q15149; Q15149-3	Q15149-4 [1762-1771]; Q15149 [1899-1908]; Q15149-3 [1785-1794]	0	1090.58	1.571	0.446055	0.606426	5.99253e+06	3.81536e+06	70.32	27.39	3	3	1.2369e+07	2.66834e+06	5.99253e+06	5.02844e+06	3.81536e+06	2.89205e+06	1.20718e+06	2.66834e+06	5.26934e+06	388852	1.77952e+06	1.15321e+06	2	1	3	1	2	3	Shared	High	Peak Found	High	Peak Found	Peak Found	Peak Found	545.794	54	R.AEMEVLLASK.A	[1785-1794]	Not Used
High	[R].HHTAAFEER.[R]	3	11	1	Q15149-4; Q15149; Q15149-3	Q15149-4 [297-305]; Q15149 [434-442]; Q15149-3 [320-328]	0	1097.51	1.655	0.497729	0.647758	2.01991e+06	1.22076e+06	120.54	94.61	3	2	1.18105e+07	1.0137e+06	2.01991e+06		2.74136e+06	543621	1152671	1.0137e+06	1.77614e+06		1.2786e+06	216769	1	1	1		1	1	Shared	Peak Found	Peak Found	High	Not Found	Peak Found	Peak Found	366.509	43	R.HHTAAFEER.R	[320-328]	Not Used
High	[K].AELELELGR.[I]	3	9	3	Q15149-4; Q15149; Q15149-3	Q15149-4 [1942-1950]; Q15149 [2079-2087]; Q15149-3 [1965-1973]	0	1029.56	0.887	0.797874	0.866713	4.70947e+06	5.31023e+06	60.14	47.83	3	2	8.62961e+06	2391226	4.70947e+06	7.55133e+06	3.73425e+06		842227	2391226	4.14112e+06	583948	1.74169e+06		1	1	1	1	1		Shared	High	Peak Found	High	High	Peak Found	Not Found	515.283	51	K.AELELELGR.I	[1965-1973]	Not Used
High	[R].SSIAGLLLK.[A]	3	10	8	Q15149-4; Q15149; Q15149-3	Q15149-4 [2696-2704]; Q15149 [2833-2841]; Q15149-3 [2719-2727]	0	901.572	2.506	0.245254	0.443787	1.59069e+07	6.34638e+06	78.22	21.67	3	3	3.55715e+07	6.09279e+06	1.59069e+07	8.36753e+06	6.34638e+06	5.52681e+06	3.47169e+06	6.09279e+06	1.39872e+07	647066	2.96001e+06	2.20382e+06	2	2	3	1	2	3	Shared	High	High	High	Peak Found	High	High	451.29	54	R.SSIAGLLLK.A	[2719-2727]	Not Used
High	[R].HKPLLIDMNK.[V]	3	12	2	Q15149-4; Q15149; Q15149-3	Q15149-4 [200-209]; Q15149 [337-346]; Q15149-3 [227-236]	0	1208.68	2.028	0.140888	0.346264	6.46837e+06	3.18957e+06	44.71	56.4	3	3	1.00441e+07	3.97067e+06	6.46837e+06	3.18957e+06	4.41741e+06	1.15563e+06	980281	3.97067e+06	5.68775e+06	246651	2.06032e+06	460807	1	1	1	1	1	1	Shared	Peak Found	High	High	Peak Found	Peak Found	Peak Found	403.566	16	R.HKPLLIDMNK.V	[227-236]	Not Used
High	[K].AVVQLKPR.[H]	3	10	6	Q15149-4; Q15149; Q15149-3	Q15149-4 [790-797]; Q15149 [927-934]; Q15149-3 [813-820]	0	910.583	0.903	0.478375	0.632853	5.36235e+06	5.94099e+06	81.19	67.32	3	3	1.64426e+07	3739778	5.36235e+06	5.94099e+06	7.91609e+06	1.29385e+06	1.60475e+06	3739778	4.71521e+06	459420	3.69214e+06	515924	2	2	2	2	2	1	Shared	High	High	High	Peak Found	High	High	304.199	27	K.AVVQLKPR.H	[813-820]	Not Used
High	[R].FPVTDAVNK.[G]	3	10	2	Q15149-4; Q15149; Q15149-3	Q15149-4 [4330-4338]; Q15149 [4467-4475]; Q15149-3 [4353-4361]	0	990.525																												No Quan Values	High	Peak Found	High	Not Found	Peak Found	Peak Found	495.767	36	R.FPVTDAVNK.G	[4353-4361]	Not Used
High	[R].LVASMEEAR.[R]	3	10	1	Q15149-4; Q15149; Q15149-3	Q15149-4 [2548-2556]; Q15149 [2685-2693]; Q15149-3 [2571-2579]	0	1005.5	1.272	0.3569	0.537159	4.09857e+06	3.22234e+06	84.1	49.8	3	3	1.20255e+07	2.31439e+06	4.09857e+06	3.22234e+06	4.1174e+06	1.30739e+06	1.17365e+06	2.31439e+06	3.60395e+06	249185	1.92039e+06	521322	1	1	1	1	1	1	Shared	High	Peak Found	Peak Found	Peak Found	Peak Found	Peak Found	503.256	28	R.LVASMEEAR.R	[2571-2579]	Not Used
High	[K].LISLFQAMK.[K]	3	10	6	Q15149-4; Q15149; Q15149-3	Q15149-4 [4022-4030]; Q15149 [4159-4167]; Q15149-3 [4045-4053]	0	1050.6	1.74	0.209477	0.411115	4.56788e+06	2.6254e+06	69.98	43.21	3	2	4.56788e+06	3.49431e+06	1.21404e+07		1.91484e+06	3.59964e+06	445813	3.49431e+06	1.06753e+07		893100	1.43536e+06	1	2	3		1	3	Shared	Peak Found	High	High	Not Found	High	Peak Found	525.805	52	K.LISLFQAMK.K	[4045-4053]	Not Used
High	[R].LLFNDVQTLK.[D]	3	11	7	Q15149-4; Q15149; Q15149-3	Q15149-4 [451-460]; Q15149 [588-597]; Q15149-3 [474-483]	0	1190.68	10.319	0.177434	0.380241	2.8389e+07	2.75105e+06	32.29	132.42	3	3	3.70958e+07	1.89312e+07	2.8389e+07	2.75105e+06	2.6967e+07	2.27351e+06	3.62045e+06	1.89312e+07	2.4963e+07	212741	12577671	906564	1	3	4	1	2	1	Shared	High	High	High	Peak Found	High	Peak Found	595.843	63	R.LLFNDVQTLK.D	[474-483]	Not Used
High	[K].EMSVYEAYR.[K]	3	10	1	Q15149-4; Q15149; Q15149-3	Q15149-4 [4151-4159]; Q15149 [4288-4296]; Q15149-3 [4174-4182]	0	1147.51	3.637			2.41609e+06	664317			1	1			2.41609e+06		664317				2.12451e+06		309844				1		1		Shared	Not Found	Not Found	High	Not Found	Peak Found	Not Found	574.258	41	K.EMSVYEAYR.K	[4174-4182]	Not Used
High	[K].MQAVQEATR.[L]	3	9	4	Q15149-4; Q15149; Q15149-3	Q15149-4 [2316-2324]; Q15149 [2453-2461]; Q15149-3 [2339-2347]	0	1033.51	1.859	0.527949	0.668929	2.98932e+06	1.6084e+06	78.14	35.85	3	2	5.99764e+06	882592	2.98932e+06		2.08416e+06	1.24125e+06	585354	882592	2.62856e+06		972072	494950	1	2	2		1	2	Shared	High	Peak Found	High	Not Found	High	Peak Found	517.259	64	K.MQAVQEATR.L	[2339-2347]	Not Used
High	[R].GGAEGELQALR.[A]	3	9	7	Q15149-4; Q15149; Q15149-3	Q15149-4 [1469-1479]; Q15149 [1606-1616]; Q15149-3 [1492-1502]	0	1100.57	2.194	0.530897	0.671227	1.39135e+07	6.3414e+06	73.43	44.29	3	3	2.30099e+07	3.3247e+06	1.39135e+07	1.0262e+07	6.3414e+06	4.20543e+06	2.24571e+06	3.3247e+06	1.22344e+07	793565	2.95769e+06	1.67692e+06	2	1	3	1	2	3	Shared	High	High	High	High	High	Peak Found	550.789	45	R.GGAEGELQALR.A	[1492-1502]	Not Used
High	[R].LRAETEQGEQQR.[Q]	3	9	2	Q15149-4; Q15149; Q15149-3	Q15149-4 [1718-1729]; Q15149 [1855-1866]; Q15149-3 [1741-1752]	1	1444.71	2.531	0.355151	0.535697	1.64526e+06	649929	95.16	60.05	2	3	3.72051e+06		727558	649929	918132	212227	363112		639755	50259.3	428225	84625.6	1		1	1	1	1	Shared	High	Not Found	High	Peak Found	Peak Found	Peak Found	482.242	16	R.LRAETEQGEQQR.Q	[1741-1752]	Not Used
High	[R].LPLDKEPAR.[E]	3	10	2	Q15149-4; Q15149; Q15149-3	Q15149-4 [1009-1017]; Q15149 [1146-1154]; Q15149-3 [1032-1040]	1	1038.59	0.667	0.611985	0.732342	1.65465e+06	2.48252e+06	109.68	56.85	3	3	8.97593e+06	1.25745e+06	1.65465e+06	2.9371e+06	2.48252e+06	730221	876027	1.25745e+06	1.45496e+06	227127	1.15787e+06	291176	1	1	1	1	1	1	Shared	Peak Found	Peak Found	High	Peak Found	High	Peak Found	346.869	21	R.LPLDKEPAR.E	[1032-1040]	Not Used
High	[R].LQAEEVAQQK.[S]	3	9	7	Q15149-4; Q15149; Q15149-3	Q15149-4 [1646-1655]; Q15149 [1783-1792]; Q15149-3 [1669-1678]	0	1143.6	1.191	0.782059	0.855486	6.89508e+06	5.78905e+06	87	54.44	3	3	1.73532e+07	2.32158e+06	6.89508e+06	9.28936e+06	5.78905e+06	2.80557e+06	1.69363e+06	2.32158e+06	6.06297e+06	718351	2.70007e+06	1.11872e+06	3	2	3	3	3	2	Shared	High	High	High	High	High	Peak Found	572.304	72	R.LQAEEVAQQK.S	[1669-1678]	Not Used
High	[R].LQLEETDHQK.[N]	3	9	5	Q15149-4; Q15149; Q15149-3	Q15149-4 [2193-2202]; Q15149 [2330-2339]; Q15149-3 [2216-2225]	0	1240.62	1.373	0.574361	0.704619	5.08345e+06	3.70208e+06	90.55	29.44	3	3	1.58074e+07	2494113	5.08345e+06	5.576e+06	3.70208e+06	3.25851e+06	1.54276e+06	2494113	4.46997e+06	431195	1.72668e+06	1.29933e+06	3	1	3	2	2	2	Shared	High	Peak Found	High	Peak Found	High	Peak Found	414.21	30	R.LQLEETDHQK.N	[2216-2225]	Not Used
High	[K].LSVYAALQR.[Q]	3	10	5	Q15149-4; Q15149; Q15149-3	Q15149-4 [2710-2718]; Q15149 [2847-2855]; Q15149-3 [2733-2741]	0	1020.58	1.306	0.43887	0.600736	7.33653e+06	5.61665e+06	82.72	74.88	3	3	1.81963e+07	2942593	7.33653e+06	8.21315e+06	5.61665e+06	939130	1.77592e+06	2942593	6.45114e+06	635127	2.61966e+06	374479	1	1	1	1	1	1	Shared	High	High	High	High	High	Peak Found	510.796	50	K.LSVYAALQR.Q	[2733-2741]	Not Used
High	[R].NDDIADGNPK.[L]	3	14	2	Q15149-4; Q15149; Q15149-3	Q15149-4 [122-131]; Q15149 [259-268]; Q15149-3 [149-158]	0	1058.47	1.952	0.482932	0.636334	1.18409e+06	606727	95.58	102.28	3	2	4.40684e+06	716007	1.18409e+06		1.51397e+06	243147	430096	716007	1.04119e+06		706131	96955	1	1	1		1	1	Shared	Peak Found	Peak Found	High	Not Found	High	Peak Found	529.743	34	R.NDDIADGNPK.L	[149-158]	Not Used
High	[R].LKAEATEAAR.[Q]	3	9	5	Q15149-4; Q15149; Q15149-3	Q15149-4 [2212-2221]; Q15149 [2349-2358]; Q15149-3 [2235-2244]	1	1059.58	1.135	0.41047	0.579397	2.28387e+06	2.01279e+06	116.44	59.46	3	3	1.22159e+07	1.16934e+06	2.28387e+06	2.61724e+06	2.01279e+06	598191	1.19224e+06	1.16934e+06	2.00825e+06	202393	938783	238529	2	2	2	2	2	2	Shared	High	Peak Found	High	Peak Found	High	Peak Found	530.293	55	R.LKAEATEAAR.Q	[2235-2244]	Not Used
High	[R].LLEAAAQSTK.[G]	3	10	2	Q15149-4; Q15149; Q15149-3	Q15149-4 [4463-4472]; Q15149 [4600-4609]; Q15149-3 [4486-4495]	0	1031.57	2.751	0.2107	0.412107	1.94739e+06	707830	79.79	61.32	3	3	5.2823e+06	1.0931e+06	1.94739e+06	668861	1.8192e+06	707830	515539	1.0931e+06	1.71238e+06	51723.4	848494	282248	1	1	1	1	1	1	Shared	Peak Found	Peak Found	High	Peak Found	High	Peak Found	516.291	59	R.LLEAAAQSTK.G	[4486-4495]	Not Used
High	[K].NLLDEELQR.[L]	3	9	3	Q15149-4; Q15149; Q15149-3	Q15149-4 [2203-2211]; Q15149 [2340-2348]; Q15149-3 [2226-2234]	0	1129.58	0.784	0.965138	0.977564	5.7919e+06	7.38901e+06	96.35	63.11	3	2	2.06279e+07	3.03833e+06	5.7919e+06	1.19412e+07	4.5722e+06		2013233	3.03833e+06	5092925	923418	2.13252e+06		1	1	1	1	1		Shared	High	Peak Found	High	Peak Found	High	Not Found	565.295	45	K.NLLDEELQR.L	[2226-2234]	Not Used
High	[R].FLQEEAEK.[M]	3	9	8	Q15149-4; Q15149; Q15149-3	Q15149-4 [2265-2272]; Q15149 [2402-2409]; Q15149-3 [2288-2295]	0	993.489	1.222	0.557738	0.692574	5.99337e+06	4.90517e+06	92.98	53.35	3	3	1.73722e+07	2.16032e+06	5.99337e+06	4.90517e+06	6.34279e+06	1.80214e+06	1.69548e+06	2.16032e+06	5.27008e+06	379320	2.95834e+06	718605	3	1	3	1	3	2	Shared	High	High	High	High	High	High	497.249	44	R.FLQEEAEK.M	[2288-2295]	Not Used
High	[K].AALEEVER.[L]	3	9	3	Q15149-4; Q15149; Q15149-3	Q15149-4 [2006-2013]; Q15149 [2143-2150]; Q15149-3 [2029-2036]	0	916.473	0.779	0.650618	0.760531	2.24122e+06	2.87787e+06	104.57	86.61	3	3	1.07999e+07	1.64989e+06	2.24122e+06	6.13079e+06	2.87787e+06	607519	1.05405e+06	1.64989e+06	1.97074e+06	474097	1.34227e+06	242249	1	1	1	1	1	1	Shared	High	Peak Found	High	Peak Found	High	Peak Found	458.74	49	K.AALEEVER.L	[2029-2036]	Not Used
High	[R].QLAAEEER.[R]	3	9	1	Q15149-4; Q15149; Q15149-3	Q15149-4 [1974-1981]; Q15149 [2111-2118]; Q15149-3 [1997-2004]	0	945.464	1.206			900638	746590	72.49		3	1	2.5894e+06	744205	900638		746590		252718	744205	791947		348217		1	1	1		1		Shared	Peak Found	Peak Found	High	Not Found	Peak Found	Not Found	473.236	43	R.QLAAEEER.R	[1997-2004]	Not Used
High	[R].DVAEVDTVR.[R]	3	10	2	Q15149-4; Q15149; Q15149-3	Q15149-4 [3009-3017]; Q15149 [3146-3154]; Q15149-3 [3032-3040]	0	1003.51	1.453	0.501322	0.650043	2.10131e+06	1.44636e+06	123.51	95.99	3	2	1.44869e+07	1.33924e+06	2.10131e+06		3.30627e+06	632726	1.41389e+06	1.33924e+06	1.84772e+06		1.54208e+06	252300	1	1	1		1	1	Shared	Peak Found	Peak Found	High	Not Found	High	Peak Found	502.256	32	R.DVAEVDTVR.R	[3032-3040]	Not Used
High	[K].VSIYEAMR.[R]	3	10	7	Q15149-4; Q15149; Q15149-3	Q15149-4 [3369-3376]; Q15149 [3506-3513]; Q15149-3 [3392-3399]	0	968.487	2.172	0.0271587	0.213367	8.92585e+06	4.11008e+06	27.96	31.54	3	3	8.92585e+06	7.89773e+06	1.31706e+07	3.30395e+06	6.05897e+06	4.11008e+06	871140	7.89773e+06	1.15811e+07	255496	2.82596e+06	1.6389e+06	1	3	3	1	2	3	Shared	Peak Found	High	High	Peak Found	High	High	484.747	54	K.VSIYEAMR.R	[3392-3399]	Not Used
High	[K].LHVAILER.[E]	3	11	4	Q15149-4; Q15149; Q15149-3	Q15149-4 [373-380]; Q15149 [510-517]; Q15149-3 [396-403]	0	950.578	1.71	0.265078	0.461449	9.17626e+06	5.36544e+06	89.73	44.27	3	3	2.83917e+07	4.61829e+06	9.17626e+06	5.36544e+06	7.1432e+06	2.68817e+06	2.77095e+06	4.61829e+06	8.06885e+06	414913	3.33166e+06	1.07191e+06	3	2	3	1	3	3	Shared	Peak Found	High	High	Peak Found	Peak Found	Peak Found	475.793	46	K.LHVAILER.E	[396-403]	Not Used
High	[R].SNAEDTLR.[S]	3	9	3	Q15149-4; Q15149; Q15149-3	Q15149-4 [1953-1960]; Q15149 [2090-2097]; Q15149-3 [1976-1983]	0	905.432	1.1	0.686589	0.787876	1.00455e+06	913201	129.93	93.59	3	2	7.36038e+06	478918	1.00455e+06		2.02409e+06	412006	718353	478918	883323		944054	164288	1	1	1		1	1	Shared	High	Peak Found	High	Not Found	Peak Found	High	453.22	66	R.SNAEDTLR.S	[1976-1983]	Not Used
High	[R].DLDKADSMIR.[L]	3	11	2	Q15149-4; Q15149; Q15149-3	Q15149-4 [441-450]; Q15149 [578-587]; Q15149-3 [464-473]	1	1163.57	16.527			1.50834e+06	91266.4	22.43		3	1	1.04892e+06	1.50834e+06	1.65124e+06			91266.4	102372	1.50834e+06	1.45196e+06			36392.5	1	2	2			1	Shared	Peak Found	Peak Found	High	Not Found	Not Found	Peak Found	582.29	42	R.DLDKADSMIR.L	[464-473]	Not Used
High	[R].EAIAELER.[E]	3	9	4	Q15149-4; Q15149; Q15149-3	Q15149-4 [2450-2457]; Q15149 [2587-2594]; Q15149-3 [2473-2480]	0	930.489	0.85	0.656508	0.765656	5.02661e+06	5.9171e+06	105.47	74.79	3	3	1.94681e+07	2.02831e+06	5.02661e+06	8.6942e+06	5.9171e+06	1.00575e+06	1.90003e+06	2.02831e+06	4419985	672327	2.75979e+06	401043	1	1	1	1	1	1	Shared	High	High	High	Peak Found	High	Peak Found	465.748	54	R.EAIAELER.E	[2473-2480]	Not Used
High	[R].SLSAIYLEK.[L]	3	10	6	Q15149-4; Q15149; Q15149-3	Q15149-4 [1079-1087]; Q15149 [1216-1224]; Q15149-3 [1102-1110]	0	1023.57	1.548	0.595205	0.720231	8.74711e+06	5.65044e+06	64.6	79.27	3	3	1.54614e+07	3542534	8.74711e+06	5.65044e+06	1.26555e+07	2.07034e+06	1.50899e+06	3542534	7.69149e+06	436952	5.90265e+06	825551	2	2	2	1	2	2	Shared	High	High	High	Peak Found	High	High	512.291	38	R.SLSAIYLEK.L	[1102-1110]	Not Used
High	[K].ATVSAPFGK.[F]	3	10	1	Q15149-4; Q15149; Q15149-3	Q15149-4 [2908-2916]; Q15149 [3045-3053]; Q15149-3 [2931-2939]	0	877.478	4.516	0.312761	0.500203	7.8474e+06	1.73753e+06	69.55	93.95	3	2	1.35843e+07	2493730	7.8474e+06		3.86917e+06	780276	1325792	2493730	6900357		1.80462e+06	311136	1	1	1		1	1	Shared	High	Peak Found	Peak Found	Not Found	Peak Found	Peak Found	439.243	74	K.ATVSAPFGK.F	[2931-2939]	Not Used
High	[K].EQAELEAAR.[Q]	3	9	1	Q15149-4; Q15149; Q15149-3	Q15149-4 [1963-1971]; Q15149 [2100-2108]; Q15149-3 [1986-1994]	0	1016.5	0.424	0.495613	0.646087	435161	1.02567e+06	29.64	61.28	2	3		351782	538303	1.02567e+06	1.18204e+06	246235		351782	473339	79315.3	551316	98186.6		1	1	1	1	1	Shared	Not Found	Peak Found	High	Peak Found	Peak Found	Peak Found	508.754	41	K.EQAELEAAR.Q	[1986-1994]	Not Used
High	[K].DLSELGSVR.[T]	3	10	2	Q15149-4; Q15149; Q15149-3	Q15149-4 [3340-3348]; Q15149 [3477-3485]; Q15149-3 [3363-3371]	0	975.511	1.447	0.353416	0.534226	5.78814e+06	3.99892e+06	65.13	63.34	3	3	1.05893e+07	2.45622e+06	5.78814e+06	4.84001e+06	3.99892e+06	924047	1.03349e+06	2.45622e+06	5089618	374280	1.86513e+06	368464	1	1	1	1	1	1	Shared	High	Peak Found	Peak Found	Peak Found	Peak Found	Peak Found	488.259	47	K.DLSELGSVR.T	[3363-3371]	Not Used
High	[R].VPVDVAYR.[RC]	4	12	14	P58107; Q15149-4; Q15149; Q15149-3	P58107 [738-745]; [1699-1706]; [2357-2364]; [3424-3431]; [3958-3965]; [4492-4499]; [5025-5032]; Q15149-4 [2824-2831]; Q15149 [2961-2968]; Q15149-3 [2847-2854]	0	918.504	2.431	0.630447	0.745458	7.76664e+07	3.19505e+07	58.47	37.03	3	3	7.949e+07	19096348	7.76664e+07	2.91045e+07	5.52768e+07	3.19505e+07	7.75801e+06	19096348	68293476	2.25067e+06	2.57816e+07	1.27403e+07	2	3	3	2	3	3	Shared	High	High	High	High	High	High	459.756	41	R.VPVDVAYR.R	[2847-2854]	Not Used
High	[R].LQAEEAER.[R]	3	9	2	Q15149-4; Q15149; Q15149-3	Q15149-4 [1543-1550]; Q15149 [1680-1687]; Q15149-3 [1566-1573]	0	945.464	4.513	0.34262	0.525237	3.45816e+06	766260	106.35	78.79	2	2	9.19201e+06		1.30101e+06		1.43676e+06	408666	897116		1.144e+06		670118	162956	1		1		1	1	Shared	Peak Found	Not Found	High	Not Found	Peak Found	High	473.235	53	R.LQAEEAER.R	[1566-1573]	Not Used
High	[K].LSIYNALK.[K]	3	10	3	Q15149-4; Q15149; Q15149-3	Q15149-4 [3038-3045]; Q15149 [3175-3182]; Q15149-3 [3061-3068]	0	921.54	0.744	0.920965	0.948451	2.91828e+06	3.92085e+06	104.32	68.04	3	2	1.16259e+07	1.36298e+06	2.91828e+06	6.6245e+06	2.32064e+06		1.13466e+06	1.36298e+06	2.5661e+06	512276	1.08237e+06		1	1	1	1	1		Shared	High	Peak Found	High	Peak Found	High	Not Found	461.274	52	K.LSIYNALK.K	[3061-3068]	Not Used
High	[R].AQAEQAALR.[Q]	3	9	3	Q15149-4; Q15149; Q15149-3	Q15149-4 [2150-2158]; Q15149 [2287-2295]; Q15149-3 [2173-2181]	0	957.511	0.646	0.818828	0.880928	1.40814e+06	2.17972e+06	128.7	58.88	3	3	8.81912e+06	450069	1.40814e+06	2.28687e+06	2.17972e+06	535487	860723	450069	1.2382e+06	176845	1.01664e+06	213526	1	1	1	1	1	1	Shared	Peak Found	Peak Found	High	Peak Found	High	High	479.259	44	R.AQAEQAALR.Q	[2173-2181]	Not Used
High	[R].VKAEAEAAR.[E]	3	9	2	Q15149-4; Q15149; Q15149-3	Q15149-4 [1521-1529]; Q15149 [1658-1666]; Q15149-3 [1544-1552]	1	944.516	1.069	0.925096	0.951185	905449	846661	125.2	8.09	3	2	4.67744e+06	192276	905449	799522	896580		456506	192276	796177	61827.5	418174		2	1	2	1	2		Shared	Peak Found	Peak Found	High	Peak Found	Peak Found	Not Found	315.51	56	R.VKAEAEAAR.E	[1544-1552]	Not Used
High	[R].RAAEEAEEAR.[V]	3	9	2	Q15149-4; Q15149; Q15149-3	Q15149-4 [2088-2097]; Q15149 [2225-2234]; Q15149-3 [2111-2120]	1	1131.54	1.469	0.773841	0.84992	596873	406301	109.74	24.22	2	2	1.68063e+06		211978	483006	341777		164025		186396	37351.1	159408		1		1	1	1		Shared	High	Not Found	High	Peak Found	Peak Found	Not Found	566.274	29	R.RAAEEAEEAR.V	[2111-2120]	Not Used
High	[R].LSYTQLLR.[R]	3	10	1	Q15149-4; Q15149; Q15149-3	Q15149-4 [3855-3862]; Q15149 [3992-3999]; Q15149-3 [3878-3885]	0	993.573	1.142	0.435687	0.598611	3.75821e+06	3.29062e+06	90.76	13.92	3	2	1.41195e+07	2.83425e+06	3.75821e+06	3.63212e+06	2.98123e+06		1.37803e+06	2.83425e+06	3.30467e+06	280874	1.39047e+06		1	1	1	1	1		Shared	High	Peak Found	Peak Found	Peak Found	Peak Found	Not Found	497.29	51	R.LSYTQLLR.R	[3878-3885]	Not Used
High	[R].LYVHEAVK.[A]	3	10	2	Q15149-4; Q15149; Q15149-3	Q15149-4 [3407-3414]; Q15149 [3544-3551]; Q15149-3 [3430-3437]	0	958.536	1.092	0.432518	0.595681	3.30458e+06	3.02692e+06	88.18	46.37	3	3	9.95169e+06	1.66858e+06	3.30458e+06	3.02692e+06	3.10288e+06	1.12411e+06	971258	1.66858e+06	2.90577e+06	234074	1.44721e+06	448241	1	1	1	1	1	1	Shared	High	Peak Found	High	Peak Found	Peak Found	Peak Found	320.183	25	R.LYVHEAVK.A	[3430-3437]	Not Used
High	[K].ELAQEQAR.[R]	3	9	3	Q15149-4; Q15149; Q15149-3	Q15149-4 [2337-2344]; Q15149 [2474-2481]; Q15149-3 [2360-2367]	0	944.48	0.772	0.519396	0.663221	1.3732e+06	1.77981e+06	113.43	69.66	3	3	7.63699e+06	919236	1.3732e+06	2.39455e+06	1.77981e+06	348035	745350	919236	1.20748e+06	185172	830119	138779	1	1	1	1	1	1	Shared	High	Peak Found	High	Peak Found	High	Peak Found	472.744	58	K.ELAQEQAR.R	[2360-2367]	Not Used
High	[R].ELAEEAAR.[L]	3	9	4	Q15149-4; Q15149; Q15149-3	Q15149-4 [1798-1805]; Q15149 [1935-1942]; Q15149-3 [1821-1828]	0	888.442	1.64	0.903085	0.937268	3.379e+06	2.06057e+06	110.65	43.18	3	3	9.77817e+06	140493	3.379e+06	2.06057e+06	3.08051e+06	1.24578e+06	954324	140493	2.97122e+06	159345	1.43678e+06	496758	2	1	2	1	2	2	Shared	High	Peak Found	High	Peak Found	High	High	444.725	49	R.ELAEEAAR.L	[1821-1828]	Not Used
High	[R].EAEGQLQK.[L]	3	10	1	Q15149-4; Q15149; Q15149-3	Q15149-4 [733-740]; Q15149 [870-877]; Q15149-3 [756-763]	0	902.458	1000			2.56275e+06		100.2		2		6.20491e+06		1.05847e+06				605583		930727				1		1				Shared	Peak Found	Not Found	High	Not Found	Not Found	Not Found	451.733	40	R.EAEGQLQK.L	[756-763]	Not Used
High	[R].LQLEATER.[Q]	3	9	7	Q15149-4; Q15149; Q15149-3	Q15149-4 [1459-1466]; Q15149 [1596-1603]; Q15149-3 [1482-1489]	0	959.516	1.139	0.334235	0.519173	9.19765e+06	8.07649e+06	48.49	50.63	3	3	1.83958e+07	7.87088e+06	9.19765e+06	8.07649e+06	1.11632e+07	3.52543e+06	1.79538e+06	7.87088e+06	8087661	624559	5206629	1.40577e+06	1	2	2	1	2	2	Shared	High	High	High	High	High	High	480.261	53	R.LQLEATER.Q	[1482-1489]	Not Used
High	[R].SWSLATFR.[T]	3	10	6	Q15149-4; Q15149; Q15149-3	Q15149-4 [908-915]; Q15149 [1045-1052]; Q15149-3 [931-938]	0	967.5	1.823	0.417838	0.58454	8.70797e+06	4.77591e+06	80.85	33.44	3	2	2.02609e+07	3254313	8.70797e+06		6.07745e+06	3.75311e+06	1.97741e+06	3254313	7.65707e+06		2834582	1.49656e+06	1	1	2		1	2	Shared	High	Peak Found	High	Not Found	High	High	484.254	46	R.SWSLATFR.T	[931-938]	Not Used
High	[K].QVAEEAAR.[L]	3	9	1	Q15149-4; Q15149; Q15149-3	Q15149-4 [2275-2282]; Q15149 [2412-2419]; Q15149-3 [2298-2305]	0	873.442	1.164	0.501592	0.650281	873238	750024	77.27	68.6	2	3	1.6123e+06		472955	750024	900570	131589	157356		415878	57999.8	420034	52471.2	1		1	1	1	1	Shared	High	Not Found	Peak Found	Peak Found	Peak Found	Peak Found	437.225	37	K.QVAEEAAR.L	[2298-2305]	Not Used
High	[R].VQMEELSK.[L]	3	9	4	Q15149-4; Q15149; Q15149-3	Q15149-4 [2235-2242]; Q15149 [2372-2379]; Q15149-3 [2258-2265]	0	963.482	0.646	0.699711	0.797325	2215842	3.43076e+06	87.33	62.37	3	3	8.32564e+06	2215842	1.90071e+06	4.62984e+06	3.43076e+06	954577	812561	2215842	1.67133e+06	358028	1.60014e+06	380638	1	1	1	1	1	1	Shared	High	High	High	Peak Found	High	Peak Found	482.244	40	R.VQMEELSK.L	[2258-2265]	Not Used
High	[R].GYFSEEMNR.[V]	3	10	2	Q15149-4; Q15149; Q15149-3	Q15149-4 [3492-3500]; Q15149 [3629-3637]; Q15149-3 [3515-3523]	0	1132.47																												No Quan Values	Not Found	Not Found	High	Not Found	Not Found	Not Found	566.739	35	R.GYFSEEMNR.V	[3515-3523]	Not Used
High	[R].LSVYQAMK.[K]	3	10	2	Q15149-4; Q15149; Q15149-3	Q15149-4 [3947-3954]; Q15149 [4084-4091]; Q15149-3 [3970-3977]	0	939.497	3.453	0.0714523	0.276276	4.66039e+06	1.34973e+06	46.88	46.36	3	3	5.89964e+06	2042058	4.66039e+06	1.34973e+06	2.18341e+06	843858	575789	2042058	4.09797e+06	104375	1.01836e+06	336489	1	1	1	1	1	1	Shared	Peak Found	Peak Found	Peak Found	Peak Found	High	High	470.252	28	R.LSVYQAMK.K	[3970-3977]	Not Used
High	[R].ELYQQLQR.[G]	3	10	3	Q15149-4; Q15149; Q15149-3	Q15149-4 [2995-3002]; Q15149 [3132-3139]; Q15149-3 [3018-3025]	0	1077.57	4.126	0.483772	0.636862	7.62945e+06	1.84922e+06	82.34	113.86	3	2	1.50079e+07	1.68316e+06	7.62945e+06		5.62804e+06	607605	1.46474e+06	1.68316e+06	6708710		2.62497e+06	242283	2	1	2		2	1	Shared	High	Peak Found	High	Not Found	Peak Found	Peak Found	539.288	36	R.ELYQQLQR.G	[3018-3025]	Not Used
High	[R].LPVEVAYK.[R]	3	10	2	Q15149-4; Q15149; Q15149-3	Q15149-4 [4061-4068]; Q15149 [4198-4205]; Q15149-3 [4084-4091]	0	918.529	2.037	0.207593	0.408942	5.6601e+06	2.77895e+06	54.63	69.33	2	3	8.50708e+06		3.76589e+06	3.71366e+06	2.77895e+06	547104	830269		3.31141e+06	287179	1.29613e+06	218158	1		1	1	1	1	Shared	Peak Found	Not Found	High	Peak Found	High	Peak Found	459.768	32	R.LPVEVAYK.R	[4084-4091]	Not Used
High	[R].TELATQEK.[V]	3	9	1	Q15149-4; Q15149; Q15149-3	Q15149-4 [2420-2427]; Q15149 [2557-2564]; Q15149-3 [2443-2450]	0	919.473	0.643	0.670303	0.775653	1.01922e+06	1.5852e+06	128.31	71.01	3	3	7.72583e+06	602456	1.01922e+06	2.31683e+06	1.5852e+06	334055	754021	602456	896218	179162	739354	133205	1	1	1	1	1	1	Shared	High	Peak Found	Peak Found	Peak Found	Peak Found	Peak Found	460.24	33	R.TELATQEK.V	[2443-2450]	Not Used
High	[K].LSIYNALKK.[D]	3	10	1	Q15149-4; Q15149; Q15149-3	Q15149-4 [3038-3046]; Q15149 [3175-3183]; Q15149-3 [3061-3069]	1	1049.64	6.479			1.43641e+06	221703	38.45		2	1	1.89847e+06		1.0868e+06			221703	185285		955645			88404.4	1		1			1	Shared	Peak Found	Not Found	High	Not Found	Not Found	Peak Found	350.55	12	K.LSIYNALKK.D	[3061-3069]	Not Used
High	[R].TLKPEEQR.[Q]	3	10	3	Q15149-4; Q15149; Q15149-3	Q15149-4 [916-923]; Q15149 [1053-1060]; Q15149-3 [939-946]	0	1000.54	14.377	0.39007	0.56383	2.45086e+06	170474	71.33	137.42	3	2	7.02303e+06	2.45086e+06	2.09029e+06	1.42275e+06		20426.2	685430	2.45086e+06	1.83803e+06	110022		8144.97	1	1	1	1		1	Shared	Peak Found	Peak Found	High	Peak Found	High	Peak Found	334.185	16	R.TLKPEEQR.Q	[939-946]	Not Used
High	[R].LFNAIIHR.[H]	3	12	1	Q15149-4; Q15149; Q15149-3	Q15149-4 [192-199]; Q15149 [329-336]; Q15149-3 [219-226]	0	983.579	1000			1.7406e+06		60.25		3		1.00818e+06	1.7406e+06	3.42686e+06				98395.9	1.7406e+06	3.0133e+06				1	1	1				Shared	Peak Found	Peak Found	High	Not Found	Not Found	Not Found	492.294	27	R.LFNAIIHR.H	[219-226]	Not Used
High	[K].FKEMELPAK.[E]	3	11	1	Q15149-4; Q15149; Q15149-3	Q15149-4 [324-332]; Q15149 [461-469]; Q15149-3 [347-355]	1	1092.58																												No Quan Values	Peak Found	Peak Found	High	Peak Found	Peak Found	Peak Found	364.863	30	K.FKEMELPAK.E	[347-355]	Not Used
High	[K].ELIPTEEALR.[L]	3	10	1	Q15149-4; Q15149; Q15149-3	Q15149-4 [3789-3798]; Q15149 [3926-3935]; Q15149-3 [3812-3821]	0	1170.64	1.388	0.396063	0.569076	4.18218e+06	3.01283e+06	89.33	71.69	3	3	1.28133e+07	2.09207e+06	4.18218e+06	5.15613e+06	3.01283e+06	846889	1.25055e+06	2.09207e+06	3677467	398727	1.40521e+06	337697	1	1	1	1	1	1	Shared	High	Peak Found	Peak Found	Peak Found	Peak Found	Peak Found	585.822	32	K.ELIPTEEALR.L	[3812-3821]	Not Used
High	[R].HPAHPMR.[G]	3	10	1	Q15149-4; Q15149; Q15149-3	Q15149-4 [798-804]; Q15149 [935-941]; Q15149-3 [821-827]	0	845.42	4.556	0.0864801	0.294264	467701	102666	49.24	44.44	2	3	672653		325196	102666	178537	76519.1	65649.1		285951	7939.18	83271.2	30512	1		1	1	1	1	Shared	High	Not Found	Peak Found	Peak Found	Peak Found	Peak Found	423.213	38	R.HPAHPMR.G	[821-827]	Not Used
High	[R].LTVNEAVK.[E]	3	10	1	Q15149-4; Q15149; Q15149-3	Q15149-4 [2748-2755]; Q15149 [2885-2892]; Q15149-3 [2771-2778]	0	873.504	4.747			2.43316e+06	512593	112.42		3	1	1.06079e+07	892694	2.43316e+06			512593	1.0353e+06	892694	2.13952e+06			204397	1	1	1			1	Shared	Peak Found	Peak Found	High	Not Found	Not Found	Peak Found	437.255	34	R.LTVNEAVK.E	[2771-2778]	Not Used
High	[KR].LTVEEAVR.[MH]	3	16	3	Q15149-4; Q15149; Q15149-3	Q15149-4 [3985-3992]; Q15149 [4122-4129]; Q15149-3 [4008-4015]	0	916.51	4.007	0.34092	0.524455	8.92661e+06	2.22761e+06	38.03	99.42	2	2	1.17606e+07		6.77553e+06		5.33418e+06	930271	1.1478e+06		5957843		2.48791e+06	370946	1		1		1	1	Shared	High	Not Found	High	Not Found	High	Peak Found	458.759	42	K.LTVEEAVR.M	[4008-4015]	Not Used
High	[R].LTVDEAVR.[AK]	3	10	2	Q15149-4; Q15149; Q15149-3	Q15149-4 [3076-3083]; [3742-3749]; Q15149 [3213-3220]; [3879-3886]; Q15149-3 [3099-3106]; [3765-3772]	0	902.494	1.047	0.394886	0.567818	8.63722e+06	8.25272e+06	84.28	61.42	3	3	2.51154e+07	4743764	8.63722e+06	8.92362e+06	8.25272e+06	1.86228e+06	2451193	4743764	7594862	690068	3849148	742587	1	1	1	1	1	1	Shared	High	Peak Found	High	Peak Found	Peak Found	Peak Found	451.75	45	R.LTVDEAVR.A; R.LTVDEAVR.K	[3099-3106]; [3765-3772]	Not Used
High	[R].VPVDVAYQR.[G]	4	12	1	P58107; Q15149-4; Q15149; Q15149-3	P58107 [2893-2901]; Q15149-4 [3483-3491]; Q15149 [3620-3628]; Q15149-3 [3506-3514]	0	1046.56	2.936	0.197465	0.399341	7.92477e+06	2.69895e+06	134.77	78.26	3	2	7.69277e+07	5457360	7.92477e+06		5.03344e+06	1.44719e+06	7.50794e+06	5457360	6968396		2347644	577068	1	1	1		1	1	Shared	Peak Found	Peak Found	High	Not Found	Peak Found	Peak Found	523.786	36	R.VPVDVAYQR.G	[3506-3514]	Not Used
High	[K].GLLSAEVAR.[L]	3	10	1	Q15149-4; Q15149; Q15149-3	Q15149-4 [3713-3721]; Q15149 [3850-3858]; Q15149-3 [3736-3744]	0	915.526	1000			6.26306e+06		82.61		3		1.62278e+07	2.8104e+06	6.26306e+06				1.58379e+06	2.8104e+06	5.50722e+06				1	1	1				Shared	High	Peak Found	Peak Found	Not Found	Not Found	Not Found	458.267	37	K.GLLSAEVAR.L	[3736-3744]	Not Used
High	[K].LLLWSQR.[M]	3	13	4	Q15149-4; Q15149; Q15149-3	Q15149-4 [164-170]; Q15149 [301-307]; Q15149-3 [191-197]	0	915.541	1.442	0.399704	0.571575	8.15735e+06	5.65566e+06	76.74	27.55	3	3	2.12256e+07	4695801	8.15735e+06	5.65566e+06	7.73833e+06	4.49569e+06	2.07156e+06	4695801	7.1729e+06	437355	3.60923e+06	1.79266e+06	2	1	2	1	2	2	Shared	High	High	High	Peak Found	Peak Found	Peak Found	458.274	32	K.LLLWSQR.M	[191-197]	Not Used
High	[K].GHLSGLAK.[R]	3	10	3	Q15149-4; Q15149; Q15149-3	Q15149-4 [779-786]; Q15149 [916-923]; Q15149-3 [802-809]	0	782.452	1.572	0.382648	0.558693	2.32764e+06	1.48061e+06	100.51	79.82	3	3	9.71454e+06	1.47856e+06	2.32764e+06	1.48061e+06	3.67358e+06	676218	948113	1.47856e+06	2.04673e+06	114496	1.71339e+06	269642	1	1	1	1	1	1	Shared	Peak Found	High	High	Peak Found	High	Peak Found	391.73	31	K.GHLSGLAK.R	[802-809]	Not Used
High	[R].AHEEQLK.[E]	3	10	2	Q15149-4; Q15149; Q15149-3	Q15149-4 [1107-1113]; Q15149 [1244-1250]; Q15149-3 [1130-1136]	0	854.437	0.351	0.842827	0.896699	515502	1.47059e+06	142.2	79.85	3	3	6.33091e+06	343789	515502	1.47059e+06	2.14244e+06	164889	617880	343789	453290	113722	999256	65749.4	1	1	1	1	1	1	Shared	High	Peak Found	Peak Found	Peak Found	High	Peak Found	427.722	33	R.AHEEQLK.E	[1130-1136]	Not Used
High	[R].RQVEEAER.[L]	3	9	2	Q15149-4; Q15149; Q15149-3	Q15149-4 [2109-2116]; Q15149 [2246-2253]; Q15149-3 [2132-2139]	1	1016.51	1.229	0.893508	0.930471	606541	493717	118.47	33.25	2	2	2.04113e+06		180239	388521	627396		199209		158488	30044.5	292623		1		1	1	1		Shared	High	Not Found	High	Peak Found	Peak Found	Not Found	508.76	41	R.RQVEEAER.L	[2132-2139]	Not Used
High	[R].MQEEVVR.[R]	3	9	5	Q15149-4; Q15149; Q15149-3	Q15149-4 [1397-1403]; Q15149 [1534-1540]; Q15149-3 [1420-1426]	0	890.44	1.696	0.427199	0.591357	3.80356e+06	2.24325e+06	64.58	27.31	3	3	6.42324e+06	1.41357e+06	3.80356e+06	2.24325e+06	2.66969e+06	1.51284e+06	626891	1.41357e+06	3.34454e+06	173472	1.24517e+06	603247	1	2	2	2	2	2	Shared	High	High	High	Peak Found	High	Peak Found	445.724	34	R.MQEEVVR.R	[1420-1426]	Not Used
High	[K].ELQNAGDR.[L]	3	10	1	Q15149-4; Q15149; Q15149-3	Q15149-4 [674-681]; Q15149 [811-818]; Q15149-3 [697-704]	0	902.433	1.497	0.749004	0.832325	1.27193e+06	849406	105.85	23.15	2	2	3.35348e+06		482426	720072	1.00197e+06		327290		424206	55683.6	467328		1		1	1	1		Shared	High	Not Found	Peak Found	Peak Found	Peak Found	Not Found	451.72	27	K.ELQNAGDR.L	[697-704]	Not Used
High	[K].FAEQTLR.[Q]	3	9	2	Q15149-4; Q15149; Q15149-3	Q15149-4 [2173-2179]; Q15149 [2310-2316]; Q15149-3 [2196-2202]	0	864.457	1.992	0.377092	0.554169	4.19776e+06	2.10705e+06	106.11	93.71	3	2	2.05777e+07	2.9959e+06	4.19776e+06		4.67771e+06	949107	2.00833e+06	2.9959e+06	3691166		2181727	378457	1	1	1		1	1	Shared	High	Peak Found	High	Not Found	Peak Found	Peak Found	432.732	30	K.FAEQTLR.Q	[2196-2202]	Not Used
High	[K].EMELPAK.[E]	3	11	2	Q15149-4; Q15149; Q15149-3	Q15149-4 [326-332]; Q15149 [463-469]; Q15149-3 [349-355]	0	817.412	2.322	0.477682	0.632633	2.29398e+06	988021	21.87	90.96	3	2	2.73706e+06	1.74993e+06	2.29398e+06		2.12026e+06	460407	267130	1.74993e+06	2.01714e+06		988911	183588	1	1	1		1	1	Shared	Peak Found	High	High	Not Found	Peak Found	Peak Found	409.21	34	K.EMELPAK.E	[349-355]	Not Used
High	[R].LEEQAAQHK.[A]	3	9	1	Q15149-4; Q15149; Q15149-3	Q15149-4 [1880-1888]; Q15149 [2017-2025]; Q15149-3 [1903-1911]	0	1053.53	0.194	0.588527	0.715545	53063	273012	157.96	18.51	3	2	1.32902e+06	29917.9	53063	239339	311422		129709	29917.9	46659.2	18508.2	145250		1	1	1	1	1		Shared	High	Peak Found	Peak Found	Peak Found	Peak Found	Not Found	527.269	39	R.LEEQAAQHK.A	[1903-1911]	Not Used
High	[R].VAQLLER.[W]	3	10	9	Q15149-4; Q15149; Q15149-3	Q15149-4 [1181-1187]; Q15149 [1318-1324]; Q15149-3 [1204-1210]	0	828.494	1.992	0.344295	0.526887	1.39731e+07	7.01512e+06	85.01	68.39	3	3	3.60882e+07	5.5699e+06	1.39731e+07	3.06964e+06	1.38567e+07	7.01512e+06	3.52211e+06	5.5699e+06	12286768	237377	6.46291e+06	2.79729e+06	3	2	3	1	3	3	Shared	High	High	High	Peak Found	High	High	414.75	38	R.VAQLLER.W	[1204-1210]	Not Used
High	[R].SMVEEGTGLR.[L]	3	10	1	Q15149-4; Q15149; Q15149-3	Q15149-4 [4453-4462]; Q15149 [4590-4599]; Q15149-3 [4476-4485]	0	1078.52	0.001				1.82793e+06		38.51		2					2.41699e+06	1.38244e+06					1.12731e+06	551249					1	1	Shared	Not Found	Not Found	Not Found	Not Found	Peak Found	High	539.764	21	R.SMVEEGTGLR.L	[4476-4485]	Not Used
High	[R].MGIVGPEFK.[D]	3	10	1	Q15149-4; Q15149; Q15149-3	Q15149-4 [3993-4001]; Q15149 [4130-4138]; Q15149-3 [4016-4024]	0	977.512	2.785	0.22389	0.424098	3.83928e+06	1.37873e+06	31.09	59.85	2	2	3.07039e+06		4.80072e+06		2.16568e+06	877743	299662		4221355		1.01009e+06	350001	1		1		1	1	Shared	High	Not Found	Peak Found	Not Found	Peak Found	Peak Found	489.26	13	R.MGIVGPEFK.D	[4016-4024]	Not Used
High	[R].RAQAEQAALR.[Q]	3	9	1	Q15149-4; Q15149; Q15149-3	Q15149-4 [2149-2158]; Q15149 [2286-2295]; Q15149-3 [2172-2181]	1	1113.61	2.143			1.48728e+06	693952	88.6		2	1	3.10378e+06		712677		693952		302921		626669		323666		1		1		1		Shared	Peak Found	Not Found	High	Not Found	Peak Found	Not Found	557.31	29	R.RAQAEQAALR.Q	[2172-2181]	Not Used
High	[R].LSAEAEK.[V]	3	10	3	Q15149-4; Q15149; Q15149-3	Q15149-4 [1043-1049]; Q15149 [1180-1186]; Q15149-3 [1066-1072]	0	747.388	1.64	0.585733	0.713461	1.92388e+06	1.17299e+06	119.29	77.21	2	3	6.60374e+06		560487	1.83399e+06	1.17299e+06	195707	644508		492846	141823	547093	78038.3	1		1	1	1	1	Shared	High	Not Found	High	Peak Found	High	Peak Found	374.198	54	R.LSAEAEK.V	[1066-1072]	Not Used
High	[R].LDLQYAK.[L]	3	11	2	Q15149-4; Q15149; Q15149-3	Q15149-4 [597-603]; Q15149 [734-740]; Q15149-3 [620-626]	0	850.467	1.381			6.52005e+06	4.72036e+06	111.64		3	1	2.89875e+07	2679470	6.52005e+06		4.72036e+06		2829104	2679470	5733200		2.20162e+06		1	1	1		1		Shared	High	Peak Found	High	Not Found	Peak Found	Not Found	425.737	33	R.LDLQYAK.L	[620-626]	Not Used
High	[K].TISLVIR.[G]	3	10	8	Q15149-4; Q15149; Q15149-3	Q15149-4 [1090-1096]; Q15149 [1227-1233]; Q15149-3 [1113-1119]	0	801.519	1.487	0.912095	0.943434	1.36304e+07	9.16465e+06	54.16	87.47	3	3	2.25374e+07	7004363	1.36304e+07	3.08463e+07	9.16465e+06	6.17078e+06	2.19959e+06	7004363	1.19855e+07	2.38536e+06	4.27448e+06	2.4606e+06	2	2	3	3	3	4	Shared	High	High	High	Peak Found	High	High	401.263	35	K.TISLVIR.G	[1113-1119]	Not Used
High	[R].KAALEEVER.[L]	3	9	1	Q15149-4; Q15149; Q15149-3	Q15149-4 [2005-2013]; Q15149 [2142-2150]; Q15149-3 [2028-2036]	1	1044.57	1.032	0.416013	0.583036	1.26736e+06	1.22758e+06	91.73	48.17	3	3	4.28325e+06	722365	1.26736e+06	1.22758e+06	1.27695e+06	435726	418034	722365	1.11441e+06	94929.8	595580	173746	1	1	1	1	1	1	Shared	Peak Found	Peak Found	High	Peak Found	Peak Found	Peak Found	348.861	30	R.KAALEEVER.L	[2028-2036]	Not Used
High	[R].ELEQLGR.[Q]	3	10	2	Q15149-4; Q15149; Q15149-3	Q15149-4 [1201-1207]; Q15149 [1338-1344]; Q15149-3 [1224-1230]	0	844.452	1.544	0.384886	0.560328	5.26959e+06	3.41291e+06	93.61	19.26	3	3	1.74114e+07	2.60897e+06	5.26959e+06	2.75226e+06	4.06569e+06	3.41291e+06	1.6993e+06	2.60897e+06	4.63365e+06	212834	1.89628e+06	1.3609e+06	1	1	2	1	1	2	Shared	Peak Found	Peak Found	High	Peak Found	Peak Found	Peak Found	422.73	31	R.ELEQLGR.Q	[1224-1230]	Not Used
High	[K].GLVEDTLR.[Q]	3	9	1	Q15149-4; Q15149; Q15149-3	Q15149-4 [1911-1918]; Q15149 [2048-2055]; Q15149-3 [1934-1941]	0	902.494	1.119	0.540312	0.678457	5.16104e+06	4.61394e+06	97.42	34.8	3	3	1.93548e+07	2.92449e+06	5.16104e+06	6.09845e+06	4.61394e+06	2.93423e+06	1.88898e+06	2.92449e+06	4538196	471596	2151988	1.17002e+06	1	1	1	1	1	1	Shared	Peak Found	Peak Found	High	Peak Found	Peak Found	Peak Found	451.751	28	K.GLVEDTLR.Q	[1934-1941]	Not Used
High	[R].KQAEEIGEK.[L]	3	9	1	Q15149-4; Q15149; Q15149-3	Q15149-4 [2408-2416]; Q15149 [2545-2553]; Q15149-3 [2431-2439]	1	1031.54	3.073			764849	248895	102.62		2	1	1.91811e+06		304984		248895		187203		268178		116087		1		1		1		Shared	High	Not Found	Peak Found	Not Found	Peak Found	Not Found	516.272	22	R.KQAEEIGEK.L	[2431-2439]	Not Used
High	[R].DVAEVDTVRR.[A]	3	10	1	Q15149-4; Q15149; Q15149-3	Q15149-4 [3009-3018]; Q15149 [3146-3155]; Q15149-3 [3032-3041]	1	1159.61	1.342			509654	379857			1	1			509654		379857				448148		177169				1		1		Shared	Not Found	Not Found	High	Not Found	Peak Found	Not Found	580.307	35	R.DVAEVDTVRR.A	[3032-3041]	Not Used
High	[R].AQFEQLK.[D]	3	10	2	Q15149-4; Q15149; Q15149-3	Q15149-4 [3326-3332]; Q15149 [3463-3469]; Q15149-3 [3349-3355]	0	863.462	2.126	0.41822	0.584827	2.8769e+06	1.35318e+06	89.83	85.51	3	2	8.7335e+06	1.37499e+06	2.8769e+06		2.72601e+06	671708	852367	1.37499e+06	2.52971e+06		1271439	267844	1	1	1		1	1	Shared	High	Peak Found	High	Not Found	Peak Found	Peak Found	432.235	24	R.AQFEQLK.D	[3349-3355]	Not Used
High	[R].LSFSGLR.[A]	3	10	1	Q15149-4; Q15149; Q15149-3	Q15149-4 [3303-3309]; Q15149 [3440-3446]; Q15149-3 [3326-3332]	0	779.441	1000			2.43594e+06		115.79		2		768993		7.71632e+06				75051.7		6785095				1		1				Shared	Peak Found	Not Found	High	Not Found	Not Found	Not Found	390.225	26	R.LSFSGLR.A	[3326-3332]	Not Used
High	[K].KESYSALMR.[E]	3	10	1	Q15149-4; Q15149; Q15149-3	Q15149-4 [655-663]; Q15149 [792-800]; Q15149-3 [678-686]	1	1084.55	5.624			1.55167e+06	275904	46.17		3	1	1.76711e+06	624777	1.55167e+06			275904	172465	624777	1364410			110017	1	1	1			1	Shared	Peak Found	Peak Found	High	Not Found	Not Found	Peak Found	362.186	46	K.KESYSALMR.E	[678-686]	Not Used
High	[R].QAEVER.[LA]	3	20	1	Q15149-4; Q15149; Q15149-3	Q15149-4 [1554-1559]; Q15149 [1691-1696]; Q15149-3 [1577-1582]	0	731.368	1.112			714567	642322	108.51		2	1	1.96931e+06		259282		642322		192199		227991		299585		1		1		1		Shared	Peak Found	Not Found	High	Not Found	Peak Found	Not Found	366.188	28	R.QAEVER.A	[1577-1582]	Not Used
High	[R].LRIEEEIR.[V]	3	9	1	Q15149-4; Q15149; Q15149-3	Q15149-4 [1448-1455]; Q15149 [1585-1592]; Q15149-3 [1471-1478]	1	1057.6	1.138	0.83345	0.89081	1.75894e+06	1.54605e+06	47.06	55.2	2	2		1244552	2.48593e+06		2.33469e+06	1.0238e+06		1244552	2.18593e+06		1088924	408241		1	1		1	1	Shared	Not Found	Peak Found	High	Not Found	Peak Found	Peak Found	353.205	38	R.LRIEEEIR.V	[1471-1478]	Not Used
High	[K].QAEEIGEK.[L]	3	9	1	Q15149-4; Q15149; Q15149-3	Q15149-4 [2409-2416]; Q15149 [2546-2553]; Q15149-3 [2432-2439]	0	903.442	0.735			364591	496221			1	1			364591		496221				320592		231442				1		1		Shared	Not Found	Not Found	High	Not Found	Peak Found	Not Found	452.225	29	K.QAEEIGEK.L	[2432-2439]	Not Used
High	Q15149-4	Isoform 4 of Plectin OS=Homo sapiens OX=9606 GN=PLEC	53	234	785	1	4547	515.9	5.8	0	1.68			957930	570239					957930		570239				842325		265965		Not Found	Not Found	High	Not Found	Peak Found	Not Found
Confidence	Annotated Sequence	# Protein Groups	# Proteins	# PSMs	Master Protein Accessions	Positions in Master Proteins	# Missed Cleavages	Theo. MH+ [Da]	Abundance Ratio: (WT) / (M8)	Abundance Ratio P-Value: (WT) / (M8)	Abundance Ratio Adj. P-Value: (WT) / (M8)	Abundances (Grouped): WT	Abundances (Grouped): M8	Abundances (Grouped) CV [%]: WT	Abundances (Grouped) CV [%]: M8	Abundances (Grouped) Count: WT	Abundances (Grouped) Count: M8	Abundances (Normalized): F2: Sample, WT	Abundances (Normalized): F5: Sample, WT	Abundances (Normalized): F8: Sample, WT	Abundances (Normalized): F3: Sample, M8	Abundances (Normalized): F6: Sample, M8	Abundances (Normalized): F9: Sample, M8	Abundance: F2: Sample, WT	Abundance: F5: Sample, WT	Abundance: F8: Sample, WT	Abundance: F3: Sample, M8	Abundance: F6: Sample, M8	Abundance: F9: Sample, M8	Abundances Count: F2: Sample, WT	Abundances Count: F5: Sample, WT	Abundances Count: F8: Sample, WT	Abundances Count: F3: Sample, M8	Abundances Count: F6: Sample, M8	Abundances Count: F9: Sample, M8	Quan Info	Found in Sample: [S2] F2: Sample, WT	Found in Sample: [S5] F5: Sample, WT	Found in Sample: [S8] F8: Sample, WT	Found in Sample: [S3] F3: Sample, M8	Found in Sample: [S6] F6: Sample, M8	Found in Sample: [S9] F9: Sample, M8	m/z [Da] (by Search Engine): A Mascot	Ions Score (by Search Engine): A Mascot	Sequence in Protein	Positions in Proteins	Quan Usage
High	[R].LTAEDLFEAR.[I]	3	10	7	Q15149-4; Q15149; Q15149-3	Q15149-4 [3647-3656]; Q15149 [3784-3793]; Q15149-3 [3670-3679]	0	1164.59	2.978	0.528981	0.669571	1.23626e+07	4.15117e+06	78.21	62.86	3	3	2.03675e+07	2198192	1.23626e+07	9.30174e+06	4.15117e+06	2.84341e+06	1.98782e+06	2198192	1.08707e+07	719309	1936145	1.13381e+06	2	1	3	3	1	2	Shared	High	High	High	Peak Found	High	High	582.799	64	R.LTAEDLFEAR.I	[3647-3656]	Not Used
High	[R].LSVAAQEAAR.[L]	3	9	3	Q15149-4; Q15149; Q15149-3	Q15149-4 [2283-2292]; Q15149 [2420-2429]; Q15149-3 [2306-2315]	0	1015.55	1000			6.31423e+06		91.22		3		1.73709e+07	2.16455e+06	6.31423e+06				1.69535e+06	2.16455e+06	5.55222e+06				2	1	2				Shared	High	Peak Found	High	Not Found	Not Found	Not Found	508.28	71	R.LSVAAQEAAR.L	[2283-2292]	Not Used
High	[R].IISLETYNLLR.[E]	3	10	4	Q15149-4; Q15149; Q15149-3	Q15149-4 [3657-3667]; Q15149 [3794-3804]; Q15149-3 [3680-3690]	0	1334.77	4.01	0.115987	0.321484	1.25276e+07	3.12411e+06	64.84	0.27	3	2	2.07662e+07	4.45079e+06	1.25276e+07		3.13019e+06	3.11804e+06	2.02673e+06	4.45079e+06	1.10157e+07		1.45995e+06	1.24332e+06	1	2	2		1	2	Shared	High	High	High	Not Found	Peak Found	Peak Found	667.888	66	R.IISLETYNLLR.E	[3657-3667]	Not Used
High	[K].LQNVQIALDYLR.[H]	3	14	5	Q15149-4; Q15149; Q15149-3	Q15149-4 [100-111]; Q15149 [237-248]; Q15149-3 [127-138]	0	1445.81	7.108	0.101254	0.306235	1.1373e+07	1.59998e+06	46.18	61.73	3	2	1.20793e+07	4341775	1.1373e+07		2.55461e+06	1.00209e+06	1.17891e+06	4341775	1.00005e+07		1191495	399583	1	2	3		1	1	Shared	High	High	High	Not Found	Peak Found	Peak Found	723.41	73	K.LQNVQIALDYLR.H	[100-111]	Not Used
High	[R].LREQLQLLEEQHR.[A]	3	10	4	Q15149-4; Q15149; Q15149-3	Q15149-4 [2594-2606]; Q15149 [2731-2743]; Q15149-3 [2617-2629]	1	1691.92	1.877	0.247995	0.446282	6.62532e+06	3.52968e+06	100.61	63.02	3	3	2.36625e+07	2.81487e+06	6.62532e+06	4.9621e+06	3.52968e+06	1.01645e+06	2.30939e+06	2.81487e+06	5.82576e+06	383722	1.64628e+06	405310	2	2	2	2	2	2	Shared	High	Peak Found	High	Peak Found	Peak Found	High	564.645	33	R.LREQLQLLEEQHR.A	[2594-2606]	Not Used
High	[R].LQEAGILSAEELQR.[L]	3	10	6	Q15149-4; Q15149; Q15149-3	Q15149-4 [2658-2671]; Q15149 [2795-2808]; Q15149-3 [2681-2694]	0	1556.83	1.484	0.378997	0.555796	3.60223e+06	2.42658e+06	109.14	76.97	3	3	1.60641e+07	1.74122e+06	3.60223e+06	4.66298e+06	2.42658e+06	684345	1.56781e+06	1.74122e+06	3167508	360591	1.13178e+06	272883	1	1	1	1	1	1	Shared	High	High	High	High	High	Peak Found	778.918	82	R.LQEAGILSAEELQR.L	[2658-2671]	Not Used
High	[R].LQEDKEQMAQQLAEETQGFQR.[T]	3	9	2	Q15149-4; Q15149; Q15149-3	Q15149-4 [2346-2366]; Q15149 [2483-2503]; Q15149-3 [2369-2389]	1	2507.18	2.504			5.66493e+06	2.26193e+06	72.05		2	1	9.93764e+06		3.22928e+06		2.26193e+06		969888		2.83956e+06		1.05498e+06		1		2		2		Shared	High	Not Found	High	Not Found	Peak Found	Not Found	836.4	69	R.LQEDKEQMAQQLAEETQGFQR.T	[2346-2366]	Not Used
High	[R].NLVDNITGQR.[L]	3	10	4	Q15149-4; Q15149; Q15149-3	Q15149-4 [4301-4310]; Q15149 [4438-4447]; Q15149-3 [4324-4333]	0	1129.6	1.635	0.27336	0.467486	4.10366e+06	2.50929e+06	75.38	57.89	3	3	8.56077e+06	1.51643e+06	4.10366e+06	2.50929e+06	2.517e+06	624431	835509	1.51643e+06	3608426	194045	1.17395e+06	248992	1	1	1	1	1	1	Shared	Peak Found	High	High	Peak Found	High	Peak Found	565.302	52	R.NLVDNITGQR.L	[4301-4310]	Not Used
High	[R].KGLVGPELHDR.[L]	3	10	1	Q15149-4; Q15149; Q15149-3	Q15149-4 [3750-3760]; Q15149 [3887-3897]; Q15149-3 [3773-3783]	1	1220.67	3.423			1.31072e+06	382913	97.33		2	1	3.04985e+06		563300		382913		297657		495319		178594		1		1		1		Shared	Peak Found	Not Found	High	Not Found	Peak Found	Not Found	407.563	60	R.KGLVGPELHDR.L	[3750-3760]	Not Used
High	[R].HISDLYEDLR.[D]	3	13	3	Q15149-4; Q15149; Q15149-3	Q15149-4 [62-71]; Q15149 [199-208]; Q15149-3 [89-98]	0	1260.62	0.881	0.921634	0.948992	2.65748e+06	3.01609e+06	99.91	6.18	3	2	9.8157e+06	1.28315e+06	2.65748e+06	2.88713e+06	3.1508e+06		957987	1.28315e+06	2.33677e+06	223264	1.46956e+06		1	1	1	1	1		Shared	High	Peak Found	High	Peak Found	High	Not Found	630.814	72	R.HISDLYEDLR.D	[62-71]	Not Used
High	[R].LKTEAEIALK.[E]	3	9	6	Q15149-4; Q15149; Q15149-3	Q15149-4 [1848-1857]; Q15149 [1985-1994]; Q15149-3 [1871-1880]	1	1115.67	5.568	0.424514	0.58914	6.62291e+06	1.18943e+06	91.22	129.15	3	2	2.12471e+07	3.40385e+06	6.62291e+06		5.58538e+06	253296	2.07366e+06	3.40385e+06	5.82365e+06		2.60507e+06	101002	3	3	3		3	1	Shared	High	High	High	Not Found	High	Peak Found	558.337	65	R.LKTEAEIALK.E	[1848-1857]	Not Used
High	[R].LLEAQIATGGIIDPEESHR.[L]	3	10	1	Q15149-4; Q15149; Q15149-3	Q15149-4 [4042-4060]; Q15149 [4179-4197]; Q15149-3 [4065-4083]	0	2049.06	1000			3.07048e+06		86.4		2		6.24827e+06		1.50888e+06				609815		1.32678e+06				1		1				Shared	Peak Found	Not Found	High	Not Found	Not Found	Not Found	683.691	77	R.LLEAQIATGGIIDPEESHR.L	[4042-4060]	Not Used
High	[R].LLEAQIATGGIIDPVHSHR.[V]	4	12	6	P58107; Q15149-4; Q15149; Q15149-3	P58107 [1680-1698]; Q15149-4 [3464-3482]; Q15149 [3601-3619]; Q15149-3 [3487-3505]	0	2027.1	3.348	0.364882	0.543478	1.84763e+07	5.51785e+06	69.97	13.46	3	3	2.38181e+07	3313317	1.84763e+07	6.31662e+06	5.51785e+06	4.82263e+06	2.32459e+06	3313317	1.62465e+07	488468	2.57358e+06	1.92303e+06	2	1	3	1	2	2	Shared	High	High	High	Peak Found	High	Peak Found	507.531	55	R.LLEAQIATGGIIDPVHSHR.V	[3464-3482]	Not Used
High	[R].LLEAQIATGGVIDPVHSHR.[V]	4	12	18	P58107; Q15149-4; Q15149; Q15149-3	P58107 [719-737]; [2338-2356]; [2874-2892]; [3405-3423]; [3939-3957]; [4473-4491]; [5006-5024]; Q15149-4 [2805-2823]; Q15149 [2942-2960]; Q15149-3 [2828-2846]	0	2013.09	2.592	0.553668	0.68862	7.62025e+07	2.93956e+07	64.47	23.85	3	3	7.62025e+07	1.50672e+07	8.33112e+07	2.93956e+07	3.96132e+07	2.50489e+07	7.43716e+06	1.50672e+07	7.3257e+07	2.27317e+06	1.8476e+07	9.98825e+06	5	4	7	3	6	6	Shared	High	High	High	High	High	High	671.701	72	R.LLEAQIATGGVIDPVHSHR.V	[2805-2823]	Not Used
High	[R].LLDPEDVDVPQPDEK.[S]	3	11	3	Q15149-4; Q15149; Q15149-3	Q15149-4 [235-249]; Q15149 [372-386]; Q15149-3 [262-276]	0	1708.83	1.148	0.684796	0.786295	2.98041e+06	2.59663e+06	73.76	68.81	3	3	5.66833e+06	959475	2.98041e+06	3.77921e+06	2.59663e+06	608976	553214	959475	2.62073e+06	292248	1.21109e+06	242830	1	1	1	1	1	1	Shared	Peak Found	Peak Found	High	High	High	Peak Found	854.917	77	R.LLDPEDVDVPQPDEK.S	[235-249]	Not Used
High	[R].LLDAQLATGGIVDPR.[L]	3	10	1	Q15149-4; Q15149; Q15149-3	Q15149-4 [3799-3813]; Q15149 [3936-3950]; Q15149-3 [3822-3836]	0	1538.85	0.94	0.894623	0.931338	1.30391e+06	1.38644e+06	20.97	48.5	2	2		1.12299e+06	1.51397e+06		1.98208e+06	969802		1.12299e+06	1.33126e+06		924459	386709		1	1		1	1	Shared	Not Found	Peak Found	High	Not Found	Peak Found	Peak Found	769.931	54	R.LLDAQLATGGIVDPR.L	[3799-3813]	Not Used
High	[R].LLDAQLSTGGIVDPSK.[S]	3	10	2	Q15149-4; Q15149; Q15149-3	Q15149-4 [3133-3148]; Q15149 [3270-3285]; Q15149-3 [3156-3171]	0	1613.87	2.817	0.282263	0.474246	4.52808e+06	1.60721e+06	65.18	73.44	3	2	8.94458e+06	2.23099e+06	4.52808e+06		2.85722e+06	904064	872967	2.23099e+06	3.98162e+06		1332636	360496	1	1	1		1	1	Shared	High	Peak Found	High	Not Found	Peak Found	Peak Found	807.441	104	R.LLDAQLSTGGIVDPSK.S	[3133-3148]	Not Used
High	[R].LKAEAELLQQQK.[E]	3	9	3	Q15149-4; Q15149; Q15149-3	Q15149-4 [2325-2336]; Q15149 [2462-2473]; Q15149-3 [2348-2359]	1	1398.8	0.795	0.787019	0.859252	4.49029e+06	5.64541e+06	116.63	107.04	3	3	2.55434e+07	2.66796e+06	4.49029e+06	1.86546e+07	5.64541e+06	1.16306e+06	2.49297e+06	2.66796e+06	3.94839e+06	1.44257e+06	2.63307e+06	463770	2	2	2	2	2	1	Shared	High	Peak Found	High	Peak Found	Peak Found	Peak Found	699.901	74	R.LKAEAELLQQQK.E	[2325-2336]	Not Used
High	[K].IIITVVEEQEQK.[G]	3	10	7	Q15149-4; Q15149; Q15149-3	Q15149-4 [2958-2969]; Q15149 [3095-3106]; Q15149-3 [2981-2992]	0	1428.79	1.707	0.414004	0.581701	1.14127e+07	6.68628e+06	76.1	32.47	3	3	2.42527e+07	4.26451e+06	1.14127e+07	8.51622e+06	6.68628e+06	4.30573e+06	2.367e+06	4.26451e+06	1.00353e+07	658564	3118545	1.71691e+06	2	1	2	1	1	2	Shared	High	High	High	Peak Found	High	High	714.901	79	K.IIITVVEEQEQK.G	[2958-2969]	Not Used
High	[K].ILITIVEEVETLR.[Q]	3	10	5	Q15149-4; Q15149; Q15149-3	Q15149-4 [3287-3299]; Q15149 [3424-3436]; Q15149-3 [3310-3322]	0	1527.9	10.177	0.120231	0.325294	4.44454e+06	436716	102.31	16.65	3	2	1.27631e+07	787712	4.44454e+06		491545	388003	1.24564e+06	787712	3.90817e+06		229261	154716	1	2	2		1	1	Shared	High	High	High	Not Found	High	Peak Found	764.455	86	K.ILITIVEEVETLR.Q	[3287-3299]	Not Used
High	[R].LLLEAQAATGFLLDPVKGER.[L]	3	10	1	Q15149-4; Q15149; Q15149-3	Q15149-4 [3722-3741]; Q15149 [3859-3878]; Q15149-3 [3745-3764]	1	2141.2	2.108	0.52733	0.668648	1.23073e+06	583806	94.91	1.98	2	2		545964	2.77434e+06		592049	575678		545964	2.43953e+06		276137	229552		1	1		1	1	Shared	Not Found	Peak Found	High	Not Found	Peak Found	Peak Found	714.404	67	R.LLLEAQAATGFLLDPVKGER.L	[3722-3741]	Not Used
High	[R].LEDLLQDAQDEK.[E]	3	10	1	Q15149-4; Q15149; Q15149-3	Q15149-4 [760-771]; Q15149 [897-908]; Q15149-3 [783-794]	0	1416.69	1.568			2.16906e+06	1.38354e+06	47		2	1	3.06406e+06		1.53549e+06		1.38354e+06		299044		1.35019e+06		645295		1		1		1		Shared	Peak Found	Not Found	High	Not Found	Peak Found	Not Found	708.846	79	R.LEDLLQDAQDEK.E	[760-771]	Not Used
High	[R].LEDLLQDAQDEKEQLNEYK.[G]	3	10	3	Q15149-4; Q15149; Q15149-3	Q15149-4 [760-778]; Q15149 [897-915]; Q15149-3 [783-801]	1	2321.11	2.565	0.308634	0.496157	3.7175e+06	1.4492e+06	121.57	99.09	3	2	2.53608e+07	2.59087e+06	3.7175e+06		3.45423e+06	608007	2.47514e+06	2.59087e+06	3.26887e+06		1.61109e+06	242443	1	1	1		1	1	Shared	High	High	High	Not Found	Peak Found	Peak Found	774.376	61	R.LEDLLQDAQDEKEQLNEYK.G	[760-778]	Not Used
High	[R].LEAQHQALVTLWHQLHVDMK.[S]	3	10	2	Q15149-4; Q15149; Q15149-3	Q15149-4 [872-891]; Q15149 [1009-1028]; Q15149-3 [895-914]	0	2397.25	6.322	0.250532	0.448785	3.09649e+06	489798	99.32	47.7	2	2		1.29484e+06	7.40495e+06		695780	344796		1.29484e+06	6.5113e+06		324518	137488		1	2		1	1	Shared	Not Found	Peak Found	High	Not Found	Peak Found	Peak Found	600.068	36	R.LEAQHQALVTLWHQLHVDMK.S	[872-891]	Not Used
High	[R].LAQGHTTVDELAR.[R]	3	10	7	Q15149-4; Q15149; Q15149-3	Q15149-4 [2672-2684]; Q15149 [2809-2821]; Q15149-3 [2695-2707]	0	1410.73	2.008	0.291539	0.482045	8.76366e+06	4.36358e+06	83.06	42.92	3	3	2.58322e+07	5.21486e+06	8.76366e+06	4.20471e+06	8.51511e+06	4.36358e+06	2521155	5.21486e+06	7.70605e+06	325152	3.97153e+06	1.73998e+06	3	2	4	1	2	3	Shared	Peak Found	High	High	Peak Found	High	High	470.916	77	R.LAQGHTTVDELAR.R	[2672-2684]	Not Used
High	[R].LGFHLPLEVAYQR.[G]	3	10	5	Q15149-4; Q15149; Q15149-3	Q15149-4 [3814-3826]; Q15149 [3951-3963]; Q15149-3 [3837-3849]	0	1542.84	4.304	0.151055	0.355094	1.00792e+07	2.34169e+06	86.25	26.64	3	3	2.49656e+07	3.38217e+06	1.00792e+07	3.53244e+06	2.23547e+06	2.34169e+06	2.43658e+06	3.38217e+06	8862782	273165	1.04264e+06	933751	1	2	2	1	1	2	Shared	High	Peak Found	High	Peak Found	High	Peak Found	514.952	46	R.LGFHLPLEVAYQR.G	[3814-3826]	Not Used
High	[K].LEQLFQDEVAK.[A]	3	10	3	Q15149-4; Q15149; Q15149-3	Q15149-4 [2516-2526]; Q15149 [2653-2663]; Q15149-3 [2539-2549]	0	1319.68	0.383	0.343804	0.526319	3.75116e+06	9.79427e+06	108.19	54.21	3	3	1.84815e+07	2.4538e+06	3.75116e+06	2.12256e+07	9.79427e+06	8.23541e+06	1.80375e+06	2.4538e+06	3.29846e+06	1.64139e+06	4.56814e+06	3.28388e+06	2	1	2	2	3	2	Shared	High	Peak Found	Peak Found	High	Peak Found	Peak Found	660.343	58	K.LEQLFQDEVAK.A	[2516-2526]	Not Used
High	[R].VDGAEWGVDLPSVEAQLGSHR.[G]	3	11	1	Q15149-4; Q15149; Q15149-3	Q15149-4 [539-559]; Q15149 [676-696]; Q15149-3 [562-582]	0	2222.08	2.216	0.524848	0.667025	4.63585e+06	2.0917e+06	61.69	71.32	3	3	4.63585e+06	1.20492e+06	5.8253e+06	4.3072e+06	2.0917e+06	890880	452446	1.20492e+06	5.12229e+06	333078	975587	355239	1	1	1	1	1	1	Shared	Peak Found	Peak Found	High	Peak Found	Peak Found	Peak Found	741.366	87	R.VDGAEWGVDLPSVEAQLGSHR.G	[539-559]	Not Used
High	[K].VLALPEPSPAAPTLR.[S]	3	10	4	Q15149-4; Q15149; Q15149-3	Q15149-4 [1050-1064]; Q15149 [1187-1201]; Q15149-3 [1073-1087]	0	1531.88	1.275	0.425421	0.589841	5.62778e+06	4.41233e+06	114.99	94.04	3	3	3.26725e+07	3.84443e+06	5.62778e+06	1.16102e+07	4.41233e+06	1.10793e+06	3.18875e+06	3.84443e+06	4.94861e+06	897820	2.05795e+06	441789	1	2	2	1	1	1	Shared	High	High	High	Peak Found	Peak Found	Peak Found	766.446	65	K.VLALPEPSPAAPTLR.S	[1050-1064]	Not Used
High	[R].VLADPSDDTK.[G]	4	12	13	P58107; Q15149-4; Q15149; Q15149-3	P58107 [2375-2384]; [2911-2920]; [3442-3451]; [3976-3985]; [5043-5052]; Q15149-4 [2842-2851]; [3501-3510]; Q15149 [2979-2988]; [3638-3647]; Q15149-3 [2865-2874]; [3524-3533]	0	1060.52	1.373	0.477089	0.632228	1.86487e+07	1.35829e+07	41.89	70.15	3	3	1.86487e+07	1.29063e+07	2.97448e+07	5.60738e+06	2.69641e+07	1.35829e+07	1.82006e+06	1.29063e+07	26155112	433622	1.25763e+07	5.41619e+06	2	4	4	1	4	4	Shared	High	High	High	High	High	High	530.762	64	R.VLADPSDDTK.G; R.VLADPSDDTK.G	[2842-2851]; [3501-3510]	Not Used
High	[R].TVTVWELISSEYFTAEQR.[Q]	3	10	5	Q15149-4; Q15149; Q15149-3	Q15149-4 [3250-3267]; Q15149 [3387-3404]; Q15149-3 [3273-3290]	0	2159.07	5.848	0.0974516	0.304139	2.71738e+06	464697	69.72	36.4	3	2	4.31498e+06	719554	2.71738e+06		604658	357133	421130	719554	2.38944e+06		282018	142407	1	2	3		1	1	Shared	Peak Found	High	High	Not Found	Peak Found	Peak Found	720.36	88	R.TVTVWELISSEYFTAEQR.Q	[3250-3267]	Not Used
High	[K].TVTIWEIINSEYFTAEQR.[R]	3	10	6	Q15149-4; Q15149; Q15149-3	Q15149-4 [2921-2938]; Q15149 [3058-3075]; Q15149-3 [2944-2961]	0	2200.09	6.516	0.15336	0.356894	3.25821e+06	500053	104.85	42.17	3	2	1.02053e+07	658609	3.25821e+06		680099	367672	996011	658609	2.865e+06		317205	146609	2	2	3		2	1	Shared	Peak Found	High	High	Not Found	High	High	1100.55	82	K.TVTIWEIINSEYFTAEQR.R	[2921-2938]	Not Used
High	[K].TPVEVPVGGFK.[G]	3	10	6	Q15149-4; Q15149; Q15149-3	Q15149-4 [3237-3247]; Q15149 [3374-3384]; Q15149-3 [3260-3270]	0	1129.63	0.393	0.122404	0.327008	1.44394e+07	3.67067e+07	62.32	27.03	3	3	2.13396e+07	4.63382e+06	1.44394e+07	3.67067e+07	2.51985e+07	4.41727e+07	2.08269e+06	4.63382e+06	1.26969e+07	2.83855e+06	1.17528e+07	1.76139e+07	3	3	4	2	2	2	Shared	High	Peak Found	High	Peak Found	High	High	565.317	40	K.TPVEVPVGGFK.G	[3237-3247]	Not Used
High	[R].WQAVLAQTDVR.[Q]	3	10	6	Q15149-4; Q15149; Q15149-3	Q15149-4 [1188-1198]; Q15149 [1325-1335]; Q15149-3 [1211-1221]	0	1286.69	1.46	0.237997	0.438073	1.1209e+07	7.6788e+06	51.84	56.98	3	3	1.9157e+07	6543679	1.1209e+07	7.6788e+06	8.53766e+06	2.12126e+06	1.86967e+06	6543679	9.85629e+06	593806	3.98205e+06	845855	1	2	2	1	2	2	Shared	High	High	High	High	High	Peak Found	643.846	60	R.WQAVLAQTDVR.Q	[1188-1198]	Not Used
High	[R].YLQDLLAWVEENQHR.[V]	3	11	6	Q15149-4; Q15149; Q15149-3	Q15149-4 [524-538]; Q15149 [661-675]; Q15149-3 [547-561]	0	1913.95	3.868	0.26976	0.464393	7.72921e+06	1.99814e+06	34.86	78.79	3	2	9.70668e+06	4.6218e+06	7.72921e+06		3.74681e+06	1.06559e+06	947346	4.6218e+06	6.79643e+06		1.74755e+06	424903	1	2	2		2	1	Shared	High	High	High	Not Found	High	High	638.656	66	R.YLQDLLAWVEENQHR.V	[524-538]	Not Used
High	[K].VPPGYHPLDVEK.[E]	3	11	3	Q15149-4; Q15149; Q15149-3	Q15149-4 [357-368]; Q15149 [494-505]; Q15149-3 [380-391]	0	1350.71	0.955	0.755271	0.836476	1.7938e+06	1.87902e+06	132.09	100.77	3	3	1.21785e+07	538261	1.7938e+06	5.28933e+06	1.87902e+06	354413	1.18859e+06	538261	1.57732e+06	409026	876395	141323	1	1	1	1	1	1	Shared	High	Peak Found	High	Peak Found	High	Peak Found	450.907	33	K.VPPGYHPLDVEK.E	[357-368]	Not Used
High	[K].VPPGYHPLDVEKEWGK.[L]	3	11	2	Q15149-4; Q15149; Q15149-3	Q15149-4 [357-372]; Q15149 [494-509]; Q15149-3 [380-395]	1	1850.94	2.839			1.95805e+06	689677	107.32		3	1	7.11153e+06	567569	1.95805e+06		689677		694067	567569	1.72175e+06		321672		2	1	2		1		Shared	High	Peak Found	Peak Found	Not Found	Peak Found	Not Found	463.492	30	K.VPPGYHPLDVEKEWGK.L	[357-372]	Not Used
High	[K].VQSGSESVIQEYVDLR.[T]	3	10	1	Q15149-4; Q15149; Q15149-3	Q15149-4 [1305-1320]; Q15149 [1442-1457]; Q15149-3 [1328-1343]	0	1808.9	1000			1.87571e+06		52.5		2			1270201	2.76988e+06					1270201	2435601					1	1				Shared	Not Found	Peak Found	High	Not Found	Not Found	Not Found	904.955	127	K.VQSGSESVIQEYVDLR.T	[1305-1320]	Not Used
High	[K].VTLVQTLEIQR.[Q]	3	9	2	Q15149-4; Q15149; Q15149-3	Q15149-4 [2428-2438]; Q15149 [2565-2575]; Q15149-3 [2451-2461]	0	1299.76	1.274			4.71181e+06	3.69815e+06	109.81		3	1	2.13878e+07	2299049	4.71181e+06		3.69815e+06		2.08739e+06	2299049	4143178		1724851		1	1	1		1		Shared	High	Peak Found	High	Not Found	Peak Found	Not Found	650.385	82	K.VTLVQTLEIQR.Q	[2428-2438]	Not Used
High	[R].RQEQIQAMPLADSQAVR.[E]	3	10	3	Q15149-4; Q15149; Q15149-3	Q15149-4 [1229-1245]; Q15149 [1366-1382]; Q15149-3 [1252-1268]	1	1941	2.696	0.397837	0.570695	2.20217e+06	816856	76.6	94.93	3	2	5.3241e+06	1.08273e+06	2.20217e+06		1.84173e+06	362298	519618	1.08273e+06	1936405		858999	144467	1	1	1		1	1	Shared	High	Peak Found	High	Not Found	High	Peak Found	647.67	48	R.RQEQIQAMPLADSQAVR.E	[1229-1245]	Not Used
High	[R].RQQEELLAEENQR.[L]	3	10	1	Q15149-4; Q15149; Q15149-3	Q15149-4 [2581-2593]; Q15149 [2718-2730]; Q15149-3 [2604-2616]	1	1642.81	0.374	0.394427	0.567653	1.60433e+06	4.28665e+06	96.64	86.11	2	3	3.69883e+06		695861	1.22159e+07	4.28665e+06	2.07511e+06	360996		611883	944662	1.99934e+06	827452	1		1	1	1	1	Shared	High	Not Found	Peak Found	Peak Found	Peak Found	Peak Found	548.276	44	R.RQQEELLAEENQR.L	[2581-2593]	Not Used
High	[R].RFPSSFEEIEILWSQFLK.[F]	3	11	3	Q15149-4; Q15149; Q15149-3	Q15149-4 [306-323]; Q15149 [443-460]; Q15149-3 [329-346]	1	2256.17	1000			382107		118.32		3		2.69629e+06	382107	340243				263151	382107	299182				1	1	1				Shared	High	High	High	Not Found	Not Found	Not Found	752.727	40	R.RFPSSFEEIEILWSQFLK.F	[306-323]	Not Used
High	[R].SDEGQLSPATR.[G]	3	11	6	Q15149-4; Q15149; Q15149-3	Q15149-4 [577-587]; Q15149 [714-724]; Q15149-3 [600-610]	0	1160.55	1.307	0.627122	0.743389	2.98482e+06	2.28455e+06	101.82	36.43	3	3	1.03915e+07	1.09788e+06	2.98482e+06	3.1916e+06	2.28455e+06	1.49898e+06	1.01418e+06	1.09788e+06	2.62461e+06	246808	1.06554e+06	597719	2	1	2	1	1	2	Shared	High	High	High	Peak Found	High	High	580.781	54	R.SDEGQLSPATR.G	[577-587]	Not Used
High	[R].QLAEEDLAQQR.[A]	3	9	4	Q15149-4; Q15149; Q15149-3	Q15149-4 [2295-2305]; Q15149 [2432-2442]; Q15149-3 [2318-2328]	0	1300.65	1.217	0.637811	0.751394	1.71043e+06	1.40537e+06	67.6	76.4	3	2	4.27611e+06	1.24991e+06	1.71043e+06		2.57215e+06	767862	417337	1.24991e+06	1.50401e+06		1.19968e+06	306186	1	1	1		1	1	Shared	High	High	High	Not Found	High	Peak Found	650.829	85	R.QLAEEDLAQQR.A	[2295-2305]	Not Used
High	[R].QLAEGTAQQR.[L]	3	9	2	Q15149-4; Q15149; Q15149-3	Q15149-4 [1699-1708]; Q15149 [1836-1845]; Q15149-3 [1722-1731]	0	1101.56	0.925			1.09755e+06	1.18613e+06		64.11	1	3			1.09755e+06	1.22231e+06	1.18613e+06	228612			965094	94521.5	553222	91159.2			1	1	1	1	Shared	Not Found	Not Found	High	Peak Found	High	Peak Found	551.286	74	R.QLAEGTAQQR.L	[1699-1708]	Not Used
High	[R].QLLSPGTALILLEAQAASGFLLDPVR.[N]	3	10	2	Q15149-4; Q15149; Q15149-3	Q15149-4 [2719-2744]; Q15149 [2856-2881]; Q15149-3 [2742-2767]	0	2693.52	1000			329256		59.39		2			210442	515153					210442	452983					1	2				Shared	Not Found	Peak Found	High	Not Found	Not Found	Not Found	898.513	74	R.QLLSPGTALILLEAQAASGFLLDPVR.N	[2719-2744]	Not Used
High	[R].QLQLAQEAAQK.[R]	3	9	5	Q15149-4; Q15149; Q15149-3	Q15149-4 [2035-2045]; Q15149 [2172-2182]; Q15149-3 [2058-2068]	0	1227.67	1.452	0.501323	0.650043	1.89473e+06	1.30511e+06	59.41	80.44	3	2	4.57302e+06	1.67688e+06	1.89473e+06		2.4895e+06	684198	446315	1.67688e+06	1.66607e+06		1.16112e+06	272825	1	1	1		1	1	Shared	High	High	High	Not Found	High	High	614.338	79	R.QLQLAQEAAQK.R	[2035-2045]	Not Used
High	[R].QEELYSELQAR.[E]	3	10	1	Q15149-4; Q15149; Q15149-3	Q15149-4 [3221-3231]; Q15149 [3358-3368]; Q15149-3 [3244-3254]	0	1365.66																												No Quan Values	Not Found	Not Found	High	Not Found	Not Found	Not Found	683.336	52	R.QEELYSELQAR.E	[3221-3231]	Not Used
High	[R].QEQALLEEIER.[H]	3	10	1	Q15149-4; Q15149; Q15149-3	Q15149-4 [1250-1260]; Q15149 [1387-1397]; Q15149-3 [1273-1283]	0	1357.7	4.795			1.51019e+06	314980	89.2		3	1	3.85222e+06	467395	1.51019e+06			314980	375967	467395	1.32794e+06			125599	1	1	1			1	Shared	Peak Found	Peak Found	High	Not Found	Not Found	Peak Found	679.351	75	R.QEQALLEEIER.H	[1250-1260]	Not Used
High	[R].QEQIQAMPLADSQAVR.[E]	3	10	1	Q15149-4; Q15149; Q15149-3	Q15149-4 [1230-1245]; Q15149 [1367-1382]; Q15149-3 [1253-1268]	0	1784.9	1000			971763				1				971763						854488						1				Shared	Not Found	Not Found	High	Not Found	Not Found	Not Found	892.951	62	R.QEQIQAMPLADSQAVR.E	[1230-1245]	Not Used
High	[R].QVQVALETAQR.[S]	3	9	4	Q15149-4; Q15149; Q15149-3	Q15149-4 [1562-1572]; Q15149 [1699-1709]; Q15149-3 [1585-1595]	0	1242.68	3.627	0.281677	0.473558	4.53454e+06	1.2503e+06	47.74	68.39	3	2	4.53454e+06	1.59979e+06	4.56045e+06		2.11919e+06	737670	442559	1.59979e+06	4.01008e+06		988411	294146	1	1	2		1	1	Shared	High	Peak Found	High	Not Found	High	Peak Found	621.843	71	R.QVQVALETAQR.S	[1562-1572]	Not Used
High	[R].QTNLENLDQAFSVAER.[D]	3	11	1	Q15149-4; Q15149; Q15149-3	Q15149-4 [213-228]; Q15149 [350-365]; Q15149-3 [240-255]	0	1834.89	2.735			2.02947e+06	741953			1	1			2.02947e+06		741953				1784550		346054				1		1		Shared	Not Found	Not Found	High	Not Found	Peak Found	Not Found	917.951	103	R.QTNLENLDQAFSVAER.D	[213-228]	Not Used
High	[R].REEAAVDAQQQK.[R]	3	9	2	Q15149-4; Q15149; Q15149-3	Q15149-4 [1404-1415]; Q15149 [1541-1552]; Q15149-3 [1427-1438]	1	1372.68	2.6	0.39219	0.565652	2.35314e+06	905155	83.34	2.02	2	2	4.62895e+06		1.19623e+06	892324	918171		451773		1.05187e+06	69003.9	428244		2		2	1	2		Shared	High	Not Found	High	Peak Found	Peak Found	Not Found	686.845	59	R.REEAAVDAQQQK.R	[1404-1415]	Not Used
High	[R].QQGLASYDYVR.[R]	3	10	4	Q15149-4; Q15149; Q15149-3	Q15149-4 [3634-3644]; Q15149 [3771-3781]; Q15149-3 [3657-3667]	0	1299.63	2.991	0.306906	0.495005	3.50108e+06	1.17052e+06	51.95	62.59	3	2	4.15086e+06	1.22375e+06	3.50108e+06		1.88303e+06	727617	405113	1.22375e+06	3078563		878262	290138	1	1	1		1	1	Shared	Peak Found	High	High	Not Found	Peak Found	High	650.32	62	R.QQGLASYDYVR.R	[3634-3644]	Not Used
High	[K].QSAEEQAQAR.[A]	3	9	1	Q15149-4; Q15149; Q15149-3	Q15149-4 [2119-2128]; Q15149 [2256-2265]; Q15149-3 [2142-2151]	0	1117.52	1000			425715		92.81		2		934463		193944				91201.2		170538				1		1				Shared	Peak Found	Not Found	High	Not Found	Not Found	Not Found	559.265	60	K.QSAEEQAQAR.A	[2119-2128]	Not Used
High	[K].SIITYVSSLYDAMPR.[V]	3	11	5	Q15149-4; Q15149; Q15149-3	Q15149-4 [250-264]; Q15149 [387-401]; Q15149-3 [277-291]	0	1715.87	4.237	0.172487	0.375571	1.44598e+06	341252	54.75	5.72	2	2		961147	2.17538e+06		355343	327720		961147	1.91285e+06		165735	130679		2	2		1	1	Shared	Not Found	High	High	Not Found	High	High	858.438	96	K.SIITYVSSLYDAMPR.V	[250-264]	Not Used
High	[R].SLESLHSFVAAATK.[E]	3	11	1	Q15149-4; Q15149; Q15149-3	Q15149-4 [614-627]; Q15149 [751-764]; Q15149-3 [637-650]	0	1460.77	1.536	0.406185	0.57629	2.97611e+06	1.93769e+06	120	82.51	3	2	1.96696e+07	2103621	2.97611e+06		3.77803e+06	993812	1.9197e+06	2103621	2.61695e+06		1762108	396283	1	1	1		1	1	Shared	Peak Found	Peak Found	High	Not Found	Peak Found	Peak Found	487.596	47	R.SLESLHSFVAAATK.E	[614-627]	Not Used
High	[R].SLVPAAELLESR.[V]	3	10	6	Q15149-4; Q15149; Q15149-3	Q15149-4 [2979-2990]; Q15149 [3116-3127]; Q15149-3 [3002-3013]	0	1284.72	2.114	0.268893	0.464046	1.5999e+07	7.56841e+06	77.68	31.46	3	3	3.72061e+07	6.88069e+06	1.5999e+07	7.56841e+06	1.06249e+07	5.66516e+06	3.63122e+06	6.88069e+06	1.40682e+07	585269	4.95556e+06	2.25899e+06	1	2	3	1	2	3	Shared	Peak Found	High	High	High	High	Peak Found	642.861	66	R.SLVPAAELLESR.V	[2979-2990]	Not Used
High	[R].SLQEEHVAVAQLR.[E]	3	9	2	Q15149-4; Q15149; Q15149-3	Q15149-4 [1595-1607]; Q15149 [1732-1744]; Q15149-3 [1618-1630]	0	1479.79	1.779	0.611796	0.732249	1.27749e+07	7.1797e+06	90.57	74.24	2	2	2.72848e+07		5.98128e+06	1.28637e+07	4.00725e+06		2.66292e+06		5.25945e+06	994756	1.86902e+06		1		1	1	1		Shared	High	Not Found	High	Peak Found	Peak Found	Not Found	493.936	48	R.SLQEEHVAVAQLR.E	[1595-1607]	Not Used
High	[R].SIQEELQQLR.[Q]	3	9	3	Q15149-4; Q15149; Q15149-3	Q15149-4 [1417-1426]; Q15149 [1554-1563]; Q15149-3 [1440-1449]	0	1243.66	1.393	0.427604	0.591657	4.92965e+06	3.53861e+06	100.92	82.81	3	3	1.72617e+07	1.94566e+06	4.92965e+06	6.36059e+06	3.53861e+06	577232	1.68469e+06	1.94566e+06	4.33473e+06	491868	1.65044e+06	230172	1	1	1	1	1	1	Shared	High	Peak Found	High	Peak Found	Peak Found	High	622.337	64	R.SIQEELQQLR.Q	[1417-1426]	Not Used
High	[R].SKEQAELEAAR.[Q]	3	9	4	Q15149-4; Q15149; Q15149-3	Q15149-4 [1961-1971]; Q15149 [2098-2108]; Q15149-3 [1984-1994]	1	1231.63	1.405	0.477432	0.632493	2.77767e+06	1.97633e+06	112.52	59.91	3	3	1.11912e+07	771588	2.77767e+06	2.49924e+06	1.97633e+06	557025	1.09223e+06	771588	2.44246e+06	193267	921781	222114	2	1	2	1	1	1	Shared	High	Peak Found	High	Peak Found	Peak Found	Peak Found	616.317	66	R.SKEQAELEAAR.Q	[1961-1971]	Not Used
High	[R].SQVEEELFSVR.[V]	3	9	4	Q15149-4; Q15149; Q15149-3	Q15149-4 [2224-2234]; Q15149 [2361-2371]; Q15149-3 [2247-2257]	0	1322.66	0.8	0.52883	0.669571	3.94503e+06	4.93434e+06	105.63	58.2	3	3	1.93227e+07	2.87237e+06	3.94503e+06	6.33089e+06	4.93434e+06	1.51291e+06	1.88584e+06	2.87237e+06	3.46894e+06	489571	2.30142e+06	603272	1	1	1	1	1	1	Shared	High	High	High	Peak Found	High	Peak Found	661.833	56	R.SQVEEELFSVR.V	[2224-2234]	Not Used
High	[R].SQVMDEATALQLR.[E]	3	10	1	Q15149-4; Q15149; Q15149-3	Q15149-4 [3900-3912]; Q15149 [4037-4049]; Q15149-3 [3923-3935]	0	1461.74	3.283	0.407889	0.577592	4.40823e+06	1.34275e+06	62.82	74.98	3	2	5.40347e+06	1.05845e+06	4.40823e+06		2.42337e+06	744000	527364	1.05845e+06	3.87623e+06		1.13028e+06	296671	1	1	1		1	1	Shared	High	Peak Found	Peak Found	Not Found	Peak Found	Peak Found	731.372	62	R.SQVMDEATALQLR.E	[3900-3912]	Not Used
High	[R].EGLTSIEEVTK.[N]	3	10	6	Q15149-4; Q15149; Q15149-3	Q15149-4 [3913-3923]; Q15149 [4050-4060]; Q15149-3 [3936-3946]	0	1205.63	1.93	0.244745	0.443386	7.02793e+06	3.64134e+06	62.75	31.26	3	3	1.18167e+07	2.77693e+06	7.02793e+06	3.64134e+06	3.93073e+06	2.06485e+06	1.15328e+06	2.77693e+06	6.17978e+06	281587	1.83333e+06	823360	1	1	2	1	1	2	Shared	High	High	High	Peak Found	High	High	603.316	78	R.EGLTSIEEVTK.N	[3913-3923]	Not Used
High	[R].ELVLLLLQWMR.[H]	3	11	5	Q15149-4; Q15149; Q15149-3	Q15149-4 [286-296]; Q15149 [423-433]; Q15149-3 [309-319]	0	1413.83	6.452			1.02242e+06	158475	105.42		3	1	4.93111e+06	725524	1.02242e+06			158475	481264	725524	899028			63192.1	1	2	3			2	Shared	High	High	High	Not Found	Not Found	Peak Found	707.418	61	R.ELVLLLLQWMR.H	[286-296]	Not Used
High	[K].ENAAYFQFFSDVR.[E]	3	10	1	Q15149-4; Q15149; Q15149-3	Q15149-4 [720-732]; Q15149 [857-869]; Q15149-3 [743-755]	0	1593.73	1000			1.19877e+06		74.35		3		3.10928e+06	748832	1.19877e+06				303458	748832	1.0541e+06				1	1	1				Shared	Peak Found	Peak Found	High	Not Found	Not Found	Not Found	797.371	67	K.ENAAYFQFFSDVR.E	[720-732]	Not Used
High	[K].DTHDQLSEPSEVR.[S]	3	10	3	Q15149-4; Q15149; Q15149-3	Q15149-4 [3832-3844]; Q15149 [3969-3981]; Q15149-3 [3855-3867]	0	1512.69	0.891	0.561952	0.695133	1.72111e+06	1.93231e+06	90.31	44.55	3	3	5.96871e+06	1.10587e+06	1.72111e+06	1.93231e+06	2.25402e+06	832601	582531	1.10587e+06	1513406	149426	1.0513e+06	332000	1	1	1	1	1	1	Shared	High	Peak Found	High	Peak Found	High	Peak Found	504.902	53	K.DTHDQLSEPSEVR.S	[3832-3844]	Not Used
High	[R].DSQDAGGFGPEDR.[L]	3	10	2	Q15149-4; Q15149; Q15149-3	Q15149-4 [939-951]; Q15149 [1076-1088]; Q15149-3 [962-974]	0	1350.56	1.088	0.872297	0.917272	2.10168e+06	1.93217e+06	60.14	67.01	3	3	3.24864e+06	789130	2.10168e+06	1.93217e+06	3.20059e+06	627437	317059	789130	1.84805e+06	149416	1492787	250191	1	1	1	1	1	1	Shared	Peak Found	High	High	Peak Found	Peak Found	Peak Found	675.781	62	R.DSQDAGGFGPEDR.L	[939-951]	Not Used
High	[R].EEAAVDAQQQK.[R]	3	9	2	Q15149-4; Q15149; Q15149-3	Q15149-4 [1405-1415]; Q15149 [1542-1552]; Q15149-3 [1428-1438]	0	1216.58	2.91			1.03247e+06	354798	95.87		2	1	2.35651e+06		452361		354798		229990		397769		165481		1		1		1		Shared	Peak Found	Not Found	High	Not Found	High	Not Found	608.794	67	R.EEAAVDAQQQK.R	[1405-1415]	Not Used
High	[K].EAQAVPATLPELEATK.[A]	3	10	2	Q15149-4; Q15149; Q15149-3	Q15149-4 [1114-1129]; Q15149 [1251-1266]; Q15149-3 [1137-1152]	0	1667.89	1.052	0.488676	0.640391	3.39274e+06	3.22565e+06	100.92	63.89	3	3	1.19298e+07	1.35516e+06	3.39274e+06	3.7012e+06	3.22565e+06	685891	1.16432e+06	1.35516e+06	2.9833e+06	286216	1.50448e+06	273499	1	1	1	1	1	1	Shared	High	Peak Found	High	Peak Found	Peak Found	Peak Found	834.447	37	K.EAQAVPATLPELEATK.A	[1114-1129]	Not Used
High	[R].ESADPLGAWLQDAR.[R]	3	10	3	Q15149-4; Q15149; Q15149-3	Q15149-4 [1214-1227]; Q15149 [1351-1364]; Q15149-3 [1237-1250]	0	1528.74	2.374	0.247279	0.44548	6.91076e+06	2.91157e+06	55.53	61.07	3	3	9.9726e+06	2.73754e+06	6.91076e+06	5.18686e+06	2.91157e+06	1.35927e+06	973300	2.73754e+06	6.07675e+06	401102	1.35798e+06	542008	1	2	2	1	2	2	Shared	High	Peak Found	High	Peak Found	Peak Found	Peak Found	764.872	100	R.ESADPLGAWLQDAR.R	[1214-1227]	Not Used
High	[R].EQLRQEQALLEEIER.[H]	3	10	1	Q15149-4; Q15149; Q15149-3	Q15149-4 [1246-1260]; Q15149 [1383-1397]; Q15149-3 [1269-1283]	1	1883.98	1000			1.35933e+06		108.75		2		3.76165e+06		491212				367127		431931				1		1				Shared	Peak Found	Not Found	High	Not Found	Not Found	Not Found	628.666	43	R.EQLRQEQALLEEIER.H	[1246-1260]	Not Used
High	[K].EQELQQTLQQEQSVLDQLR.[G]	3	9	1	Q15149-4; Q15149; Q15149-3	Q15149-4 [2062-2080]; Q15149 [2199-2217]; Q15149-3 [2085-2103]	0	2313.17	0.481	0.72563	0.816372	2.37838e+06	4.94622e+06	68.2	129.95	2	2		1.40564e+06	4.0243e+06	2.40534e+07	1.01712e+06			1.40564e+06	3.53864e+06	1.86006e+06	474393			1	1	1	1		Shared	Not Found	Peak Found	High	Peak Found	Peak Found	Not Found	771.726	70	K.EQELQQTLQQEQSVLDQLR.G	[2062-2080]	Not Used
High	[R].EQLQLLEEQHR.[A]	3	10	3	Q15149-4; Q15149; Q15149-3	Q15149-4 [2596-2606]; Q15149 [2733-2743]; Q15149-3 [2619-2629]	0	1422.73	1.114	0.500245	0.649527	2.7644e+06	2.48135e+06	100.03	83.77	3	3	1.02155e+07	1327969	2.7644e+06	4.57324e+06	2.48135e+06	406389	997006	1327969	2430788	353651	1.15733e+06	162048	1	1	1	1	1	1	Shared	Peak Found	High	High	Peak Found	High	Peak Found	474.917	51	R.EQLQLLEEQHR.A	[2596-2606]	Not Used
High	[R].AQAEAQQPTFDALRDELR.[G]	3	10	3	Q15149-4; Q15149; Q15149-3	Q15149-4 [1137-1154]; Q15149 [1274-1291]; Q15149-3 [1160-1177]	1	2059.02	1.526	0.336252	0.521027	4.59068e+06	3.00786e+06	111.15	72.96	3	3	2.19012e+07	2369960	4.59068e+06	5.43576e+06	3.00786e+06	896229	2.1375e+06	2369960	4.03667e+06	420351	1.40289e+06	357372	1	1	1	1	1	1	Shared	Peak Found	High	High	Peak Found	High	Peak Found	687.012	26	R.AQAEAQQPTFDALRDELR.G	[1137-1154]	Not Used
High	[R].APVPASELLASGVLSR.[A]	3	10	6	Q15149-4; Q15149; Q15149-3	Q15149-4 [3310-3325]; Q15149 [3447-3462]; Q15149-3 [3333-3348]	0	1566.88	2.812	0.0835764	0.2922	1.23508e+07	4.39182e+06	82.26	32.65	3	3	3.62316e+07	7.50306e+06	1.23508e+07	5.15531e+06	4.39182e+06	2.58465e+06	3.53611e+06	7.50306e+06	1.08603e+07	398663	2.04839e+06	1.03063e+06	2	3	4	1	2	3	Shared	Peak Found	High	High	Peak Found	High	Peak Found	783.946	74	R.APVPASELLASGVLSR.A	[3310-3325]	Not Used
High	[K].AQVEQELTTLR.[L]	3	9	7	Q15149-4; Q15149; Q15149-3	Q15149-4 [2182-2192]; Q15149 [2319-2329]; Q15149-3 [2205-2215]	0	1287.69	1.479	0.435131	0.597971	8.93823e+06	6.04534e+06	84.51	64.95	3	3	2.33161e+07	3.74062e+06	8.93823e+06	9.92808e+06	6.04534e+06	2.1014e+06	2.27559e+06	3.74062e+06	7.85955e+06	767744	2.8196e+06	837936	2	2	2	1	1	2	Shared	High	High	High	High	High	High	644.349	69	K.AQVEQELTTLR.L	[2182-2192]	Not Used
High	[K].AQLEPVASPAK.[K]	3	10	4	Q15149-4; Q15149; Q15149-3	Q15149-4 [1291-1301]; Q15149 [1428-1438]; Q15149-3 [1314-1324]	0	1110.62	0.941	0.424718	0.589351	2.82903e+06	3.00504e+06	111.17	46.26	3	3	1.59077e+07	2.17141e+06	2.82903e+06	3.00504e+06	3.64226e+06	1.27977e+06	1.55255e+06	2.17141e+06	2.48762e+06	232382	1.69879e+06	510308	2	1	1	1	1	2	Shared	High	High	High	Peak Found	High	Peak Found	555.811	58	K.AQLEPVASPAK.K	[1291-1301]	Not Used
High	[R].AALAHSEEVTASQVAATK.[T]	3	10	8	Q15149-4; Q15149; Q15149-3	Q15149-4 [2607-2624]; Q15149 [2744-2761]; Q15149-3 [2630-2647]	0	1783.92	1.117	0.294281	0.484336	9.58368e+06	8.57956e+06	66.96	36.41	3	3	2.41621e+07	7.27603e+06	9.58368e+06	9.14305e+06	8.57956e+06	4.26463e+06	2.35815e+06	7.27603e+06	8427103	707037	4.00159e+06	1.70053e+06	2	2	3	1	2	3	Shared	High	High	High	High	High	High	595.311	54	R.AALAHSEEVTASQVAATK.T	[2607-2624]	Not Used
High	[K].AGVVGPELHEQLLSAEK.[A]	3	10	5	Q15149-4; Q15149; Q15149-3	Q15149-4 [3415-3431]; Q15149 [3552-3568]; Q15149-3 [3438-3454]	0	1776.95	1.627	0.274284	0.468157	9.85457e+06	6.05713e+06	73.26	50.26	3	3	2.03115e+07	3.88408e+06	9.85457e+06	6.05713e+06	6.24419e+06	2.00294e+06	1.98235e+06	3.88408e+06	8.6653e+06	468401	2.91235e+06	798675	1	2	2	1	2	2	Shared	High	Peak Found	High	Peak Found	High	High	592.988	28	K.AGVVGPELHEQLLSAEK.A	[3415-3431]	Not Used
High	[K].AGVAAPATQVAQVTLQSVQR.[R]	3	11	5	Q15149-4; Q15149; Q15149-3	Q15149-4 [494-513]; Q15149 [631-650]; Q15149-3 [517-536]	0	1995.1	1.412	0.590083	0.716909	5.32519e+06	3.77108e+06	122.24	72.19	3	3	3.11643e+07	2378600	5.32519e+06	9.427e+06	3.77108e+06	2.35338e+06	3.04155e+06	2378600	4.68254e+06	728995	1.75887e+06	938412	1	1	2	1	1	2	Shared	High	High	High	Peak Found	High	Peak Found	665.705	83	K.AGVAAPATQVAQVTLQSVQR.R	[494-513]	Not Used
High	[R].AGTLSITEFADMLSGNAGGFR.[S]	3	10	2	Q15149-4; Q15149; Q15149-3	Q15149-4 [4224-4244]; Q15149 [4361-4381]; Q15149-3 [4247-4267]	0	2115.02	10.791			1.975e+06	183026		32.82	1	2			1.975e+06		231831	144495			1.73666e+06		108128	57617.6			2		1	1	Shared	Not Found	Not Found	High	Not Found	Peak Found	Peak Found	1058.01	79	R.AGTLSITEFADMLSGNAGGFR.S	[4224-4244]	Not Used
High	[R].AGLVGPEFHEK.[L]	3	10	6	Q15149-4; Q15149; Q15149-3	Q15149-4 [3084-3094]; Q15149 [3221-3231]; Q15149-3 [3107-3117]	0	1183.61	1.739	0.501353	0.650043	5.19514e+06	2.98745e+06	112	92.2	3	2	2.43164e+07	2420248	5.19514e+06		6.50888e+06	1.37118e+06	2373219	2420248	4.56818e+06		3.0358e+06	546759	2	1	2		2	1	Shared	High	High	High	Not Found	High	High	395.208	43	R.AGLVGPEFHEK.L	[3084-3094]	Not Used
High	[K].AKLEQLFQDEVAK.[A]	3	10	2	Q15149-4; Q15149; Q15149-3	Q15149-4 [2514-2526]; Q15149 [2651-2663]; Q15149-3 [2537-2549]	1	1518.82	2.959	0.25551	0.45369	5.26878e+06	1.78084e+06	104.36	61.34	3	3	1.78292e+07	1.49061e+06	5.26878e+06	3.16732e+06	1.78084e+06	821093	1.74008e+06	1.49061e+06	4.63294e+06	244931	830599	327411	2	1	2	1	1	1	Shared	Peak Found	Peak Found	High	Peak Found	Peak Found	Peak Found	759.912	61	K.AKLEQLFQDEVAK.A	[2514-2526]	Not Used
High	[K].AEVVETTQVYTEEETRR.[A]	3	10	4	Q15149-4; Q15149; Q15149-3	Q15149-4 [3549-3565]; Q15149 [3686-3702]; Q15149-3 [3572-3588]	1	2039.99	3.029	0.361688	0.5411	4.54817e+06	1.50164e+06	56.93	68.99	3	2	5.58659e+06	1.38818e+06	4.54817e+06		2.55946e+06	881013	545236	1.38818e+06	3999291		1.19376e+06	351305	1	1	2		1	1	Shared	Peak Found	Peak Found	High	Not Found	High	High	680.668	43	K.AEVVETTQVYTEEETRR.A	[3549-3565]	Not Used
High	[K].DLLPSDMAVALLEAQAGTGHIIDPATSAR.[L]	3	10	7	Q15149-4; Q15149; Q15149-3	Q15149-4 [3047-3075]; Q15149 [3184-3212]; Q15149-3 [3070-3098]	0	2933.5	1.779	0.728918	0.818405	5.92585e+06	3.33131e+06	80.43	128.6	3	3	1.36222e+07	2.19188e+06	5.92585e+06	1.95024e+07	3.33131e+06	819293	1.32949e+06	2.19188e+06	5.21071e+06	1.50813e+06	1.55375e+06	326694	2	2	4	2	3	2	Shared	Peak Found	High	High	Peak Found	High	High	978.507	43	K.DLLPSDMAVALLEAQAGTGHIIDPATSAR.L	[3047-3075]	Not Used
High	[R].DGHNLISLLEVLSGDSLPR.[E]	3	13	6	Q15149-4; Q15149; Q15149-3	Q15149-4 [72-90]; Q15149 [209-227]; Q15149-3 [99-117]	0	2035.08	4.116	0.106202	0.311349	3.48754e+06	847402	95.99	67.64	3	2	1.41814e+07	2.53869e+06	3.48754e+06		1.42641e+06	503426	1.38406e+06	2.53869e+06	3.06666e+06		665289	200742	1	2	4		2	3	Shared	Peak Found	High	High	Not Found	High	Peak Found	679.032	76	R.DGHNLISLLEVLSGDSLPR.E	[72-90]	Not Used
High	[K].DPYTGQQISLFQAMQK.[G]	3	10	1	Q15149-4; Q15149; Q15149-3	Q15149-4 [2779-2794]; Q15149 [2916-2931]; Q15149-3 [2802-2817]	0	1854.91	1000			1.2572e+06				1				1.2572e+06						1.10547e+06						1				Shared	Not Found	Not Found	High	Not Found	Not Found	Not Found	927.957	67	K.DPYTGQQISLFQAMQK.G	[2779-2794]	Not Used
High	[R].DPYSGSTISLFQAMQK.[G]	3	10	1	Q15149-4; Q15149; Q15149-3	Q15149-4 [3438-3453]; Q15149 [3575-3590]; Q15149-3 [3461-3476]	0	1772.85	1000			2.7136e+06		135.41		3		2.21073e+07	1.08757e+06	2.7136e+06				2.15761e+06	1.08757e+06	2.38612e+06				1	1	1				Shared	Peak Found	Peak Found	High	Not Found	Not Found	Not Found	886.926	66	R.DPYSGSTISLFQAMQK.G	[3438-3453]	Not Used
High	[R].ATTAALLLEAQAATGFLVDPVR.[N]	3	10	8	Q15149-4; Q15149; Q15149-3	Q15149-4 [3382-3403]; Q15149 [3519-3540]; Q15149-3 [3405-3426]	0	2228.23	2.386	0.240478	0.440006	5.22072e+06	2.18851e+06	55.11	27.56	3	2	7.194e+06	1.96375e+06	5.22072e+06		2.66609e+06	1.79648e+06	702115	1.96375e+06	4590673		1.24349e+06	716348	1	2	3		2	3	Shared	Peak Found	High	High	Not Found	High	High	743.413	77	R.ATTAALLLEAQAATGFLVDPVR.N	[3382-3403]	Not Used
High	[K].AYSDPSTGEPATYGELQQR.[C]	3	10	1	Q15149-4; Q15149; Q15149-3	Q15149-4 [3180-3198]; Q15149 [3317-3335]; Q15149-3 [3203-3221]	0	2069.94	1000			1.44942e+06				1				1.44942e+06						1.2745e+06						1				Shared	Not Found	Not Found	High	Not Found	Not Found	Not Found	1035.47	82	K.AYSDPSTGEPATYGELQQR.C	[3180-3198]	Not Used
High	[R].DALDGPAAEAEPEHSFDGLR.[R]	3	10	2	Q15149-4; Q15149; Q15149-3	Q15149-4 [2631-2650]; Q15149 [2768-2787]; Q15149-3 [2654-2673]	0	2096.95	0.944	0.995802	0.997614	3.42009e+06	3.62268e+06	98.94	22.37	3	2	1.12184e+07	1.25346e+06	3.42009e+06	4.24924e+06	3.08851e+06		1094891	1.25346e+06	3.00734e+06	328596	1.44051e+06		1	1	1	1	1		Shared	High	Peak Found	High	Peak Found	Peak Found	Not Found	699.655	52	R.DALDGPAAEAEPEHSFDGLR.R	[2631-2650]	Not Used
High	[K].GGELVYTDSEAR.[D]	3	10	5	Q15149-4; Q15149; Q15149-3	Q15149-4 [2891-2902]; Q15149 [3028-3039]; Q15149-3 [2914-2925]	0	1296.61	1.341	0.43549	0.598403	2.69141e+06	2.0075e+06	77.86	73.84	3	3	7.11565e+06	1.53781e+06	2.69141e+06	2.0075e+06	3.8171e+06	643548	694469	1.53781e+06	2.36661e+06	155241	1780333	256615	1	1	1	1	1	1	Shared	High	High	High	Peak Found	High	High	648.806	61	K.GGELVYTDSEAR.D	[2891-2902]	Not Used
High	[K].GFFDPNTHENLTYLQLLER.[C]	4	12	8	P58107; Q15149-4; Q15149; Q15149-3	P58107 [766-784]; [1727-1745]; Q15149-4 [2852-2870]; Q15149 [2989-3007]; Q15149-3 [2875-2893]	0	2307.14	3.997	0.206117	0.408035	1.79571e+07	4.49254e+06	86.4	29.47	3	3	4.14696e+07	4.90956e+06	1.79571e+07	4.49254e+06	6.86136e+06	4.04688e+06	4.04733e+06	4.90956e+06	1.579e+07	347411	3.2002e+06	1.6137e+06	1	2	3	1	2	2	Shared	High	High	High	Peak Found	High	High	769.718	77	K.GFFDPNTHENLTYLQLLER.C	[2852-2870]	Not Used
High	[K].GFFDPNTHENLTYR.[Q]	3	10	4	Q15149-4; Q15149; Q15149-3	Q15149-4 [3511-3524]; Q15149 [3648-3661]; Q15149-3 [3534-3547]	0	1710.79	1.82	0.388804	0.563307	4.97905e+06	2.73536e+06	92.44	69.57	3	3	1.39675e+07	1.68495e+06	4.97905e+06	4.82745e+06	2.73536e+06	903642	1.36319e+06	1.68495e+06	4.37817e+06	373309	1.2758e+06	360328	1	1	1	1	1	1	Shared	High	Peak Found	High	Peak Found	High	High	570.934	33	K.GFFDPNTHENLTYR.Q	[3511-3524]	Not Used
High	[K].GIYQSLEGAVQAGQLK.[V]	3	11	3	Q15149-4; Q15149; Q15149-3	Q15149-4 [341-356]; Q15149 [478-493]; Q15149-3 [364-379]	0	1661.89	1.228			5.59487e+06	4.55765e+06	98.23		3	1	1.78574e+07	1.97287e+06	5.59487e+06		4.55765e+06		1.74283e+06	1.97287e+06	4.91967e+06		2125731		2	2	2		1		Shared	High	Peak Found	High	Not Found	Peak Found	Not Found	831.448	68	K.GIYQSLEGAVQAGQLK.V	[341-356]	Not Used
High	[R].SELELTLGK.[L]	3	10	5	Q15149-4; Q15149; Q15149-3	Q15149-4 [1065-1073]; Q15149 [1202-1210]; Q15149-3 [1088-1096]	0	989.551	1.227	0.402746	0.573967	5.77502e+06	4.70714e+06	80.8	72.88	3	3	1.52319e+07	2919795	5.77502e+06	6.7126e+06	4.70714e+06	848553	1.48659e+06	2919795	5.07808e+06	519089	2.19545e+06	338361	1	1	1	1	1	1	Shared	High	High	Peak Found	High	High	High	495.279	59	R.SELELTLGK.L	[1065-1073]	Not Used
High	[R].RPELEDSTLR.[Y]	3	11	5	Q15149-4; Q15149; Q15149-3	Q15149-4 [514-523]; Q15149 [651-660]; Q15149-3 [537-546]	0	1215.63	0.905	0.464905	0.621755	2.9422e+06	3.252e+06	123.83	65.78	3	3	1.88049e+07	1.50864e+06	2.9422e+06	3.252e+06	3.89582e+06	660964	1.83531e+06	1.50864e+06	2.58713e+06	251479	1.81705e+06	263560	2	1	2	1	2	1	Shared	High	High	High	Peak Found	Peak Found	Peak Found	608.32	44	R.RPELEDSTLR.Y	[514-523]	Not Used
High	[K].DYELQLVTYK.[A]	3	10	3	Q15149-4; Q15149; Q15149-3	Q15149-4 [1281-1290]; Q15149 [1418-1427]; Q15149-3 [1304-1313]	0	1271.65	0.568			1.62678e+06	2.86294e+06			1	1			1.62678e+06		2.86294e+06				1.43046e+06		1.3353e+06				1		1		Shared	Not Found	Not Found	High	Not Found	High	Not Found	636.33	61	K.DYELQLVTYK.A	[1281-1290]	Not Used
High	[R].RLEEQAAQHK.[A]	3	9	8	Q15149-4; Q15149; Q15149-3	Q15149-4 [1879-1888]; Q15149 [2016-2025]; Q15149-3 [1902-1911]	1	1209.63	2.32	0.334264	0.519173	2.97153e+06	1.28064e+06	84.08	48.32	3	3	6.58024e+06	825336	2.97153e+06	1.87035e+06	1.28064e+06	647054	642214	825336	2.61292e+06	144636	597304	258013	3	2	3	3	1	2	Shared	High	High	High	High	Peak Found	High	403.883	50	R.RLEEQAAQHK.A	[1879-1888]	Not Used
High	[R].RLTVNEAVK.[E]	3	10	1	Q15149-4; Q15149; Q15149-3	Q15149-4 [2747-2755]; Q15149 [2884-2892]; Q15149-3 [2770-2778]	1	1029.61	1.977	0.424301	0.589038	1.09985e+06	556243	108.05	87.66	3	2	4.78302e+06	528549	1.09985e+06		1.14822e+06	269466	466810	528549	967118		535541	107450	1	1	1		1	1	Shared	Peak Found	Peak Found	High	Not Found	Peak Found	Peak Found	515.306	28	R.RLTVNEAVK.E	[2747-2755]	Not Used
High	[R].GLHQSIEEFR.[A]	3	11	5	Q15149-4; Q15149; Q15149-3	Q15149-4 [560-569]; Q15149 [697-706]; Q15149-3 [583-592]	0	1215.61	1.984	0.311901	0.499206	8.80246e+06	4.43585e+06	58.83	48.64	3	2	1.54767e+07	4.32859e+06	8.80246e+06		6.34904e+06	3.09917e+06	1.51049e+06	4.32859e+06	7.74016e+06		2.96125e+06	1.2358e+06	1	2	3		3	2	Shared	Peak Found	High	High	Not Found	Peak Found	High	608.31	47	R.GLHQSIEEFR.A	[560-569]	Not Used
High	[R].SAEAELQSK.[R]	3	9	2	Q15149-4; Q15149; Q15149-3	Q15149-4 [1573-1581]; Q15149 [1710-1718]; Q15149-3 [1596-1604]	0	962.479	3.833	0.412464	0.580467	4.51929e+06	1.17898e+06	111.67	73.27	2	2	1.31814e+07		1.54945e+06		2.09254e+06	664266	1286473		1.36246e+06		975980	264876	1		1		1	1	Shared	Peak Found	Not Found	High	Not Found	High	Peak Found	481.743	54	R.SAEAELQSK.R	[1573-1581]	Not Used
High	[R].RQHEAEEGVR.[R]	3	10	1	Q15149-4; Q15149; Q15149-3	Q15149-4 [2558-2567]; Q15149 [2695-2704]; Q15149-3 [2581-2590]	1	1210.59	7.856			1.45526e+06	185247		100.42	1	3	1.45526e+06			544921	185247	42856.2	142030			42139	86401	17089	1			1	1	1	Shared	High	Not Found	Not Found	Peak Found	Peak Found	Peak Found	404.202	36	R.RQHEAEEGVR.R	[2558-2567]	Not Used
High	[K].RQELEAELAK.[V]	3	9	5	Q15149-4; Q15149; Q15149-3	Q15149-4 [1750-1759]; Q15149 [1887-1896]; Q15149-3 [1773-1782]	1	1186.64	1.64	0.304695	0.4936	3.14654e+06	1.91822e+06	108.71	72.69	3	3	1.395e+07	1.53437e+06	3.14654e+06	1.91822e+06	3.30771e+06	522301	1.36149e+06	1.53437e+06	2.76681e+06	148337	1.54275e+06	208268	2	2	2	1	2	2	Shared	High	High	High	Peak Found	Peak Found	High	593.825	49	K.RQELEAELAK.V	[1750-1759]	Not Used
High	[K].GLVGPELHDR.[L]	3	10	5	Q15149-4; Q15149; Q15149-3	Q15149-4 [3751-3760]; Q15149 [3888-3897]; Q15149-3 [3774-3783]	0	1092.58	2.737	0.0324269	0.223322	5.26469e+06	1.9235e+06	27.58	34.52	3	3	6.65144e+06	3768274	5.26469e+06	1.9235e+06	3.30129e+06	1.85829e+06	649163	3768274	4.62933e+06	148746	1.53976e+06	740996	1	2	3	1	2	3	Shared	High	Peak Found	High	Peak Found	High	High	364.864	46	K.GLVGPELHDR.L	[3751-3760]	Not Used
High	[CR].GYFDEEMNR.[IV]	4	12	7	P58107; Q15149-4; Q15149; Q15149-3	P58107 [1708-1716]; [2366-2374]; [2902-2910]; [3433-3441]; [3967-3975]; [4501-4509]; [5034-5042]; Q15149-4 [2833-2841]; Q15149 [2970-2978]; Q15149-3 [2856-2864]	0	1160.47	2.478	0.326112	0.511014	1.50515e+07	6.07449e+06	72.81	40.59	3	3	1.50515e+07	3.8499e+06	2.52938e+07	3.3322e+06	8.02791e+06	6.07449e+06	1.46898e+06	3.8499e+06	22241293	257681	3.74429e+06	2422207	2	1	2	1	2	2	Shared	High	High	High	Peak Found	High	High	580.737	31	R.GYFDEEMNR.V	[2833-2841]	Not Used
High	[K].SLLAWQSLR.[R]	3	10	5	Q15149-4; Q15149; Q15149-3	Q15149-4 [892-900]; Q15149 [1029-1037]; Q15149-3 [915-923]	0	1073.61	1.092	0.533907	0.673486	5.6965e+06	5.2145e+06	101.47	51.49	3	3	2.05666e+07	2.37666e+06	5.6965e+06	6.2444e+06	5.2145e+06	1.86926e+06	2.00725e+06	2.37666e+06	5009036	482883	2.43209e+06	745370	1	1	1	1	1	1	Shared	High	High	High	Peak Found	High	High	537.309	42	K.SLLAWQSLR.R	[892-900]	Not Used
High	[R].KQEELQQLEQQR.[R]	3	10	2	Q15149-4; Q15149; Q15149-3	Q15149-4 [2569-2580]; Q15149 [2706-2717]; Q15149-3 [2592-2603]	1	1556.8	2.524	0.35677	0.537111	1.73721e+06	688338	103	105.37	3	2	8.52601e+06	1.42448e+06	1.73721e+06		1.80101e+06	263079	832116	1.42448e+06	1.52756e+06		840010	104903	1	1	1		1	1	Shared	High	Peak Found	High	Not Found	Peak Found	Peak Found	519.606	49	R.KQEELQQLEQQR.R	[2569-2580]	Not Used
High	[K].SLAAEEEAAR.[Q]	3	9	3	Q15149-4; Q15149; Q15149-3	Q15149-4 [1993-2002]; Q15149 [2130-2139]; Q15149-3 [2016-2025]	0	1046.51	0.829	0.505245	0.652454	3.17664e+06	3.83219e+06	106.39	65.48	3	3	1.5342e+07	2.16229e+06	3.17664e+06	5.14104e+06	3.83219e+06	921650	1.49734e+06	2.16229e+06	2.79327e+06	397559	1787372	367509	1	1	1	1	1	1	Shared	High	Peak Found	High	High	Peak Found	Peak Found	523.759	45	K.SLAAEEEAAR.Q	[1993-2002]	Not Used
High	[K].QAADAEMEK.[H]	3	9	1	Q15149-4; Q15149; Q15149-3	Q15149-4 [2161-2169]; Q15149 [2298-2306]; Q15149-3 [2184-2192]	0	992.435	0.641			331806	517469			1	1			331806		517469				291763		241353				1		1		Shared	Not Found	Not Found	High	Not Found	Peak Found	Not Found	496.722	50	K.QAADAEMEK.H	[2161-2169]	Not Used
High	[R].QELEAELAK.[V]	3	9	1	Q15149-4; Q15149; Q15149-3	Q15149-4 [1751-1759]; Q15149 [1888-1896]; Q15149-3 [1774-1782]	0	1030.54	0.315	0.162538	0.366962	1.00481e+06	3.19261e+06	46.66	85.91	3	3	1.20912e+06	419814	1.00481e+06	7.46252e+06	3.19261e+06	929666	118006	419814	883550	577081	1489066	370705	1	1	1	1	1	1	Shared	Peak Found	Peak Found	High	Peak Found	Peak Found	Peak Found	515.774	44	R.QELEAELAK.V	[1751-1759]	Not Used
High	[R].ELAEQELEK.[Q]	3	9	5	Q15149-4; Q15149; Q15149-3	Q15149-4 [1688-1696]; Q15149 [1825-1833]; Q15149-3 [1711-1719]	0	1088.55	1.128	0.504208	0.651763	4.24061e+06	3.7607e+06	77	76.85	3	3	1.01002e+07	1.98305e+06	4.24061e+06	5.7678e+06	3.7607e+06	613710	985755	1.98305e+06	3.72884e+06	446027	1.75403e+06	244717	1	1	1	1	1	1	Shared	Peak Found	High	High	Peak Found	High	High	544.777	52	R.ELAEQELEK.Q	[1688-1696]	Not Used
High	[R].AAEEAEEAR.[V]	3	9	2	Q15149-4; Q15149; Q15149-3	Q15149-4 [2089-2097]; Q15149 [2226-2234]; Q15149-3 [2112-2120]	0	975.438	1.181			669344	566603	122.89		2	1	2.52758e+06		177253		566603		246685		155862		264269		1		1		1		Shared	High	Not Found	Peak Found	Not Found	High	Not Found	488.222	55	R.AAEEAEEAR.V	[2089-2097]	Not Used
High	[K].EGVVGPELHHK.[L]	3	10	1	Q15149-4; Q15149; Q15149-3	Q15149-4 [2756-2766]; Q15149 [2893-2903]; Q15149-3 [2779-2789]	0	1201.63	1.22	0.524423	0.666741	2.95194e+06	2.4194e+06	113.92	71.08	3	3	1.43033e+07	1.34552e+06	2.95194e+06	4.5563e+06	2.4194e+06	858734	1.39596e+06	1.34552e+06	2.59569e+06	352341	1.12843e+06	342421	1	1	1	1	1	1	Shared	Peak Found	Peak Found	High	Peak Found	Peak Found	Peak Found	401.215	49	K.EGVVGPELHHK.L	[2756-2766]	Not Used
High	[R].LAEDEAFQR.[R]	3	9	7	Q15149-4; Q15149; Q15149-3	Q15149-4 [1869-1877]; Q15149 [2006-2014]; Q15149-3 [1892-1900]	0	1078.52	1.949	0.575048	0.705059	1.12291e+07	5.76142e+06	55.19	10.03	3	3	1.24994e+07	3.31755e+06	1.12291e+07	5.32479e+06	6.4883e+06	5.76142e+06	1.21991e+06	3.31755e+06	9.87397e+06	411769	3.0262e+06	2.29737e+06	1	3	3	1	2	3	Shared	High	High	High	Peak Found	High	High	539.762	65	R.LAEDEAFQR.R	[1869-1877]	Not Used
High	[R].QSSEAEIQAK.[A]	3	9	1	Q15149-4; Q15149; Q15149-3	Q15149-4 [1427-1436]; Q15149 [1564-1573]; Q15149-3 [1450-1459]	0	1090.54	1.711			606160	354275		82.02	1	2			606160		687113	182664			533008		320476	72837.4			1		1	1	Shared	Not Found	Not Found	High	Not Found	Peak Found	Peak Found	545.772	71	R.QSSEAEIQAK.A	[1427-1436]	Not Used
High	[R].QTLSIYQALK.[K]	3	10	1	Q15149-4; Q15149; Q15149-3	Q15149-4 [3702-3711]; Q15149 [3839-3848]; Q15149-3 [3725-3734]	0	1164.66	0.967			1.4728e+06	1.52384e+06	35.62		2	1	1.90517e+06		1.13855e+06		1.52384e+06		185940		1.00115e+06		710735		1		1		1		Shared	Peak Found	Not Found	High	Not Found	Peak Found	Not Found	582.834	67	R.QTLSIYQALK.K	[3702-3711]	Not Used
High	[R].QYDIDDAIAK.[N]	3	10	2	Q15149-4; Q15149; Q15149-3	Q15149-4 [4202-4211]; Q15149 [4339-4348]; Q15149-3 [4225-4234]	0	1151.56	1.665	0.979687	0.987477	1.75099e+06	1.05146e+06	60.52	152.55	2	3		1.10832e+06	2.76631e+06	1.61348e+07	1.05146e+06	350799		1.10832e+06	2.43247e+06	1.24772e+06	490410	139881		1	1	1	1	1	Shared	Not Found	Peak Found	High	Peak Found	High	Peak Found	576.283	58	R.QYDIDDAIAK.N	[4202-4211]	Not Used
High	[R].LAAEQELIR.[L]	3	9	4	Q15149-4; Q15149; Q15149-3	Q15149-4 [1709-1717]; Q15149 [1846-1854]; Q15149-3 [1732-1740]	0	1042.59	1.554	0.603592	0.72588	1.05273e+07	6.77449e+06	96.17	72.59	3	3	3.25144e+07	3.80248e+06	1.05273e+07	1.54426e+07	6.77449e+06	3.42029e+06	3.17332e+06	3.80248e+06	9256849	1.19419e+06	3.15969e+06	1.36384e+06	2	1	2	2	1	2	Shared	Peak Found	High	High	Peak Found	High	Peak Found	521.798	59	R.LAAEQELIR.L	[1709-1717]	Not Used
High	[R].RLAEDEAFQR.[R]	3	9	2	Q15149-4; Q15149; Q15149-3	Q15149-4 [1868-1877]; Q15149 [2005-2014]; Q15149-3 [1891-1900]	1	1234.62	0.995	0.997671	0.99845	416820	419064	117.13	114.27	2	2		127766	1.35982e+06		1.28609e+06	136549		127766	1.19572e+06		599847	54448.9		1	2		2	1	Shared	Not Found	Peak Found	High	Not Found	Peak Found	Peak Found	412.21	42	R.RLAEDEAFQR.R	[1868-1877]	Not Used
High	[K].LAAIGEATR.[L]	3	9	8	Q15149-4; Q15149; Q15149-3	Q15149-4 [1839-1847]; Q15149 [1976-1984]; Q15149-3 [1862-1870]	0	901.51	1.43	0.437411	0.599857	9.59537e+06	6.70873e+06	92.88	67.59	3	3	3.1525e+07	4.84713e+06	9.59537e+06	1.26972e+07	6.70873e+06	2.77334e+06	3.07675e+06	4.84713e+06	8.43738e+06	981884	3.12902e+06	1.10587e+06	4	3	4	3	2	4	Shared	High	High	High	Peak Found	High	High	451.259	54	K.LAAIGEATR.L	[1839-1847]	Not Used
High	[R].QLLEEELAR.[L]	3	9	6	Q15149-4; Q15149; Q15149-3	Q15149-4 [1730-1738]; Q15149 [1867-1875]; Q15149-3 [1753-1761]	0	1100.59	4.599	0.116303	0.321843	5.39974e+06	1.17407e+06	41.78	81.11	3	3	5.39974e+06	2.32453e+06	5.70657e+06	1.17407e+06	2.79399e+06	458109	527001	2.32453e+06	5.01789e+06	90791.7	1.30315e+06	182671	1	2	2	1	1	1	Shared	High	High	High	Peak Found	High	High	550.802	54	R.QLLEEELAR.L	[1730-1738]	Not Used
High	[R].QLAEEDAAR.[Q]	3	9	1	Q15149-4; Q15149; Q15149-3	Q15149-4 [1818-1826]; Q15149 [1955-1963]; Q15149-3 [1841-1849]	0	1002.49	1.645	0.440603	0.602484	1.02923e+06	625584	83.71	76.42	3	2	3.15015e+06	649783	1.02923e+06		1.14524e+06	341723	307447	649783	905024		534152	136262	1	1	1		1	1	Shared	Peak Found	Peak Found	High	Not Found	Peak Found	Peak Found	501.746	47	R.QLAEEDAAR.Q	[1818-1826]	Not Used
High	[R].QLAEAHAQAK.[A]	3	9	4	Q15149-4; Q15149; Q15149-3	Q15149-4 [1374-1383]; Q15149 [1511-1520]; Q15149-3 [1397-1406]	0	1066.56	2.683	0.450857	0.610353	1.02138e+06	380640	24.01	104.51	3	2	1.48383e+06	981889	1.02138e+06		982581	147456	144817	981889	898119		458285	58798.1	1	1	1		1	1	Shared	High	High	High	Not Found	High	Peak Found	533.787	60	R.QLAEAHAQAK.A	[1374-1383]	Not Used
High	[R].GKAEEQAVR.[Q]	3	9	2	Q15149-4; Q15149; Q15149-3	Q15149-4 [1677-1685]; Q15149 [1814-1822]; Q15149-3 [1700-1708]	1	987.522	1.539	0.751335	0.83399	1.1766e+06	764353	110.4	18.89	2	2	3.35256e+06		412937	668255	874270		327201		363103	51676.5	407768		1		1	1	1		Shared	High	Not Found	High	Peak Found	Peak Found	Not Found	494.265	64	R.GKAEEQAVR.Q	[1677-1685]	Not Used
High	[R].QLEMSAEAER.[L]	3	9	1	Q15149-4; Q15149; Q15149-3	Q15149-4 [2375-2384]; Q15149 [2512-2521]; Q15149-3 [2398-2407]	0	1163.54	1.27	0.693984	0.793125	1.11909e+06	881217	16.96	63.02	3	2	1.11909e+06	961024	1.34634e+06		1.42305e+06	545689	109220	961024	1.18386e+06		663725	217594	1	1	1		1	1	Shared	Peak Found	Peak Found	High	Not Found	Peak Found	Peak Found	582.271	55	R.QLEMSAEAER.L	[2375-2384]	Not Used
High	[R].LAEVEAALEK.[Q]	3	9	1	Q15149-4; Q15149; Q15149-3	Q15149-4 [1362-1371]; Q15149 [1499-1508]; Q15149-3 [1385-1394]	0	1072.59	1000			1.41591e+07		55.94		2		2.15148e+07		9.31823e+06				2.09979e+06		8.19369e+06				1		1				Shared	Peak Found	Not Found	High	Not Found	Not Found	Not Found	536.799	34	R.LAEVEAALEK.Q	[1362-1371]	Not Used
High	[R].VVIVDPETGK.[E]	3	10	2	Q15149-4; Q15149; Q15149-3	Q15149-4 [4141-4150]; Q15149 [4278-4287]; Q15149-3 [4164-4173]	0	1056.59	2.067			5.74163e+06	2.77787e+06	72.51		2	1	1.01166e+07		3.25863e+06		2.77787e+06		987357		2.86537e+06		1.29563e+06		1		1		1		Shared	High	Not Found	High	Not Found	Peak Found	Not Found	528.802	48	R.VVIVDPETGK.E	[4141-4150]	Not Used
High	[R].AQLMADFQAGR.[V]	3	10	1	Q15149-4; Q15149; Q15149-3	Q15149-4 [3602-3612]; Q15149 [3739-3749]; Q15149-3 [3625-3635]	0	1207.59	1.983	0.386766	0.561694	5.39766e+06	2.72139e+06	45.84	6.03	3	2	5.39766e+06	2.02202e+06	5.46535e+06	2.60779e+06	2.83993e+06		526798	2.02202e+06	4805782	201662	1.32457e+06		1	1	1	1	1		Shared	Peak Found	Peak Found	High	Peak Found	Peak Found	Not Found	604.298	53	R.AQLMADFQAGR.V	[3602-3612]	Not Used
High	[R].ARQEELYSELQAR.[E]	3	10	1	Q15149-4; Q15149; Q15149-3	Q15149-4 [3219-3231]; Q15149 [3356-3368]; Q15149-3 [3242-3254]	1	1592.8	4.029			2.40058e+06	595783	85.88		3	1	8.71732e+06	2021464	2.40058e+06		595783		850787	2021464	2110875		277879		1	1	1		1		Shared	High	Peak Found	Peak Found	Not Found	Peak Found	Not Found	531.606	42	R.ARQEELYSELQAR.E	[3219-3231]	Not Used
High	[R].KASDSELER.[Q]	3	9	3	Q15149-4; Q15149; Q15149-3	Q15149-4 [1900-1908]; Q15149 [2037-2045]; Q15149-3 [1923-1931]	1	1034.51	2.145	0.412941	0.580825	1.34162e+06	625547	105.48	83.18	2	3	3.51662e+06		511836	1.08521e+06	625547	88485.7	343213		450067	83919.8	291761	35283.7	1		1	1	1	1	Shared	High	Not Found	High	Peak Found	High	Peak Found	517.76	49	R.KASDSELER.Q	[1900-1908]	Not Used
High	[K].AQAEVEGLGK.[G]	3	10	10	Q15149-4; Q15149; Q15149-3	Q15149-4 [1029-1038]; Q15149 [1166-1175]; Q15149-3 [1052-1061]	0	1001.53	1.754	0.638454	0.751831	7.75197e+06	4.41915e+06	88.24	56.75	3	3	1.80876e+07	1.95048e+06	7.75197e+06	8.01234e+06	4.41915e+06	2.45879e+06	1.7653e+06	1.95048e+06	6816443	619599	2.06113e+06	980445	2	1	3	3	2	2	Shared	High	High	High	High	High	High	501.267	63	K.AQAEVEGLGK.G	[1029-1038]	Not Used
High	[R].VPDVQDGVR.[A]	2	10	7	Q15149-4; Q15149	Q15149-4 [265-273]; Q15149 [402-410]	0	984.511	1.362	0.47837	0.632853	4.16238e+06	3.05699e+06	106.11	66.94	3	3	1.84978e+07	2.3498e+06	4.16238e+06	6.42422e+06	3.05699e+06	1.60263e+06	1805336	2.3498e+06	3.66006e+06	496788	1.42581e+06	639048	2	1	2	1	1	2	Shared	High	High	High	High	High	High	492.759	56	R.VPDVQDGVR.A	[265-273]	Not Used
High	[R].GTQGAEEVLR.[A]	3	10	8	Q15149-4; Q15149; Q15149-3	Q15149-4 [1097-1106]; Q15149 [1234-1243]; Q15149-3 [1120-1129]	0	1059.54	1.583	0.204748	0.407222	8.1473e+06	5.14802e+06	52.82	23.73	3	3	1.66688e+07	6.39559e+06	8.1473e+06	5.14802e+06	7.34151e+06	4.82409e+06	1.62683e+06	6.39559e+06	7.16407e+06	398099	3.42415e+06	1.92361e+06	1	3	3	1	3	3	Shared	High	High	High	Peak Found	High	High	530.274	68	R.GTQGAEEVLR.A	[1097-1106]	Not Used
High	[K].AHAFAVQQK.[E]	3	9	5	Q15149-4; Q15149; Q15149-3	Q15149-4 [2053-2061]; Q15149 [2190-2198]; Q15149-3 [2076-2084]	0	999.537	1.507	0.75722	0.837932	1.9311e+06	1.28141e+06	132.33	93.55	3	2	1.18103e+07	343920	1.9311e+06		2.83911e+06	578357	1152651	343920	1.69805e+06		1.32419e+06	230620	2	1	2		2	2	Shared	High	Peak Found	High	Not Found	High	High	500.273	43	K.AHAFAVQQK.E	[2053-2061]	Not Used
High	[R].HPQGEQMYR.[R]	3	11	1	Q15149-4; Q15149; Q15149-3	Q15149-4 [464-472]; Q15149 [601-609]; Q15149-3 [487-495]	0	1145.52	1000			1.68834e+06		49.03		3		2.05159e+06	663727	1.68834e+06				200229	663727	1.48458e+06				1	1	1				Shared	Peak Found	Peak Found	High	Not Found	Not Found	Not Found	573.261	49	R.HPQGEQMYR.R	[464-472]	Not Used
High	[R].ALQALEELR.[L]	3	9	3	Q15149-4; Q15149; Q15149-3	Q15149-4 [1534-1542]; Q15149 [1671-1679]; Q15149-3 [1557-1565]	0	1042.59	1.073	0.630198	0.74523	6.32188e+06	5.89444e+06	106.93	76.32	3	3	2.5965e+07	2.76725e+06	6.32188e+06	1.14685e+07	5.89444e+06	1.77004e+06	2.53411e+06	2.76725e+06	5.55894e+06	886868	2.74922e+06	705806	1	1	1	1	1	1	Shared	High	Peak Found	High	Peak Found	High	Peak Found	521.798	40	R.ALQALEELR.L	[1534-1542]	Not Used
High	[R].SYVDPSTDER.[L]	3	10	3	Q15149-4; Q15149; Q15149-3	Q15149-4 [3845-3854]; Q15149 [3982-3991]; Q15149-3 [3868-3877]	0	1168.51	1.396	0.383569	0.559294	1.65655e+06	1.18701e+06	74.21	66.92	3	3	4.05282e+06	917080	1.65655e+06	1.18701e+06	1.98708e+06	394813	395545	917080	1.45664e+06	91792.2	926795	157432	1	1	1	1	1	1	Shared	High	Peak Found	High	Peak Found	High	Peak Found	584.76	53	R.SYVDPSTDER.L	[3845-3854]	Not Used
High	[K].GWLYYEAGQR.[F]	3	10	2	Q15149-4; Q15149; Q15149-3	Q15149-4 [4377-4386]; Q15149 [4514-4523]; Q15149-3 [4400-4409]	0	1242.59	1000			2.87676e+06		38.34		2		3.79888e+06		2.17848e+06				370760		1.91557e+06				1		1				Shared	High	Not Found	High	Not Found	Not Found	Not Found	621.799	34	K.GWLYYEAGQR.F	[4377-4386]	Not Used
High	[R].AEMEVLLASK.[A]	3	9	3	Q15149-4; Q15149; Q15149-3	Q15149-4 [1762-1771]; Q15149 [1899-1908]; Q15149-3 [1785-1794]	0	1090.58	1.571	0.446055	0.606426	5.99253e+06	3.81536e+06	70.32	27.39	3	3	1.2369e+07	2.66834e+06	5.99253e+06	5.02844e+06	3.81536e+06	2.89205e+06	1.20718e+06	2.66834e+06	5.26934e+06	388852	1.77952e+06	1.15321e+06	2	1	3	1	2	3	Shared	High	Peak Found	High	Peak Found	Peak Found	Peak Found	545.794	54	R.AEMEVLLASK.A	[1762-1771]	Not Used
High	[R].HHTAAFEER.[R]	3	11	1	Q15149-4; Q15149; Q15149-3	Q15149-4 [297-305]; Q15149 [434-442]; Q15149-3 [320-328]	0	1097.51	1.655	0.497729	0.647758	2.01991e+06	1.22076e+06	120.54	94.61	3	2	1.18105e+07	1.0137e+06	2.01991e+06		2.74136e+06	543621	1152671	1.0137e+06	1.77614e+06		1.2786e+06	216769	1	1	1		1	1	Shared	Peak Found	Peak Found	High	Not Found	Peak Found	Peak Found	366.509	43	R.HHTAAFEER.R	[297-305]	Not Used
High	[K].AELELELGR.[I]	3	9	3	Q15149-4; Q15149; Q15149-3	Q15149-4 [1942-1950]; Q15149 [2079-2087]; Q15149-3 [1965-1973]	0	1029.56	0.887	0.797874	0.866713	4.70947e+06	5.31023e+06	60.14	47.83	3	2	8.62961e+06	2391226	4.70947e+06	7.55133e+06	3.73425e+06		842227	2391226	4.14112e+06	583948	1.74169e+06		1	1	1	1	1		Shared	High	Peak Found	High	High	Peak Found	Not Found	515.283	51	K.AELELELGR.I	[1942-1950]	Not Used
High	[R].SSIAGLLLK.[A]	3	10	8	Q15149-4; Q15149; Q15149-3	Q15149-4 [2696-2704]; Q15149 [2833-2841]; Q15149-3 [2719-2727]	0	901.572	2.506	0.245254	0.443787	1.59069e+07	6.34638e+06	78.22	21.67	3	3	3.55715e+07	6.09279e+06	1.59069e+07	8.36753e+06	6.34638e+06	5.52681e+06	3.47169e+06	6.09279e+06	1.39872e+07	647066	2.96001e+06	2.20382e+06	2	2	3	1	2	3	Shared	High	High	High	Peak Found	High	High	451.29	54	R.SSIAGLLLK.A	[2696-2704]	Not Used
High	[R].HKPLLIDMNK.[V]	3	12	2	Q15149-4; Q15149; Q15149-3	Q15149-4 [200-209]; Q15149 [337-346]; Q15149-3 [227-236]	0	1208.68	2.028	0.140888	0.346264	6.46837e+06	3.18957e+06	44.71	56.4	3	3	1.00441e+07	3.97067e+06	6.46837e+06	3.18957e+06	4.41741e+06	1.15563e+06	980281	3.97067e+06	5.68775e+06	246651	2.06032e+06	460807	1	1	1	1	1	1	Shared	Peak Found	High	High	Peak Found	Peak Found	Peak Found	403.566	16	R.HKPLLIDMNK.V	[200-209]	Not Used
High	[K].AVVQLKPR.[H]	3	10	6	Q15149-4; Q15149; Q15149-3	Q15149-4 [790-797]; Q15149 [927-934]; Q15149-3 [813-820]	0	910.583	0.903	0.478375	0.632853	5.36235e+06	5.94099e+06	81.19	67.32	3	3	1.64426e+07	3739778	5.36235e+06	5.94099e+06	7.91609e+06	1.29385e+06	1.60475e+06	3739778	4.71521e+06	459420	3.69214e+06	515924	2	2	2	2	2	1	Shared	High	High	High	Peak Found	High	High	304.199	27	K.AVVQLKPR.H	[790-797]	Not Used
High	[R].FPVTDAVNK.[G]	3	10	2	Q15149-4; Q15149; Q15149-3	Q15149-4 [4330-4338]; Q15149 [4467-4475]; Q15149-3 [4353-4361]	0	990.525																												No Quan Values	High	Peak Found	High	Not Found	Peak Found	Peak Found	495.767	36	R.FPVTDAVNK.G	[4330-4338]	Not Used
High	[R].LVASMEEAR.[R]	3	10	1	Q15149-4; Q15149; Q15149-3	Q15149-4 [2548-2556]; Q15149 [2685-2693]; Q15149-3 [2571-2579]	0	1005.5	1.272	0.3569	0.537159	4.09857e+06	3.22234e+06	84.1	49.8	3	3	1.20255e+07	2.31439e+06	4.09857e+06	3.22234e+06	4.1174e+06	1.30739e+06	1.17365e+06	2.31439e+06	3.60395e+06	249185	1.92039e+06	521322	1	1	1	1	1	1	Shared	High	Peak Found	Peak Found	Peak Found	Peak Found	Peak Found	503.256	28	R.LVASMEEAR.R	[2548-2556]	Not Used
High	[K].LISLFQAMK.[K]	3	10	6	Q15149-4; Q15149; Q15149-3	Q15149-4 [4022-4030]; Q15149 [4159-4167]; Q15149-3 [4045-4053]	0	1050.6	1.74	0.209477	0.411115	4.56788e+06	2.6254e+06	69.98	43.21	3	2	4.56788e+06	3.49431e+06	1.21404e+07		1.91484e+06	3.59964e+06	445813	3.49431e+06	1.06753e+07		893100	1.43536e+06	1	2	3		1	3	Shared	Peak Found	High	High	Not Found	High	Peak Found	525.805	52	K.LISLFQAMK.K	[4022-4030]	Not Used
High	[R].LLFNDVQTLK.[D]	3	11	7	Q15149-4; Q15149; Q15149-3	Q15149-4 [451-460]; Q15149 [588-597]; Q15149-3 [474-483]	0	1190.68	10.319	0.177434	0.380241	2.8389e+07	2.75105e+06	32.29	132.42	3	3	3.70958e+07	1.89312e+07	2.8389e+07	2.75105e+06	2.6967e+07	2.27351e+06	3.62045e+06	1.89312e+07	2.4963e+07	212741	12577671	906564	1	3	4	1	2	1	Shared	High	High	High	Peak Found	High	Peak Found	595.843	63	R.LLFNDVQTLK.D	[451-460]	Not Used
High	[K].EMSVYEAYR.[K]	3	10	1	Q15149-4; Q15149; Q15149-3	Q15149-4 [4151-4159]; Q15149 [4288-4296]; Q15149-3 [4174-4182]	0	1147.51	3.637			2.41609e+06	664317			1	1			2.41609e+06		664317				2.12451e+06		309844				1		1		Shared	Not Found	Not Found	High	Not Found	Peak Found	Not Found	574.258	41	K.EMSVYEAYR.K	[4151-4159]	Not Used
High	[K].MQAVQEATR.[L]	3	9	4	Q15149-4; Q15149; Q15149-3	Q15149-4 [2316-2324]; Q15149 [2453-2461]; Q15149-3 [2339-2347]	0	1033.51	1.859	0.527949	0.668929	2.98932e+06	1.6084e+06	78.14	35.85	3	2	5.99764e+06	882592	2.98932e+06		2.08416e+06	1.24125e+06	585354	882592	2.62856e+06		972072	494950	1	2	2		1	2	Shared	High	Peak Found	High	Not Found	High	Peak Found	517.259	64	K.MQAVQEATR.L	[2316-2324]	Not Used
High	[R].GGAEGELQALR.[A]	3	9	7	Q15149-4; Q15149; Q15149-3	Q15149-4 [1469-1479]; Q15149 [1606-1616]; Q15149-3 [1492-1502]	0	1100.57	2.194	0.530897	0.671227	1.39135e+07	6.3414e+06	73.43	44.29	3	3	2.30099e+07	3.3247e+06	1.39135e+07	1.0262e+07	6.3414e+06	4.20543e+06	2.24571e+06	3.3247e+06	1.22344e+07	793565	2.95769e+06	1.67692e+06	2	1	3	1	2	3	Shared	High	High	High	High	High	Peak Found	550.789	45	R.GGAEGELQALR.A	[1469-1479]	Not Used
High	[R].LRAETEQGEQQR.[Q]	3	9	2	Q15149-4; Q15149; Q15149-3	Q15149-4 [1718-1729]; Q15149 [1855-1866]; Q15149-3 [1741-1752]	1	1444.71	2.531	0.355151	0.535697	1.64526e+06	649929	95.16	60.05	2	3	3.72051e+06		727558	649929	918132	212227	363112		639755	50259.3	428225	84625.6	1		1	1	1	1	Shared	High	Not Found	High	Peak Found	Peak Found	Peak Found	482.242	16	R.LRAETEQGEQQR.Q	[1718-1729]	Not Used
High	[R].LPLDKEPAR.[E]	3	10	2	Q15149-4; Q15149; Q15149-3	Q15149-4 [1009-1017]; Q15149 [1146-1154]; Q15149-3 [1032-1040]	1	1038.59	0.667	0.611985	0.732342	1.65465e+06	2.48252e+06	109.68	56.85	3	3	8.97593e+06	1.25745e+06	1.65465e+06	2.9371e+06	2.48252e+06	730221	876027	1.25745e+06	1.45496e+06	227127	1.15787e+06	291176	1	1	1	1	1	1	Shared	Peak Found	Peak Found	High	Peak Found	High	Peak Found	346.869	21	R.LPLDKEPAR.E	[1009-1017]	Not Used
High	[R].LQAEEVAQQK.[S]	3	9	7	Q15149-4; Q15149; Q15149-3	Q15149-4 [1646-1655]; Q15149 [1783-1792]; Q15149-3 [1669-1678]	0	1143.6	1.191	0.782059	0.855486	6.89508e+06	5.78905e+06	87	54.44	3	3	1.73532e+07	2.32158e+06	6.89508e+06	9.28936e+06	5.78905e+06	2.80557e+06	1.69363e+06	2.32158e+06	6.06297e+06	718351	2.70007e+06	1.11872e+06	3	2	3	3	3	2	Shared	High	High	High	High	High	Peak Found	572.304	72	R.LQAEEVAQQK.S	[1646-1655]	Not Used
High	[R].LQLEETDHQK.[N]	3	9	5	Q15149-4; Q15149; Q15149-3	Q15149-4 [2193-2202]; Q15149 [2330-2339]; Q15149-3 [2216-2225]	0	1240.62	1.373	0.574361	0.704619	5.08345e+06	3.70208e+06	90.55	29.44	3	3	1.58074e+07	2494113	5.08345e+06	5.576e+06	3.70208e+06	3.25851e+06	1.54276e+06	2494113	4.46997e+06	431195	1.72668e+06	1.29933e+06	3	1	3	2	2	2	Shared	High	Peak Found	High	Peak Found	High	Peak Found	414.21	30	R.LQLEETDHQK.N	[2193-2202]	Not Used
High	[K].LSVYAALQR.[Q]	3	10	5	Q15149-4; Q15149; Q15149-3	Q15149-4 [2710-2718]; Q15149 [2847-2855]; Q15149-3 [2733-2741]	0	1020.58	1.306	0.43887	0.600736	7.33653e+06	5.61665e+06	82.72	74.88	3	3	1.81963e+07	2942593	7.33653e+06	8.21315e+06	5.61665e+06	939130	1.77592e+06	2942593	6.45114e+06	635127	2.61966e+06	374479	1	1	1	1	1	1	Shared	High	High	High	High	High	Peak Found	510.796	50	K.LSVYAALQR.Q	[2710-2718]	Not Used
High	[R].NDDIADGNPK.[L]	3	14	2	Q15149-4; Q15149; Q15149-3	Q15149-4 [122-131]; Q15149 [259-268]; Q15149-3 [149-158]	0	1058.47	1.952	0.482932	0.636334	1.18409e+06	606727	95.58	102.28	3	2	4.40684e+06	716007	1.18409e+06		1.51397e+06	243147	430096	716007	1.04119e+06		706131	96955	1	1	1		1	1	Shared	Peak Found	Peak Found	High	Not Found	High	Peak Found	529.743	34	R.NDDIADGNPK.L	[122-131]	Not Used
High	[R].LKAEATEAAR.[Q]	3	9	5	Q15149-4; Q15149; Q15149-3	Q15149-4 [2212-2221]; Q15149 [2349-2358]; Q15149-3 [2235-2244]	1	1059.58	1.135	0.41047	0.579397	2.28387e+06	2.01279e+06	116.44	59.46	3	3	1.22159e+07	1.16934e+06	2.28387e+06	2.61724e+06	2.01279e+06	598191	1.19224e+06	1.16934e+06	2.00825e+06	202393	938783	238529	2	2	2	2	2	2	Shared	High	Peak Found	High	Peak Found	High	Peak Found	530.293	55	R.LKAEATEAAR.Q	[2212-2221]	Not Used
High	[R].LLEAAAQSTK.[G]	3	10	2	Q15149-4; Q15149; Q15149-3	Q15149-4 [4463-4472]; Q15149 [4600-4609]; Q15149-3 [4486-4495]	0	1031.57	2.751	0.2107	0.412107	1.94739e+06	707830	79.79	61.32	3	3	5.2823e+06	1.0931e+06	1.94739e+06	668861	1.8192e+06	707830	515539	1.0931e+06	1.71238e+06	51723.4	848494	282248	1	1	1	1	1	1	Shared	Peak Found	Peak Found	High	Peak Found	High	Peak Found	516.291	59	R.LLEAAAQSTK.G	[4463-4472]	Not Used
High	[K].NLLDEELQR.[L]	3	9	3	Q15149-4; Q15149; Q15149-3	Q15149-4 [2203-2211]; Q15149 [2340-2348]; Q15149-3 [2226-2234]	0	1129.58	0.784	0.965138	0.977564	5.7919e+06	7.38901e+06	96.35	63.11	3	2	2.06279e+07	3.03833e+06	5.7919e+06	1.19412e+07	4.5722e+06		2013233	3.03833e+06	5092925	923418	2.13252e+06		1	1	1	1	1		Shared	High	Peak Found	High	Peak Found	High	Not Found	565.295	45	K.NLLDEELQR.L	[2203-2211]	Not Used
High	[R].FLQEEAEK.[M]	3	9	8	Q15149-4; Q15149; Q15149-3	Q15149-4 [2265-2272]; Q15149 [2402-2409]; Q15149-3 [2288-2295]	0	993.489	1.222	0.557738	0.692574	5.99337e+06	4.90517e+06	92.98	53.35	3	3	1.73722e+07	2.16032e+06	5.99337e+06	4.90517e+06	6.34279e+06	1.80214e+06	1.69548e+06	2.16032e+06	5.27008e+06	379320	2.95834e+06	718605	3	1	3	1	3	2	Shared	High	High	High	High	High	High	497.249	44	R.FLQEEAEK.M	[2265-2272]	Not Used
High	[K].AALEEVER.[L]	3	9	3	Q15149-4; Q15149; Q15149-3	Q15149-4 [2006-2013]; Q15149 [2143-2150]; Q15149-3 [2029-2036]	0	916.473	0.779	0.650618	0.760531	2.24122e+06	2.87787e+06	104.57	86.61	3	3	1.07999e+07	1.64989e+06	2.24122e+06	6.13079e+06	2.87787e+06	607519	1.05405e+06	1.64989e+06	1.97074e+06	474097	1.34227e+06	242249	1	1	1	1	1	1	Shared	High	Peak Found	High	Peak Found	High	Peak Found	458.74	49	K.AALEEVER.L	[2006-2013]	Not Used
High	[R].QLAAEEER.[R]	3	9	1	Q15149-4; Q15149; Q15149-3	Q15149-4 [1974-1981]; Q15149 [2111-2118]; Q15149-3 [1997-2004]	0	945.464	1.206			900638	746590	72.49		3	1	2.5894e+06	744205	900638		746590		252718	744205	791947		348217		1	1	1		1		Shared	Peak Found	Peak Found	High	Not Found	Peak Found	Not Found	473.236	43	R.QLAAEEER.R	[1974-1981]	Not Used
High	[R].DVAEVDTVR.[R]	3	10	2	Q15149-4; Q15149; Q15149-3	Q15149-4 [3009-3017]; Q15149 [3146-3154]; Q15149-3 [3032-3040]	0	1003.51	1.453	0.501322	0.650043	2.10131e+06	1.44636e+06	123.51	95.99	3	2	1.44869e+07	1.33924e+06	2.10131e+06		3.30627e+06	632726	1.41389e+06	1.33924e+06	1.84772e+06		1.54208e+06	252300	1	1	1		1	1	Shared	Peak Found	Peak Found	High	Not Found	High	Peak Found	502.256	32	R.DVAEVDTVR.R	[3009-3017]	Not Used
High	[K].VSIYEAMR.[R]	3	10	7	Q15149-4; Q15149; Q15149-3	Q15149-4 [3369-3376]; Q15149 [3506-3513]; Q15149-3 [3392-3399]	0	968.487	2.172	0.0271587	0.213367	8.92585e+06	4.11008e+06	27.96	31.54	3	3	8.92585e+06	7.89773e+06	1.31706e+07	3.30395e+06	6.05897e+06	4.11008e+06	871140	7.89773e+06	1.15811e+07	255496	2.82596e+06	1.6389e+06	1	3	3	1	2	3	Shared	Peak Found	High	High	Peak Found	High	High	484.747	54	K.VSIYEAMR.R	[3369-3376]	Not Used
High	[K].LHVAILER.[E]	3	11	4	Q15149-4; Q15149; Q15149-3	Q15149-4 [373-380]; Q15149 [510-517]; Q15149-3 [396-403]	0	950.578	1.71	0.265078	0.461449	9.17626e+06	5.36544e+06	89.73	44.27	3	3	2.83917e+07	4.61829e+06	9.17626e+06	5.36544e+06	7.1432e+06	2.68817e+06	2.77095e+06	4.61829e+06	8.06885e+06	414913	3.33166e+06	1.07191e+06	3	2	3	1	3	3	Shared	Peak Found	High	High	Peak Found	Peak Found	Peak Found	475.793	46	K.LHVAILER.E	[373-380]	Not Used
High	[R].SNAEDTLR.[S]	3	9	3	Q15149-4; Q15149; Q15149-3	Q15149-4 [1953-1960]; Q15149 [2090-2097]; Q15149-3 [1976-1983]	0	905.432	1.1	0.686589	0.787876	1.00455e+06	913201	129.93	93.59	3	2	7.36038e+06	478918	1.00455e+06		2.02409e+06	412006	718353	478918	883323		944054	164288	1	1	1		1	1	Shared	High	Peak Found	High	Not Found	Peak Found	High	453.22	66	R.SNAEDTLR.S	[1953-1960]	Not Used
High	[R].DLDKADSMIR.[L]	3	11	2	Q15149-4; Q15149; Q15149-3	Q15149-4 [441-450]; Q15149 [578-587]; Q15149-3 [464-473]	1	1163.57	16.527			1.50834e+06	91266.4	22.43		3	1	1.04892e+06	1.50834e+06	1.65124e+06			91266.4	102372	1.50834e+06	1.45196e+06			36392.5	1	2	2			1	Shared	Peak Found	Peak Found	High	Not Found	Not Found	Peak Found	582.29	42	R.DLDKADSMIR.L	[441-450]	Not Used
High	[R].EAIAELER.[E]	3	9	4	Q15149-4; Q15149; Q15149-3	Q15149-4 [2450-2457]; Q15149 [2587-2594]; Q15149-3 [2473-2480]	0	930.489	0.85	0.656508	0.765656	5.02661e+06	5.9171e+06	105.47	74.79	3	3	1.94681e+07	2.02831e+06	5.02661e+06	8.6942e+06	5.9171e+06	1.00575e+06	1.90003e+06	2.02831e+06	4419985	672327	2.75979e+06	401043	1	1	1	1	1	1	Shared	High	High	High	Peak Found	High	Peak Found	465.748	54	R.EAIAELER.E	[2450-2457]	Not Used
High	[R].SLSAIYLEK.[L]	3	10	6	Q15149-4; Q15149; Q15149-3	Q15149-4 [1079-1087]; Q15149 [1216-1224]; Q15149-3 [1102-1110]	0	1023.57	1.548	0.595205	0.720231	8.74711e+06	5.65044e+06	64.6	79.27	3	3	1.54614e+07	3542534	8.74711e+06	5.65044e+06	1.26555e+07	2.07034e+06	1.50899e+06	3542534	7.69149e+06	436952	5.90265e+06	825551	2	2	2	1	2	2	Shared	High	High	High	Peak Found	High	High	512.291	38	R.SLSAIYLEK.L	[1079-1087]	Not Used
High	[K].ATVSAPFGK.[F]	3	10	1	Q15149-4; Q15149; Q15149-3	Q15149-4 [2908-2916]; Q15149 [3045-3053]; Q15149-3 [2931-2939]	0	877.478	4.516	0.312761	0.500203	7.8474e+06	1.73753e+06	69.55	93.95	3	2	1.35843e+07	2493730	7.8474e+06		3.86917e+06	780276	1325792	2493730	6900357		1.80462e+06	311136	1	1	1		1	1	Shared	High	Peak Found	Peak Found	Not Found	Peak Found	Peak Found	439.243	74	K.ATVSAPFGK.F	[2908-2916]	Not Used
High	[K].EQAELEAAR.[Q]	3	9	1	Q15149-4; Q15149; Q15149-3	Q15149-4 [1963-1971]; Q15149 [2100-2108]; Q15149-3 [1986-1994]	0	1016.5	0.424	0.495613	0.646087	435161	1.02567e+06	29.64	61.28	2	3		351782	538303	1.02567e+06	1.18204e+06	246235		351782	473339	79315.3	551316	98186.6		1	1	1	1	1	Shared	Not Found	Peak Found	High	Peak Found	Peak Found	Peak Found	508.754	41	K.EQAELEAAR.Q	[1963-1971]	Not Used
High	[K].DLSELGSVR.[T]	3	10	2	Q15149-4; Q15149; Q15149-3	Q15149-4 [3340-3348]; Q15149 [3477-3485]; Q15149-3 [3363-3371]	0	975.511	1.447	0.353416	0.534226	5.78814e+06	3.99892e+06	65.13	63.34	3	3	1.05893e+07	2.45622e+06	5.78814e+06	4.84001e+06	3.99892e+06	924047	1.03349e+06	2.45622e+06	5089618	374280	1.86513e+06	368464	1	1	1	1	1	1	Shared	High	Peak Found	Peak Found	Peak Found	Peak Found	Peak Found	488.259	47	K.DLSELGSVR.T	[3340-3348]	Not Used
High	[R].VPVDVAYR.[RC]	4	12	14	P58107; Q15149-4; Q15149; Q15149-3	P58107 [738-745]; [1699-1706]; [2357-2364]; [3424-3431]; [3958-3965]; [4492-4499]; [5025-5032]; Q15149-4 [2824-2831]; Q15149 [2961-2968]; Q15149-3 [2847-2854]	0	918.504	2.431	0.630447	0.745458	7.76664e+07	3.19505e+07	58.47	37.03	3	3	7.949e+07	19096348	7.76664e+07	2.91045e+07	5.52768e+07	3.19505e+07	7.75801e+06	19096348	68293476	2.25067e+06	2.57816e+07	1.27403e+07	2	3	3	2	3	3	Shared	High	High	High	High	High	High	459.756	41	R.VPVDVAYR.R	[2824-2831]	Not Used
High	[R].LQAEEAER.[R]	3	9	2	Q15149-4; Q15149; Q15149-3	Q15149-4 [1543-1550]; Q15149 [1680-1687]; Q15149-3 [1566-1573]	0	945.464	4.513	0.34262	0.525237	3.45816e+06	766260	106.35	78.79	2	2	9.19201e+06		1.30101e+06		1.43676e+06	408666	897116		1.144e+06		670118	162956	1		1		1	1	Shared	Peak Found	Not Found	High	Not Found	Peak Found	High	473.235	53	R.LQAEEAER.R	[1543-1550]	Not Used
High	[K].LSIYNALK.[K]	3	10	3	Q15149-4; Q15149; Q15149-3	Q15149-4 [3038-3045]; Q15149 [3175-3182]; Q15149-3 [3061-3068]	0	921.54	0.744	0.920965	0.948451	2.91828e+06	3.92085e+06	104.32	68.04	3	2	1.16259e+07	1.36298e+06	2.91828e+06	6.6245e+06	2.32064e+06		1.13466e+06	1.36298e+06	2.5661e+06	512276	1.08237e+06		1	1	1	1	1		Shared	High	Peak Found	High	Peak Found	High	Not Found	461.274	52	K.LSIYNALK.K	[3038-3045]	Not Used
High	[R].AQAEQAALR.[Q]	3	9	3	Q15149-4; Q15149; Q15149-3	Q15149-4 [2150-2158]; Q15149 [2287-2295]; Q15149-3 [2173-2181]	0	957.511	0.646	0.818828	0.880928	1.40814e+06	2.17972e+06	128.7	58.88	3	3	8.81912e+06	450069	1.40814e+06	2.28687e+06	2.17972e+06	535487	860723	450069	1.2382e+06	176845	1.01664e+06	213526	1	1	1	1	1	1	Shared	Peak Found	Peak Found	High	Peak Found	High	High	479.259	44	R.AQAEQAALR.Q	[2150-2158]	Not Used
High	[R].VKAEAEAAR.[E]	3	9	2	Q15149-4; Q15149; Q15149-3	Q15149-4 [1521-1529]; Q15149 [1658-1666]; Q15149-3 [1544-1552]	1	944.516	1.069	0.925096	0.951185	905449	846661	125.2	8.09	3	2	4.67744e+06	192276	905449	799522	896580		456506	192276	796177	61827.5	418174		2	1	2	1	2		Shared	Peak Found	Peak Found	High	Peak Found	Peak Found	Not Found	315.51	56	R.VKAEAEAAR.E	[1521-1529]	Not Used
High	[R].RAAEEAEEAR.[V]	3	9	2	Q15149-4; Q15149; Q15149-3	Q15149-4 [2088-2097]; Q15149 [2225-2234]; Q15149-3 [2111-2120]	1	1131.54	1.469	0.773841	0.84992	596873	406301	109.74	24.22	2	2	1.68063e+06		211978	483006	341777		164025		186396	37351.1	159408		1		1	1	1		Shared	High	Not Found	High	Peak Found	Peak Found	Not Found	566.274	29	R.RAAEEAEEAR.V	[2088-2097]	Not Used
High	[R].LSYTQLLR.[R]	3	10	1	Q15149-4; Q15149; Q15149-3	Q15149-4 [3855-3862]; Q15149 [3992-3999]; Q15149-3 [3878-3885]	0	993.573	1.142	0.435687	0.598611	3.75821e+06	3.29062e+06	90.76	13.92	3	2	1.41195e+07	2.83425e+06	3.75821e+06	3.63212e+06	2.98123e+06		1.37803e+06	2.83425e+06	3.30467e+06	280874	1.39047e+06		1	1	1	1	1		Shared	High	Peak Found	Peak Found	Peak Found	Peak Found	Not Found	497.29	51	R.LSYTQLLR.R	[3855-3862]	Not Used
High	[R].LYVHEAVK.[A]	3	10	2	Q15149-4; Q15149; Q15149-3	Q15149-4 [3407-3414]; Q15149 [3544-3551]; Q15149-3 [3430-3437]	0	958.536	1.092	0.432518	0.595681	3.30458e+06	3.02692e+06	88.18	46.37	3	3	9.95169e+06	1.66858e+06	3.30458e+06	3.02692e+06	3.10288e+06	1.12411e+06	971258	1.66858e+06	2.90577e+06	234074	1.44721e+06	448241	1	1	1	1	1	1	Shared	High	Peak Found	High	Peak Found	Peak Found	Peak Found	320.183	25	R.LYVHEAVK.A	[3407-3414]	Not Used
High	[K].ELAQEQAR.[R]	3	9	3	Q15149-4; Q15149; Q15149-3	Q15149-4 [2337-2344]; Q15149 [2474-2481]; Q15149-3 [2360-2367]	0	944.48	0.772	0.519396	0.663221	1.3732e+06	1.77981e+06	113.43	69.66	3	3	7.63699e+06	919236	1.3732e+06	2.39455e+06	1.77981e+06	348035	745350	919236	1.20748e+06	185172	830119	138779	1	1	1	1	1	1	Shared	High	Peak Found	High	Peak Found	High	Peak Found	472.744	58	K.ELAQEQAR.R	[2337-2344]	Not Used
High	[R].ELAEEAAR.[L]	3	9	4	Q15149-4; Q15149; Q15149-3	Q15149-4 [1798-1805]; Q15149 [1935-1942]; Q15149-3 [1821-1828]	0	888.442	1.64	0.903085	0.937268	3.379e+06	2.06057e+06	110.65	43.18	3	3	9.77817e+06	140493	3.379e+06	2.06057e+06	3.08051e+06	1.24578e+06	954324	140493	2.97122e+06	159345	1.43678e+06	496758	2	1	2	1	2	2	Shared	High	Peak Found	High	Peak Found	High	High	444.725	49	R.ELAEEAAR.L	[1798-1805]	Not Used
High	[R].EAEGQLQK.[L]	3	10	1	Q15149-4; Q15149; Q15149-3	Q15149-4 [733-740]; Q15149 [870-877]; Q15149-3 [756-763]	0	902.458	1000			2.56275e+06		100.2		2		6.20491e+06		1.05847e+06				605583		930727				1		1				Shared	Peak Found	Not Found	High	Not Found	Not Found	Not Found	451.733	40	R.EAEGQLQK.L	[733-740]	Not Used
High	[R].LQLEATER.[Q]	3	9	7	Q15149-4; Q15149; Q15149-3	Q15149-4 [1459-1466]; Q15149 [1596-1603]; Q15149-3 [1482-1489]	0	959.516	1.139	0.334235	0.519173	9.19765e+06	8.07649e+06	48.49	50.63	3	3	1.83958e+07	7.87088e+06	9.19765e+06	8.07649e+06	1.11632e+07	3.52543e+06	1.79538e+06	7.87088e+06	8087661	624559	5206629	1.40577e+06	1	2	2	1	2	2	Shared	High	High	High	High	High	High	480.261	53	R.LQLEATER.Q	[1459-1466]	Not Used
High	[R].SWSLATFR.[T]	3	10	6	Q15149-4; Q15149; Q15149-3	Q15149-4 [908-915]; Q15149 [1045-1052]; Q15149-3 [931-938]	0	967.5	1.823	0.417838	0.58454	8.70797e+06	4.77591e+06	80.85	33.44	3	2	2.02609e+07	3254313	8.70797e+06		6.07745e+06	3.75311e+06	1.97741e+06	3254313	7.65707e+06		2834582	1.49656e+06	1	1	2		1	2	Shared	High	Peak Found	High	Not Found	High	High	484.254	46	R.SWSLATFR.T	[908-915]	Not Used
High	[K].QVAEEAAR.[L]	3	9	1	Q15149-4; Q15149; Q15149-3	Q15149-4 [2275-2282]; Q15149 [2412-2419]; Q15149-3 [2298-2305]	0	873.442	1.164	0.501592	0.650281	873238	750024	77.27	68.6	2	3	1.6123e+06		472955	750024	900570	131589	157356		415878	57999.8	420034	52471.2	1		1	1	1	1	Shared	High	Not Found	Peak Found	Peak Found	Peak Found	Peak Found	437.225	37	K.QVAEEAAR.L	[2275-2282]	Not Used
High	[R].VQMEELSK.[L]	3	9	4	Q15149-4; Q15149; Q15149-3	Q15149-4 [2235-2242]; Q15149 [2372-2379]; Q15149-3 [2258-2265]	0	963.482	0.646	0.699711	0.797325	2215842	3.43076e+06	87.33	62.37	3	3	8.32564e+06	2215842	1.90071e+06	4.62984e+06	3.43076e+06	954577	812561	2215842	1.67133e+06	358028	1.60014e+06	380638	1	1	1	1	1	1	Shared	High	High	High	Peak Found	High	Peak Found	482.244	40	R.VQMEELSK.L	[2235-2242]	Not Used
High	[R].GYFSEEMNR.[V]	3	10	2	Q15149-4; Q15149; Q15149-3	Q15149-4 [3492-3500]; Q15149 [3629-3637]; Q15149-3 [3515-3523]	0	1132.47																												No Quan Values	Not Found	Not Found	High	Not Found	Not Found	Not Found	566.739	35	R.GYFSEEMNR.V	[3492-3500]	Not Used
High	[R].LSVYQAMK.[K]	3	10	2	Q15149-4; Q15149; Q15149-3	Q15149-4 [3947-3954]; Q15149 [4084-4091]; Q15149-3 [3970-3977]	0	939.497	3.453	0.0714523	0.276276	4.66039e+06	1.34973e+06	46.88	46.36	3	3	5.89964e+06	2042058	4.66039e+06	1.34973e+06	2.18341e+06	843858	575789	2042058	4.09797e+06	104375	1.01836e+06	336489	1	1	1	1	1	1	Shared	Peak Found	Peak Found	Peak Found	Peak Found	High	High	470.252	28	R.LSVYQAMK.K	[3947-3954]	Not Used
High	[R].ELYQQLQR.[G]	3	10	3	Q15149-4; Q15149; Q15149-3	Q15149-4 [2995-3002]; Q15149 [3132-3139]; Q15149-3 [3018-3025]	0	1077.57	4.126	0.483772	0.636862	7.62945e+06	1.84922e+06	82.34	113.86	3	2	1.50079e+07	1.68316e+06	7.62945e+06		5.62804e+06	607605	1.46474e+06	1.68316e+06	6708710		2.62497e+06	242283	2	1	2		2	1	Shared	High	Peak Found	High	Not Found	Peak Found	Peak Found	539.288	36	R.ELYQQLQR.G	[2995-3002]	Not Used
High	[R].LPVEVAYK.[R]	3	10	2	Q15149-4; Q15149; Q15149-3	Q15149-4 [4061-4068]; Q15149 [4198-4205]; Q15149-3 [4084-4091]	0	918.529	2.037	0.207593	0.408942	5.6601e+06	2.77895e+06	54.63	69.33	2	3	8.50708e+06		3.76589e+06	3.71366e+06	2.77895e+06	547104	830269		3.31141e+06	287179	1.29613e+06	218158	1		1	1	1	1	Shared	Peak Found	Not Found	High	Peak Found	High	Peak Found	459.768	32	R.LPVEVAYK.R	[4061-4068]	Not Used
High	[R].TELATQEK.[V]	3	9	1	Q15149-4; Q15149; Q15149-3	Q15149-4 [2420-2427]; Q15149 [2557-2564]; Q15149-3 [2443-2450]	0	919.473	0.643	0.670303	0.775653	1.01922e+06	1.5852e+06	128.31	71.01	3	3	7.72583e+06	602456	1.01922e+06	2.31683e+06	1.5852e+06	334055	754021	602456	896218	179162	739354	133205	1	1	1	1	1	1	Shared	High	Peak Found	Peak Found	Peak Found	Peak Found	Peak Found	460.24	33	R.TELATQEK.V	[2420-2427]	Not Used
High	[K].LSIYNALKK.[D]	3	10	1	Q15149-4; Q15149; Q15149-3	Q15149-4 [3038-3046]; Q15149 [3175-3183]; Q15149-3 [3061-3069]	1	1049.64	6.479			1.43641e+06	221703	38.45		2	1	1.89847e+06		1.0868e+06			221703	185285		955645			88404.4	1		1			1	Shared	Peak Found	Not Found	High	Not Found	Not Found	Peak Found	350.55	12	K.LSIYNALKK.D	[3038-3046]	Not Used
High	[R].TLKPEEQR.[Q]	3	10	3	Q15149-4; Q15149; Q15149-3	Q15149-4 [916-923]; Q15149 [1053-1060]; Q15149-3 [939-946]	0	1000.54	14.377	0.39007	0.56383	2.45086e+06	170474	71.33	137.42	3	2	7.02303e+06	2.45086e+06	2.09029e+06	1.42275e+06		20426.2	685430	2.45086e+06	1.83803e+06	110022		8144.97	1	1	1	1		1	Shared	Peak Found	Peak Found	High	Peak Found	High	Peak Found	334.185	16	R.TLKPEEQR.Q	[916-923]	Not Used
High	[R].LFNAIIHR.[H]	3	12	1	Q15149-4; Q15149; Q15149-3	Q15149-4 [192-199]; Q15149 [329-336]; Q15149-3 [219-226]	0	983.579	1000			1.7406e+06		60.25		3		1.00818e+06	1.7406e+06	3.42686e+06				98395.9	1.7406e+06	3.0133e+06				1	1	1				Shared	Peak Found	Peak Found	High	Not Found	Not Found	Not Found	492.294	27	R.LFNAIIHR.H	[192-199]	Not Used
High	[K].FKEMELPAK.[E]	3	11	1	Q15149-4; Q15149; Q15149-3	Q15149-4 [324-332]; Q15149 [461-469]; Q15149-3 [347-355]	1	1092.58																												No Quan Values	Peak Found	Peak Found	High	Peak Found	Peak Found	Peak Found	364.863	30	K.FKEMELPAK.E	[324-332]	Not Used
High	[K].ELIPTEEALR.[L]	3	10	1	Q15149-4; Q15149; Q15149-3	Q15149-4 [3789-3798]; Q15149 [3926-3935]; Q15149-3 [3812-3821]	0	1170.64	1.388	0.396063	0.569076	4.18218e+06	3.01283e+06	89.33	71.69	3	3	1.28133e+07	2.09207e+06	4.18218e+06	5.15613e+06	3.01283e+06	846889	1.25055e+06	2.09207e+06	3677467	398727	1.40521e+06	337697	1	1	1	1	1	1	Shared	High	Peak Found	Peak Found	Peak Found	Peak Found	Peak Found	585.822	32	K.ELIPTEEALR.L	[3789-3798]	Not Used
High	[R].HPAHPMR.[G]	3	10	1	Q15149-4; Q15149; Q15149-3	Q15149-4 [798-804]; Q15149 [935-941]; Q15149-3 [821-827]	0	845.42	4.556	0.0864801	0.294264	467701	102666	49.24	44.44	2	3	672653		325196	102666	178537	76519.1	65649.1		285951	7939.18	83271.2	30512	1		1	1	1	1	Shared	High	Not Found	Peak Found	Peak Found	Peak Found	Peak Found	423.213	38	R.HPAHPMR.G	[798-804]	Not Used
High	[R].LTVNEAVK.[E]	3	10	1	Q15149-4; Q15149; Q15149-3	Q15149-4 [2748-2755]; Q15149 [2885-2892]; Q15149-3 [2771-2778]	0	873.504	4.747			2.43316e+06	512593	112.42		3	1	1.06079e+07	892694	2.43316e+06			512593	1.0353e+06	892694	2.13952e+06			204397	1	1	1			1	Shared	Peak Found	Peak Found	High	Not Found	Not Found	Peak Found	437.255	34	R.LTVNEAVK.E	[2748-2755]	Not Used
High	[KR].LTVEEAVR.[MH]	3	16	3	Q15149-4; Q15149; Q15149-3	Q15149-4 [3985-3992]; Q15149 [4122-4129]; Q15149-3 [4008-4015]	0	916.51	4.007	0.34092	0.524455	8.92661e+06	2.22761e+06	38.03	99.42	2	2	1.17606e+07		6.77553e+06		5.33418e+06	930271	1.1478e+06		5957843		2.48791e+06	370946	1		1		1	1	Shared	High	Not Found	High	Not Found	High	Peak Found	458.759	42	K.LTVEEAVR.M	[3985-3992]	Not Used
High	[R].LTVDEAVR.[AK]	3	10	2	Q15149-4; Q15149; Q15149-3	Q15149-4 [3076-3083]; [3742-3749]; Q15149 [3213-3220]; [3879-3886]; Q15149-3 [3099-3106]; [3765-3772]	0	902.494	1.047	0.394886	0.567818	8.63722e+06	8.25272e+06	84.28	61.42	3	3	2.51154e+07	4743764	8.63722e+06	8.92362e+06	8.25272e+06	1.86228e+06	2451193	4743764	7594862	690068	3849148	742587	1	1	1	1	1	1	Shared	High	Peak Found	High	Peak Found	Peak Found	Peak Found	451.75	45	R.LTVDEAVR.A; R.LTVDEAVR.K	[3076-3083]; [3742-3749]	Not Used
High	[R].VPVDVAYQR.[G]	4	12	1	P58107; Q15149-4; Q15149; Q15149-3	P58107 [2893-2901]; Q15149-4 [3483-3491]; Q15149 [3620-3628]; Q15149-3 [3506-3514]	0	1046.56	2.936	0.197465	0.399341	7.92477e+06	2.69895e+06	134.77	78.26	3	2	7.69277e+07	5457360	7.92477e+06		5.03344e+06	1.44719e+06	7.50794e+06	5457360	6968396		2347644	577068	1	1	1		1	1	Shared	Peak Found	Peak Found	High	Not Found	Peak Found	Peak Found	523.786	36	R.VPVDVAYQR.G	[3483-3491]	Not Used
High	[R].VPQPEGLGR.[K]	1	1	1	Q15149-4	Q15149-4 [8-16]	0	952.521	1.68			957930	570239			1	1			957930		570239				842325		265965				1		1			Not Found	Not Found	High	Not Found	Peak Found	Not Found	476.765	44	R.VPQPEGLGR.K	[8-16]	Used
High	[K].GLLSAEVAR.[L]	3	10	1	Q15149-4; Q15149; Q15149-3	Q15149-4 [3713-3721]; Q15149 [3850-3858]; Q15149-3 [3736-3744]	0	915.526	1000			6.26306e+06		82.61		3		1.62278e+07	2.8104e+06	6.26306e+06				1.58379e+06	2.8104e+06	5.50722e+06				1	1	1				Shared	High	Peak Found	Peak Found	Not Found	Not Found	Not Found	458.267	37	K.GLLSAEVAR.L	[3713-3721]	Not Used
High	[K].LLLWSQR.[M]	3	13	4	Q15149-4; Q15149; Q15149-3	Q15149-4 [164-170]; Q15149 [301-307]; Q15149-3 [191-197]	0	915.541	1.442	0.399704	0.571575	8.15735e+06	5.65566e+06	76.74	27.55	3	3	2.12256e+07	4695801	8.15735e+06	5.65566e+06	7.73833e+06	4.49569e+06	2.07156e+06	4695801	7.1729e+06	437355	3.60923e+06	1.79266e+06	2	1	2	1	2	2	Shared	High	High	High	Peak Found	Peak Found	Peak Found	458.274	32	K.LLLWSQR.M	[164-170]	Not Used
High	[K].GHLSGLAK.[R]	3	10	3	Q15149-4; Q15149; Q15149-3	Q15149-4 [779-786]; Q15149 [916-923]; Q15149-3 [802-809]	0	782.452	1.572	0.382648	0.558693	2.32764e+06	1.48061e+06	100.51	79.82	3	3	9.71454e+06	1.47856e+06	2.32764e+06	1.48061e+06	3.67358e+06	676218	948113	1.47856e+06	2.04673e+06	114496	1.71339e+06	269642	1	1	1	1	1	1	Shared	Peak Found	High	High	Peak Found	High	Peak Found	391.73	31	K.GHLSGLAK.R	[779-786]	Not Used
High	[R].AHEEQLK.[E]	3	10	2	Q15149-4; Q15149; Q15149-3	Q15149-4 [1107-1113]; Q15149 [1244-1250]; Q15149-3 [1130-1136]	0	854.437	0.351	0.842827	0.896699	515502	1.47059e+06	142.2	79.85	3	3	6.33091e+06	343789	515502	1.47059e+06	2.14244e+06	164889	617880	343789	453290	113722	999256	65749.4	1	1	1	1	1	1	Shared	High	Peak Found	Peak Found	Peak Found	High	Peak Found	427.722	33	R.AHEEQLK.E	[1107-1113]	Not Used
High	[R].RQVEEAER.[L]	3	9	2	Q15149-4; Q15149; Q15149-3	Q15149-4 [2109-2116]; Q15149 [2246-2253]; Q15149-3 [2132-2139]	1	1016.51	1.229	0.893508	0.930471	606541	493717	118.47	33.25	2	2	2.04113e+06		180239	388521	627396		199209		158488	30044.5	292623		1		1	1	1		Shared	High	Not Found	High	Peak Found	Peak Found	Not Found	508.76	41	R.RQVEEAER.L	[2109-2116]	Not Used
High	[R].MQEEVVR.[R]	3	9	5	Q15149-4; Q15149; Q15149-3	Q15149-4 [1397-1403]; Q15149 [1534-1540]; Q15149-3 [1420-1426]	0	890.44	1.696	0.427199	0.591357	3.80356e+06	2.24325e+06	64.58	27.31	3	3	6.42324e+06	1.41357e+06	3.80356e+06	2.24325e+06	2.66969e+06	1.51284e+06	626891	1.41357e+06	3.34454e+06	173472	1.24517e+06	603247	1	2	2	2	2	2	Shared	High	High	High	Peak Found	High	Peak Found	445.724	34	R.MQEEVVR.R	[1397-1403]	Not Used
High	[K].ELQNAGDR.[L]	3	10	1	Q15149-4; Q15149; Q15149-3	Q15149-4 [674-681]; Q15149 [811-818]; Q15149-3 [697-704]	0	902.433	1.497	0.749004	0.832325	1.27193e+06	849406	105.85	23.15	2	2	3.35348e+06		482426	720072	1.00197e+06		327290		424206	55683.6	467328		1		1	1	1		Shared	High	Not Found	Peak Found	Peak Found	Peak Found	Not Found	451.72	27	K.ELQNAGDR.L	[674-681]	Not Used
High	[K].FAEQTLR.[Q]	3	9	2	Q15149-4; Q15149; Q15149-3	Q15149-4 [2173-2179]; Q15149 [2310-2316]; Q15149-3 [2196-2202]	0	864.457	1.992	0.377092	0.554169	4.19776e+06	2.10705e+06	106.11	93.71	3	2	2.05777e+07	2.9959e+06	4.19776e+06		4.67771e+06	949107	2.00833e+06	2.9959e+06	3691166		2181727	378457	1	1	1		1	1	Shared	High	Peak Found	High	Not Found	Peak Found	Peak Found	432.732	30	K.FAEQTLR.Q	[2173-2179]	Not Used
High	[K].EMELPAK.[E]	3	11	2	Q15149-4; Q15149; Q15149-3	Q15149-4 [326-332]; Q15149 [463-469]; Q15149-3 [349-355]	0	817.412	2.322	0.477682	0.632633	2.29398e+06	988021	21.87	90.96	3	2	2.73706e+06	1.74993e+06	2.29398e+06		2.12026e+06	460407	267130	1.74993e+06	2.01714e+06		988911	183588	1	1	1		1	1	Shared	Peak Found	High	High	Not Found	Peak Found	Peak Found	409.21	34	K.EMELPAK.E	[326-332]	Not Used
High	[R].LEEQAAQHK.[A]	3	9	1	Q15149-4; Q15149; Q15149-3	Q15149-4 [1880-1888]; Q15149 [2017-2025]; Q15149-3 [1903-1911]	0	1053.53	0.194	0.588527	0.715545	53063	273012	157.96	18.51	3	2	1.32902e+06	29917.9	53063	239339	311422		129709	29917.9	46659.2	18508.2	145250		1	1	1	1	1		Shared	High	Peak Found	Peak Found	Peak Found	Peak Found	Not Found	527.269	39	R.LEEQAAQHK.A	[1880-1888]	Not Used
High	[R].VAQLLER.[W]	3	10	9	Q15149-4; Q15149; Q15149-3	Q15149-4 [1181-1187]; Q15149 [1318-1324]; Q15149-3 [1204-1210]	0	828.494	1.992	0.344295	0.526887	1.39731e+07	7.01512e+06	85.01	68.39	3	3	3.60882e+07	5.5699e+06	1.39731e+07	3.06964e+06	1.38567e+07	7.01512e+06	3.52211e+06	5.5699e+06	12286768	237377	6.46291e+06	2.79729e+06	3	2	3	1	3	3	Shared	High	High	High	Peak Found	High	High	414.75	38	R.VAQLLER.W	[1181-1187]	Not Used
High	[R].SMVEEGTGLR.[L]	3	10	1	Q15149-4; Q15149; Q15149-3	Q15149-4 [4453-4462]; Q15149 [4590-4599]; Q15149-3 [4476-4485]	0	1078.52	0.001				1.82793e+06		38.51		2					2.41699e+06	1.38244e+06					1.12731e+06	551249					1	1	Shared	Not Found	Not Found	Not Found	Not Found	Peak Found	High	539.764	21	R.SMVEEGTGLR.L	[4453-4462]	Not Used
High	[R].MGIVGPEFK.[D]	3	10	1	Q15149-4; Q15149; Q15149-3	Q15149-4 [3993-4001]; Q15149 [4130-4138]; Q15149-3 [4016-4024]	0	977.512	2.785	0.22389	0.424098	3.83928e+06	1.37873e+06	31.09	59.85	2	2	3.07039e+06		4.80072e+06		2.16568e+06	877743	299662		4221355		1.01009e+06	350001	1		1		1	1	Shared	High	Not Found	Peak Found	Not Found	Peak Found	Peak Found	489.26	13	R.MGIVGPEFK.D	[3993-4001]	Not Used
High	[R].RAQAEQAALR.[Q]	3	9	1	Q15149-4; Q15149; Q15149-3	Q15149-4 [2149-2158]; Q15149 [2286-2295]; Q15149-3 [2172-2181]	1	1113.61	2.143			1.48728e+06	693952	88.6		2	1	3.10378e+06		712677		693952		302921		626669		323666		1		1		1		Shared	Peak Found	Not Found	High	Not Found	Peak Found	Not Found	557.31	29	R.RAQAEQAALR.Q	[2149-2158]	Not Used
High	[R].LSAEAEK.[V]	3	10	3	Q15149-4; Q15149; Q15149-3	Q15149-4 [1043-1049]; Q15149 [1180-1186]; Q15149-3 [1066-1072]	0	747.388	1.64	0.585733	0.713461	1.92388e+06	1.17299e+06	119.29	77.21	2	3	6.60374e+06		560487	1.83399e+06	1.17299e+06	195707	644508		492846	141823	547093	78038.3	1		1	1	1	1	Shared	High	Not Found	High	Peak Found	High	Peak Found	374.198	54	R.LSAEAEK.V	[1043-1049]	Not Used
High	[R].LDLQYAK.[L]	3	11	2	Q15149-4; Q15149; Q15149-3	Q15149-4 [597-603]; Q15149 [734-740]; Q15149-3 [620-626]	0	850.467	1.381			6.52005e+06	4.72036e+06	111.64		3	1	2.89875e+07	2679470	6.52005e+06		4.72036e+06		2829104	2679470	5733200		2.20162e+06		1	1	1		1		Shared	High	Peak Found	High	Not Found	Peak Found	Not Found	425.737	33	R.LDLQYAK.L	[597-603]	Not Used
High	[K].TISLVIR.[G]	3	10	8	Q15149-4; Q15149; Q15149-3	Q15149-4 [1090-1096]; Q15149 [1227-1233]; Q15149-3 [1113-1119]	0	801.519	1.487	0.912095	0.943434	1.36304e+07	9.16465e+06	54.16	87.47	3	3	2.25374e+07	7004363	1.36304e+07	3.08463e+07	9.16465e+06	6.17078e+06	2.19959e+06	7004363	1.19855e+07	2.38536e+06	4.27448e+06	2.4606e+06	2	2	3	3	3	4	Shared	High	High	High	Peak Found	High	High	401.263	35	K.TISLVIR.G	[1090-1096]	Not Used
High	[R].KAALEEVER.[L]	3	9	1	Q15149-4; Q15149; Q15149-3	Q15149-4 [2005-2013]; Q15149 [2142-2150]; Q15149-3 [2028-2036]	1	1044.57	1.032	0.416013	0.583036	1.26736e+06	1.22758e+06	91.73	48.17	3	3	4.28325e+06	722365	1.26736e+06	1.22758e+06	1.27695e+06	435726	418034	722365	1.11441e+06	94929.8	595580	173746	1	1	1	1	1	1	Shared	Peak Found	Peak Found	High	Peak Found	Peak Found	Peak Found	348.861	30	R.KAALEEVER.L	[2005-2013]	Not Used
High	[R].ELEQLGR.[Q]	3	10	2	Q15149-4; Q15149; Q15149-3	Q15149-4 [1201-1207]; Q15149 [1338-1344]; Q15149-3 [1224-1230]	0	844.452	1.544	0.384886	0.560328	5.26959e+06	3.41291e+06	93.61	19.26	3	3	1.74114e+07	2.60897e+06	5.26959e+06	2.75226e+06	4.06569e+06	3.41291e+06	1.6993e+06	2.60897e+06	4.63365e+06	212834	1.89628e+06	1.3609e+06	1	1	2	1	1	2	Shared	Peak Found	Peak Found	High	Peak Found	Peak Found	Peak Found	422.73	31	R.ELEQLGR.Q	[1201-1207]	Not Used
High	[K].GLVEDTLR.[Q]	3	9	1	Q15149-4; Q15149; Q15149-3	Q15149-4 [1911-1918]; Q15149 [2048-2055]; Q15149-3 [1934-1941]	0	902.494	1.119	0.540312	0.678457	5.16104e+06	4.61394e+06	97.42	34.8	3	3	1.93548e+07	2.92449e+06	5.16104e+06	6.09845e+06	4.61394e+06	2.93423e+06	1.88898e+06	2.92449e+06	4538196	471596	2151988	1.17002e+06	1	1	1	1	1	1	Shared	Peak Found	Peak Found	High	Peak Found	Peak Found	Peak Found	451.751	28	K.GLVEDTLR.Q	[1911-1918]	Not Used
High	[R].KQAEEIGEK.[L]	3	9	1	Q15149-4; Q15149; Q15149-3	Q15149-4 [2408-2416]; Q15149 [2545-2553]; Q15149-3 [2431-2439]	1	1031.54	3.073			764849	248895	102.62		2	1	1.91811e+06		304984		248895		187203		268178		116087		1		1		1		Shared	High	Not Found	Peak Found	Not Found	Peak Found	Not Found	516.272	22	R.KQAEEIGEK.L	[2408-2416]	Not Used
High	[R].DVAEVDTVRR.[A]	3	10	1	Q15149-4; Q15149; Q15149-3	Q15149-4 [3009-3018]; Q15149 [3146-3155]; Q15149-3 [3032-3041]	1	1159.61	1.342			509654	379857			1	1			509654		379857				448148		177169				1		1		Shared	Not Found	Not Found	High	Not Found	Peak Found	Not Found	580.307	35	R.DVAEVDTVRR.A	[3009-3018]	Not Used
High	[R].AQFEQLK.[D]	3	10	2	Q15149-4; Q15149; Q15149-3	Q15149-4 [3326-3332]; Q15149 [3463-3469]; Q15149-3 [3349-3355]	0	863.462	2.126	0.41822	0.584827	2.8769e+06	1.35318e+06	89.83	85.51	3	2	8.7335e+06	1.37499e+06	2.8769e+06		2.72601e+06	671708	852367	1.37499e+06	2.52971e+06		1271439	267844	1	1	1		1	1	Shared	High	Peak Found	High	Not Found	Peak Found	Peak Found	432.235	24	R.AQFEQLK.D	[3326-3332]	Not Used
High	[R].LSFSGLR.[A]	3	10	1	Q15149-4; Q15149; Q15149-3	Q15149-4 [3303-3309]; Q15149 [3440-3446]; Q15149-3 [3326-3332]	0	779.441	1000			2.43594e+06		115.79		2		768993		7.71632e+06				75051.7		6785095				1		1				Shared	Peak Found	Not Found	High	Not Found	Not Found	Not Found	390.225	26	R.LSFSGLR.A	[3303-3309]	Not Used
High	[K].KESYSALMR.[E]	3	10	1	Q15149-4; Q15149; Q15149-3	Q15149-4 [655-663]; Q15149 [792-800]; Q15149-3 [678-686]	1	1084.55	5.624			1.55167e+06	275904	46.17		3	1	1.76711e+06	624777	1.55167e+06			275904	172465	624777	1364410			110017	1	1	1			1	Shared	Peak Found	Peak Found	High	Not Found	Not Found	Peak Found	362.186	46	K.KESYSALMR.E	[655-663]	Not Used
High	[R].QAEVER.[LA]	3	20	1	Q15149-4; Q15149; Q15149-3	Q15149-4 [1554-1559]; Q15149 [1691-1696]; Q15149-3 [1577-1582]	0	731.368	1.112			714567	642322	108.51		2	1	1.96931e+06		259282		642322		192199		227991		299585		1		1		1		Shared	Peak Found	Not Found	High	Not Found	Peak Found	Not Found	366.188	28	R.QAEVER.A	[1554-1559]	Not Used
High	[R].LRIEEEIR.[V]	3	9	1	Q15149-4; Q15149; Q15149-3	Q15149-4 [1448-1455]; Q15149 [1585-1592]; Q15149-3 [1471-1478]	1	1057.6	1.138	0.83345	0.89081	1.75894e+06	1.54605e+06	47.06	55.2	2	2		1244552	2.48593e+06		2.33469e+06	1.0238e+06		1244552	2.18593e+06		1088924	408241		1	1		1	1	Shared	Not Found	Peak Found	High	Not Found	Peak Found	Peak Found	353.205	38	R.LRIEEEIR.V	[1448-1455]	Not Used
High	[K].QAEEIGEK.[L]	3	9	1	Q15149-4; Q15149; Q15149-3	Q15149-4 [2409-2416]; Q15149 [2546-2553]; Q15149-3 [2432-2439]	0	903.442	0.735			364591	496221			1	1			364591		496221				320592		231442				1		1		Shared	Not Found	Not Found	High	Not Found	Peak Found	Not Found	452.225	29	K.QAEEIGEK.L	[2409-2416]	Not Used
High	X6RLX0	ELKS/Rab6-interacting/CAST family member 1 OS=Homo sapiens OX=9606 GN=ERC1 PE=1 SV=1	77	118	1965	15	1120	128.4	5.97	103	0.126	0.00178485	0.0978933	4.39364e+09	3.48056e+10	36.14	26.44	7.70908e+09	4.21969e+09	4.39364e+09	2.90748e+10	3.48056e+10	4.83379e+10	7.52386e+08	4.21969e+09	3.8634e+09	2.24837e+09	1.62337e+10	1.92748e+10	High	High	High	High	High	High
Confidence	Annotated Sequence	# Protein Groups	# Proteins	# PSMs	Master Protein Accessions	Positions in Master Proteins	# Missed Cleavages	Theo. MH+ [Da]	Abundance Ratio: (WT) / (M8)	Abundance Ratio P-Value: (WT) / (M8)	Abundance Ratio Adj. P-Value: (WT) / (M8)	Abundances (Grouped): WT	Abundances (Grouped): M8	Abundances (Grouped) CV [%]: WT	Abundances (Grouped) CV [%]: M8	Abundances (Grouped) Count: WT	Abundances (Grouped) Count: M8	Abundances (Normalized): F2: Sample, WT	Abundances (Normalized): F5: Sample, WT	Abundances (Normalized): F8: Sample, WT	Abundances (Normalized): F3: Sample, M8	Abundances (Normalized): F6: Sample, M8	Abundances (Normalized): F9: Sample, M8	Abundance: F2: Sample, WT	Abundance: F5: Sample, WT	Abundance: F8: Sample, WT	Abundance: F3: Sample, M8	Abundance: F6: Sample, M8	Abundance: F9: Sample, M8	Abundances Count: F2: Sample, WT	Abundances Count: F5: Sample, WT	Abundances Count: F8: Sample, WT	Abundances Count: F3: Sample, M8	Abundances Count: F6: Sample, M8	Abundances Count: F9: Sample, M8	Quan Info	Found in Sample: [S2] F2: Sample, WT	Found in Sample: [S5] F5: Sample, WT	Found in Sample: [S8] F8: Sample, WT	Found in Sample: [S3] F3: Sample, M8	Found in Sample: [S6] F6: Sample, M8	Found in Sample: [S9] F9: Sample, M8	m/z [Da] (by Search Engine): A Mascot	Ions Score (by Search Engine): A Mascot	Sequence in Protein	Positions in Proteins	Quan Usage
High	[K].LSSTQQSLAEK.[E]	2	9	37	X6RLX0; X6RM00	X6RLX0 [899-909]; X6RM00 [855-865]	0	1191.62	0.084	0.0114727	0.183201	4.39709e+07	5.20809e+08	52.44	10.86	3	3	9.52089e+07	3.89422e+07	4.39709e+07	5.14781e+08	5.20809e+08	6.21554e+08	9.29214e+06	3.89422e+07	3.86644e+07	3.98083e+07	2.4291e+08	2.47845e+08	3	6	5	8	9	9	Shared	High	High	High	High	High	High	596.314	91	K.LSSTQQSLAEK.E	[899-909]	Used
High	[K].LSSTQQSLAEKETHLTNLR.[A]	2	9	11	X6RLX0; X6RM00	X6RLX0 [899-917]; X6RM00 [855-873]	1	2156.13	1.043	0.470792	0.626837	7.32713e+08	7.0232e+08	24.62	62.66	3	3	9.0864e+08	7.32713e+08	5.49092e+08	1.5941e+08	8.13016e+08	7.0232e+08	8.86809e+07	7.32713e+08	4.82826e+08	1.23273e+07	3.79198e+08	280050784	2	4	2	4	4	5	Shared	High	High	Peak Found	High	High	High	719.382	70	K.LSSTQQSLAEKETHLTNLR.A	[899-917]	Used
High	[K].LMADNYEDDHFK.[S]	2	9	35	X6RLX0; X6RM00	X6RLX0 [986-997]; X6RM00 [942-953]	0	1497.63	0.101	0.0178952	0.19758	7.7968e+07	7.73082e+08	7.99	48.87	3	3	6.81154e+07	7.89522e+07	7.7968e+07	3.81464e+08	7.73082e+08	1.1232e+09	6.64788e+06	7.89522e+07	6.85587e+07	2.94988e+07	3.60573e+08	4.47876e+08	3	8	8	5	13	13	Shared	High	High	High	High	High	High	499.881	60	K.LMADNYEDDHFK.S	[986-997]	Used
High	[R].MTAMGSSPNIASSGVASDTIAFGEHHLPPVSMASTVPHSLR.[Q]	2	9	9	X6RLX0; X6RM00	X6RLX0 [104-144]; X6RM00 [104-144]	0	4148	0.066	0.0138981	0.189162	13182517	2.00146e+08	64.41	64.05	3	3	2.64817e+06	13182517	1.46269e+07	7.32677e+07	2.00146e+08	3.3158e+08	258454	13182517	1.28617e+07	5.66583e+06	9.33499e+07	1.32218e+08	1	1	3	1	5	5	Shared	Peak Found	Peak Found	High	High	High	High	830.406	29	R.MTAMGSSPNIASSGVASDTIAFGEHHLPPVSMASTVPHSLR.Q	[104-144]	Used
High	[R].KHLEEVLEMK.[Q]	2	9	14	X6RLX0; X6RM00	X6RLX0 [922-931]; X6RM00 [878-887]	1	1255.67	0.116	0.000708725	0.115109	2.59294e+07	2.22723e+08	29.62	30.33	3	3	3.77032e+07	2.14374e+07	2.59294e+07	2.03144e+08	2.22723e+08	3.47232e+08	3.67974e+06	2.14374e+07	22800157	1.57092e+07	103880142	1.38459e+08	4	2	3	6	7	7	Shared	Peak Found	High	Peak Found	High	High	High	628.34	63	R.KHLEEVLEMK.Q	[922-931]	Used
High	[K].KIENLQEQLR.[D]	3	10	42	X6RLX0; H7C4G9; X6RM00	X6RLX0 [579-588]; H7C4G9 [186-195]; X6RM00 [579-588]	1	1270.71	0.067	0.00693799	0.169011	7.11898e+07	1.07022e+09	52.11	16.5	3	3	1.57511e+08	7.11898e+07	6.64309e+07	1.07022e+09	9.81923e+08	1.33997e+09	1.53727e+07	7.11898e+07	5.84139e+07	8.2761e+07	4.57978e+08	5.34316e+08	6	10	8	11	14	14	Shared	High	High	High	High	High	High	635.859	69	K.KIENLQEQLR.D	[579-588]	Used
High	[K].KLLEMLQSK.[G]	2	9	7	X6RLX0; X6RM00	X6RLX0 [311-319]; X6RM00 [311-319]	1	1089.63	0.091	0.00626673	0.169011	5.00733e+06	5.50568e+07	40.77	55.09	3	3	5.94586e+06	2432274	5.00733e+06	2.58948e+07	5.50568e+07	8.78589e+07	580301	2432274	4.40303e+06	2.00246e+06	2.5679e+07	3.50338e+07	2	1	2	2	4	4	Shared	Peak Found	Peak Found	Peak Found	Peak Found	High	High	545.32	78	K.KLLEMLQSK.G	[311-319]	Used
High	[K].IAELESLTSR.[Q]	2	5	5	X6RLX0; X6RM00	X6RLX0 [779-788]; X6RM00 [779-788]	0	1118.61	0.081	0.168075	0.371017	2.12878e+06	2.63841e+07	89.1	27.09	2	3	4.46846e+06		1.01416e+06	2.09172e+07	2.63841e+07	3.57433e+07	436110		891766	1.61754e+06	1.23058e+07	1.42526e+07	1		1	1	2	2	Shared	Peak Found	Not Found	Peak Found	High	High	High	559.806	61	K.IAELESLTSR.Q	[779-788]	Used
High	[R].LAEAEMHVHHLESLLEQK.[E]	2	8	32	X6RLX0; X6RM00	X6RLX0 [336-353]; X6RM00 [336-353]	0	2114.07	0.208	0.00553178	0.16715	6.94151e+07	3.33084e+08	39.39	35.02	3	3	6.94151e+07	9.17475e+07	3.92982e+07	3.04167e+08	3.33084e+08	5.59223e+08	6.77474e+06	9.17475e+07	3.45556e+07	2.35214e+07	1.55353e+08	2.2299e+08	8	6	7	10	13	14	Shared	High	High	High	High	High	High	705.361	43	R.LAEAEMHVHHLESLLEQK.E	[336-353]	Used
High	[R].KTLEEMELR.[I]	2	9	18	X6RLX0; X6RM00	X6RLX0 [286-294]; X6RM00 [286-294]	1	1148.6	0.075	0.000329798	0.112778	2.91778e+07	3.87974e+08	26.81	26.56	3	3	4.51756e+07	2.91371e+07	2.91778e+07	2.98808e+08	3.87974e+08	5.09853e+08	4.40902e+06	2.91371e+07	2.56566e+07	2.3107e+07	1.80955e+08	2.03304e+08	2	5	5	3	6	7	Shared	High	High	High	High	High	High	574.803	71	R.KTLEEMELR.I	[286-294]	Used
High	[K].KTQEEVAALK.[R]	2	9	6	X6RLX0; X6RM00	X6RLX0 [957-966]; X6RM00 [913-922]	1	1116.63	0.072	0.0256975	0.212261	4.13068e+06	5.73701e+07	85.06	32.68	3	3	1.24942e+07	2.4061e+06	4.13068e+06	7.40268e+07	3.73187e+07	5.73701e+07	1.2194e+06	2.4061e+06	3.63218e+06	5.72453e+06	1.74058e+07	2.28764e+07	2	1	2	3	3	3	Shared	Peak Found	Peak Found	Peak Found	Peak Found	High	High	558.817	68	K.KTQEEVAALK.R	[957-966]	Used
High	[K].KSAQMLEEAR.[R]	2	9	11	X6RLX0; X6RM00	X6RLX0 [810-819]; X6RM00 [810-819]	1	1162.59	0.067	0.00568191	0.167304	3.35026e+06	4.99455e+07	71.07	60.52	3	3	8.43371e+06	2.2074e+06	3.35026e+06	4.99455e+07	4.95859e+07	1.29956e+08	823108	2.2074e+06	2.94594e+06	3.86231e+06	2.31273e+07	5.18199e+07	2	2	3	3	5	5	Shared	Peak Found	Peak Found	High	High	High	High	581.798	67	K.KSAQMLEEAR.R	[810-819]	Used
High	[K].HLEEVLEMK.[Q]	2	9	24	X6RLX0; X6RM00	X6RLX0 [923-931]; X6RM00 [879-887]	0	1127.58	0.127	0.0345123	0.226204	79783707	6.29737e+08	15.77	51.83	3	3	9.56349e+07	79783707	7.00765e+07	2.34109e+08	6.29737e+08	7.88383e+08	9.33372e+06	79783707	61619513	1.81038e+07	2.93715e+08	3.14368e+08	3	5	4	5	8	8	Shared	High	High	High	High	High	High	564.292	48	K.HLEEVLEMK.Q	[923-931]	Used
High	[R].KDTELLALQTK.[L]	2	8	24	X6RLX0; X6RM00	X6RLX0 [478-488]; X6RM00 [478-488]	1	1259.72	0.108	0.000929872	0.115843	8.0215e+07	7.41422e+08	27.35	14.73	3	3	1.1326e+08	6.71601e+07	8.0215e+07	7.04598e+08	7.41422e+08	9.219e+08	1.10539e+07	6.71601e+07	7.05345e+07	5.44869e+07	3.45806e+08	3.67608e+08	3	5	6	6	8	8	Shared	High	High	High	High	High	High	630.363	104	R.KDTELLALQTK.L	[478-488]	Used
High	[K].KAHEAALEAR.[A]	2	8	16	X6RLX0; X6RM00	X6RLX0 [719-728]; X6RM00 [719-728]	1	1095.59	0.063	0.00369702	0.154748	1.24937e+07	1.9985e+08	50.23	23.05	3	3	2.75387e+07	1.22597e+07	1.24937e+07	1.81988e+08	1.9985e+08	2.77253e+08	2.68771e+06	1.22597e+07	1.09859e+07	1.40732e+07	9.3212e+07	1.10555e+08	3	4	5	5	7	7	Shared	High	Peak Found	Peak Found	High	High	High	548.299	63	K.KAHEAALEAR.A	[719-728]	Used
High	[K].KAAGLQAEIGQVK.[Q]	2	4	12	X6RLX0; X6RM00	X6RLX0 [460-472]; X6RM00 [460-472]	1	1312.76	0.086	0.00964243	0.179256	9.80677e+06	1.13731e+08	57.86	21.72	3	3	2.2389e+07	9.80677e+06	8.16085e+06	1.13731e+08	1.06357e+08	1.56881e+08	2.1851e+06	9.80677e+06	7.17598e+06	8.79491e+06	4.96058e+07	6.25563e+07	2	3	2	2	5	5	Shared	High	Peak Found	High	High	High	High	656.882	125	K.KAAGLQAEIGQVK.Q	[460-472]	Used
High	[R].LLEILKEVENEK.[N]	3	11	3	X6RLX0; H7C4G9; X6RM00	X6RLX0 [761-772]; H7C4G9 [380-391]; X6RM00 [761-772]	1	1456.83	0.001				1.4283e+07		90.08		3				2.73831e+06	1.4283e+07	3.19161e+07				211755	6661713	1.27266e+07				1	2	2	Shared	Not Found	Not Found	Not Found	Peak Found	High	High	728.917	57	R.LLEILKEVENEK.N	[761-772]	Used
High	[R].LEEKETMLNK.[K]	2	8	4	X6RLX0; X6RM00	X6RLX0 [531-540]; X6RM00 [531-540]	1	1234.63	0.087	0.0113105	0.183201	870042	9.95437e+06	55.47	70.14	3	3	2.06942e+06	845107	870042	6.35728e+06	9.95437e+06	2.43057e+07	201970	845107	765044	491612	4.64281e+06	9.69191e+06	1	1	1	1	2	3	Shared	Peak Found	Peak Found	Peak Found	Peak Found	High	High	617.822	47	R.LEEKETMLNK.K	[531-540]	Used
High	[R].IEELEEALR.[E]	1	7	11	X6RLX0	X6RLX0 [843-851]	0	1101.58	0.08	0.0036348	0.153966	4.5041e+07	5.63452e+08	50.82	33.41	3	3	9.76744e+07	4.5041e+07	4.20251e+07	3.50021e+08	5.63452e+08	7.09418e+08	9.53277e+06	4.5041e+07	3.69534e+07	2.70673e+07	2.62799e+08	2.82881e+08	2	3	3	5	5	5		High	High	Peak Found	High	High	High	1101.58	57	R.IEELEEALR.E	[843-851]	Used
High	[R].IEELEEALRESVQITAER.[E]	1	7	2	X6RLX0	X6RLX0 [843-860]	1	2115.09	0.001				4.78414e+06		16.56		2					4.25334e+06	5.38118e+06					1.9838e+06	2.14575e+06					1	1		Not Found	Not Found	Not Found	Not Found	High	High	705.701	40	R.IEELEEALRESVQITAER.E	[843-860]	Used
High	[K].LETLTNQFSDSK.[Q]	2	8	38	X6RLX0; X6RM00	X6RLX0 [489-500]; X6RM00 [489-500]	0	1382.68	0.108	0.00456189	0.159642	9.37399e+07	8.70079e+08	47.21	31.19	3	3	1.50628e+08	5.66002e+07	9.37399e+07	6.26768e+08	8.70079e+08	1.18238e+09	1.47009e+07	5.66002e+07	8.24272e+07	4.84683e+07	4.05813e+08	4.71473e+08	4	6	5	9	10	10	Shared	High	High	High	High	High	High	691.844	83	K.LETLTNQFSDSK.Q	[489-500]	Used
High	[K].LETLTNQFSDSKQHIEVLK.[E]	2	8	1	X6RLX0; X6RM00	X6RLX0 [489-507]; X6RM00 [489-507]	1	2230.17	0.273	0.0673827	0.27146	1.38464e+06	5.06447e+06	9.71	27.05	2	2		1.48318e+06	1.29264e+06		4.17295e+06	6.14645e+06		1.48318e+06	1136643		1.9463e+06	2.4509e+06		1	1		1	1	Shared	Not Found	Peak Found	Peak Found	Not Found	High	Peak Found	558.297	33	K.LETLTNQFSDSKQHIEVLK.E	[489-507]	Used
High	[K].VEQLKEELSSK.[E]	2	4	10	X6RLX0; X6RM00	X6RLX0 [440-450]; X6RM00 [440-450]	1	1289.69	0.077	0.0514713	0.249906	1.25185e+07	1.63567e+08	88.63	9.69	3	3	2.90853e+07	3031572	1.25185e+07	1.81673e+08	1.49799e+08	1.63567e+08	2.83865e+06	3031572	1.10078e+07	1.40489e+07	6.98675e+07	6.52226e+07	3	2	3	5	4	5	Shared	High	Peak Found	Peak Found	High	High	High	645.351	66	K.VEQLKEELSSK.E	[440-450]	Used
High	[K].VKQELESMK.[A]	2	9	30	X6RLX0; X6RM00	X6RLX0 [888-896]; X6RM00 [844-852]	1	1091.58	0.081	0.00223181	0.134223	4.56742e+07	5.66625e+08	29.94	41.81	3	3	7.08274e+07	4.17121e+07	4.56742e+07	3.70312e+08	5.66625e+08	8.70198e+08	6.91257e+06	4.17121e+07	4.01622e+07	2.86364e+07	2.6428e+08	3.46992e+08	3	9	8	7	13	13	Shared	Peak Found	Peak Found	High	High	High	High	1091.58	64	K.VKQELESMK.A	[888-896]	Used
High	[R].TNAEKQVEELLMAMEK.[V]	1	7	1	X6RLX0	X6RLX0 [872-887]	1	1863.92																												No Quan Values	Not Found	Not Found	Not Found	Not Found	High	Not Found	621.977	65	R.TNAEKQVEELLMAMEK.V	[872-887]	Not Used
High	[R].TNSTGGSSGSSVGGGSGK.[T]	2	10	6	X6RLX0; X6RM00	X6RLX0 [35-52]; X6RM00 [35-52]	0	1483.66	0.148	0.0157253	0.192644	621613	4.21115e+06	36.9	63.45	2	3	811959		475889	3.54216e+06	4.21115e+06	1.05607e+07	79245.1		418458	273917	1.96412e+06	4.21107e+06	1		1	2	3	4	Shared	Peak Found	Not Found	Peak Found	High	High	High	742.335	113	R.TNSTGGSSGSSVGGGSGK.T	[35-52]	Used
High	[K].TLSMENIQSLNAAYATSGPMYLSDHENVGSETPK.[S]	2	10	10	X6RLX0; X6RM00	X6RLX0 [53-86]; X6RM00 [53-86]	0	3655.69	0.08			7.7313e+06	9.61628e+07		53.93	1	3			7.7313e+06	4.22409e+07	9.61628e+07	1.43536e+08			6798268	3.26651e+06	4.48513e+07	57235115			1	2	4	4	Shared	Not Found	Not Found	High	High	High	High	1219.23	78	K.TLSMENIQSLNAAYATSGPMYLSDHENVGSETPK.S	[53-86]	Used
High	[K].TQEEVAALKR.[E]	2	9	27	X6RLX0; X6RM00	X6RLX0 [958-967]; X6RM00 [914-923]	1	1144.63	0.083	0.000923027	0.115843	4.24974e+07	5.10454e+08	30.12	36.53	3	3	6.656e+07	4.24974e+07	3.93191e+07	4.0171e+08	5.10454e+08	8.05983e+08	6.49608e+06	4.24974e+07	3.4574e+07	3.10644e+07	2.38081e+08	3.21386e+08	2	7	8	9	12	12	Shared	High	High	High	High	High	High	382.215	57	K.TQEEVAALKR.E	[958-967]	Used
High	[R].VVQEENQHMQMTIQALQDELR.[I]	2	8	32	X6RLX0; X6RM00	X6RLX0 [217-237]; X6RM00 [217-237]	0	2540.22	0.103	0.0496858	0.248448	5.73241e+07	5.57885e+08	93.14	33.98	3	3	2.38268e+08	4.89443e+07	5.73241e+07	4.22749e+08	5.57885e+08	8.24595e+08	2.32544e+07	4.89443e+07	5.04061e+07	3.26914e+07	2.60203e+08	3.28808e+08	3	6	6	9	12	12	Shared	High	High	High	High	High	High	847.408	63	R.VVQEENQHMQMTIQALQDELR.I	[217-237]	Used
High	[K].VSLLQGDLSEK.[E]	2	8	17	X6RLX0; X6RM00	X6RLX0 [661-671]; X6RM00 [661-671]	0	1188.65	0.103	0.00420667	0.155729	8.72242e+07	8.43891e+08	44.54	22.39	3	3	1.70661e+08	8.72242e+07	8.04633e+07	6.564e+08	8.43891e+08	1.03488e+09	1.6656e+07	8.72242e+07	7.07529e+07	5.07598e+07	393598878	4.12659e+08	5	6	4	6	8	8	Shared	High	High	High	High	High	High	1188.65	92	K.VSLLQGDLSEK.E	[661-671]	Used
High	[K].VSLLQGDLSEKEASLLDLK.[E]	2	8	7	X6RLX0; X6RM00	X6RLX0 [661-679]; X6RM00 [661-679]	1	2058.13	0.105	0.0512742	0.249839	5.57841e+06	5.33335e+07	34.27	88.54	2	3		7142951	4.35655e+06	1.77381e+07	5.33335e+07	1.37705e+08		7142951	3830795	1.3717e+06	2.48753e+07	54909779		1	1	1	2	2	Shared	Not Found	High	High	High	High	High	686.716	54	K.VSLLQGDLSEKEASLLDLK.E	[661-679]	Used
High	[R].RTNSTGGSSGSSVGGGSGK.[T]	2	10	7	X6RLX0; X6RM00	X6RLX0 [34-52]; X6RM00 [34-52]	1	1639.76	0.195	0.161688	0.366152	398254	2.03907e+06	85.39	70.32	2	3	197944		801270	2.03907e+06	1.93445e+06	6.059e+06	19318.8		704571	157683	902248	2.41603e+06	1		2	3	3	5	Shared	Peak Found	Not Found	Peak Found	High	High	High	820.385	123	R.RTNSTGGSSGSSVGGGSGK.T	[34-52]	Used
High	[R].RFENAPDSAK.[T]	2	8	39	X6RLX0; X6RM00	X6RLX0 [367-376]; X6RM00 [367-376]	1	1134.55	0.087	0.0256513	0.21216	4.70121e+07	5.42925e+08	72.23	17.49	3	3	1.14578e+08	2.777e+07	4.70121e+07	5.98114e+08	4.20274e+08	5.42925e+08	1.11825e+07	2.777e+07	4.13386e+07	4.62525e+07	1.9602e+08	2.16492e+08	3	5	8	7	13	12	Shared	High	High	High	High	High	High	567.781	57	R.RFENAPDSAK.T	[367-376]	Used
High	[R].RLAEAEMHVHHLESLLEQK.[E]	2	8	9	X6RLX0; X6RM00	X6RLX0 [335-353]; X6RM00 [335-353]	1	2270.17	0.072	0.00485652	0.162638	5.19943e+06	7.22022e+07	4.5	39.2	2	3		5.03653e+06	5.36759e+06	7.22022e+07	6.63048e+07	1.2976e+08		5.03653e+06	4.71982e+06	5.58344e+06	3.09252e+07	5.17417e+07		1	2	3	3	3	Shared	Not Found	Peak Found	High	High	High	High	757.394	37	R.RLAEAEMHVHHLESLLEQK.E	[335-353]	Used
High	[K].SAQMLEEARR.[R]	2	9	2	X6RLX0; X6RM00	X6RLX0 [811-820]; X6RM00 [811-820]	1	1190.59	0.001				8.47122e+06		10.32		2					7.87425e+06	9.11345e+06					3672628	3.63399e+06					1	1	Shared	Not Found	Not Found	Not Found	Not Found	High	High	397.537	32	K.SAQMLEEARR.R	[811-820]	Used
High	[K].QIQDMAEEK.[G]	2	8	27	X6RLX0; X6RM00	X6RLX0 [544-552]; X6RM00 [544-552]	0	1091.5	0.069	0.00650303	0.169011	2.32258e+07	3.35208e+08	36.19	53.51	3	3	1.29921e+07	2.32258e+07	2.82552e+07	1.37674e+08	3.35208e+08	4.73564e+08	1267996	2.32258e+07	2.48453e+07	1.06464e+07	1.56344e+08	1.88834e+08	1	4	6	4	8	8	Shared	High	High	High	High	High	High	1091.5	63	K.QIQDMAEEK.G	[544-552]	Used
High	[K].QEALLAAISEK.[D]	3	11	19	X6RLX0; H7C4G9; X6RM00	X6RLX0 [932-942]; H7C4G9 [503-513]; X6RM00 [888-898]	0	1172.65	0.149	0.00417634	0.155729	6.18541e+07	4.14879e+08	23.79	37.95	3	3	3.96685e+07	6.25462e+07	6.18541e+07	2.41579e+08	4.14879e+08	5.443e+08	3871540	6.25462e+07	5.43895e+07	1.86815e+07	1.93504e+08	2.1704e+08	1	5	5	6	8	9	Shared	High	Peak Found	Peak Found	High	High	High	1172.65	80	K.QEALLAAISEK.D	[932-942]	Used
High	[K].QEALLAAISEKDANIALLELSSSK.[K]	2	9	2	X6RLX0; X6RM00	X6RLX0 [932-955]; X6RM00 [888-911]	1	2514.37	0.001				1.13066e+07		73.55		2					6.35298e+06	2.01228e+07					2.96309e+06	8023980					1	1	Shared	Not Found	Not Found	Not Found	Not Found	High	High	838.793	72	K.QEALLAAISEKDANIALLELSSSK.K	[932-955]	Used
High	[K].QVEELLMAMEK.[V]	1	7	26	X6RLX0	X6RLX0 [877-887]	0	1320.65	0.116	0.0124984	0.18394	5.11584e+07	4.41742e+08	23.97	46.52	3	3	3.74477e+07	6.13156e+07	5.11584e+07	1.97593e+08	4.41742e+08	5.64137e+08	3654799	6.13156e+07	44984478	1.528e+07	2.06033e+08	2.2495e+08	1	5	4	5	7	8		High	High	High	High	High	High	1320.65	85	K.QVEELLMAMEK.V	[877-887]	Used
High	[R].REDNLNDSSQQLQDSLR.[K]	1	7	15	X6RLX0	X6RLX0 [821-837]	1	2017.95	0.085	0.0116928	0.183201	1.28461e+07	1.50877e+08	61.92	31.96	3	3	2.39136e+07	6.32291e+06	1.28461e+07	8.97128e+07	1.50877e+08	1.76009e+08	2.3339e+06	6.32291e+06	1.12958e+07	6.93754e+06	7.03703e+07	7.01838e+07	2	1	3	3	6	6		High	High	High	High	High	High	673.322	73	R.REDNLNDSSQQLQDSLR.K	[821-837]	Used
High	[R].SVGKVEPSSQSPGR.[S]	2	10	4	X6RLX0; X6RM00	X6RLX0 [7-20]; X6RM00 [7-20]	1	1414.73	0.063	0.0432618	0.239182	1.07642e+06	1.72074e+07	43.24	18.14	2	2		784871	1.47627e+06		1.95769e+07	1.51247e+07		784871	1.29811e+06		9.13084e+06	6.03099e+06		1	2		3	3	Shared	Not Found	Peak Found	Peak Found	Not Found	High	High	472.247	60	R.SVGKVEPSSQSPGR.S	[7-20]	Used
High	[R].TGEPCVAELTEENFQR.[L]	2	8	2	X6RLX0; X6RM00	X6RLX0 [254-269]; X6RM00 [254-269]	0	1822.83	4.369	0.801395	0.868649	4.15844e+07	9.51853e+06	126.99	148.03	2	3	1.79308e+08		9.64412e+06	1.76142e+08	9.51853e+06	9.37741e+06	1.75e+07		8.48025e+06	1.36211e+07	4.43953e+06	3.73925e+06	2		2	2	2	2	Shared	Peak Found	Not Found	Peak Found	Peak Found	Peak Found	High	911.909	62	R.TGEPCVAELTEENFQR.L	[254-269]	Used
High	[K].SLQADTTNTDTALTTLEEALAEK.[E]	2	8	30	X6RLX0; X6RM00	X6RLX0 [603-625]; X6RM00 [603-625]	0	2436.2	0.108	0.0797698	0.286634	3.75072e+07	3.45974e+08	100.37	23.97	3	3	1.85758e+08	3.75072e+07	3.48715e+07	4.43569e+08	2.74259e+08	3.45974e+08	1.81295e+07	3.75072e+07	3.06631e+07	3.43014e+07	1.27917e+08	1.37957e+08	4	5	5	5	9	10	Shared	High	High	High	High	High	High	812.737	110	K.SLQADTTNTDTALTTLEEALAEK.E	[603-625]	Used
High	[K].SLQADTTNTDTALTTLEEALAEKER.[T]	2	8	14	X6RLX0; X6RM00	X6RLX0 [603-627]; X6RM00 [603-627]	1	2721.34	0.172	0.0781482	0.285148	32734140	1.90791e+08	92.53	41.97	3	3	1.14499e+08	32734140	1.95394e+07	1.37258e+08	1.90791e+08	3.12018e+08	11174775	32734140	1.71813e+07	1.06142e+07	8.89869e+07	1.24417e+08	1	1	2	3	4	4	Shared	High	High	High	High	High	High	907.784	71	K.SLQADTTNTDTALTTLEEALAEKER.T	[603-627]	Used
High	[K].SSHSNQTNHKPSPDQIIQPLLELDQNR.[S]	1	5	20	X6RLX0	X6RLX0 [998-1024]	0	3096.55	0.151	0.012263	0.183201	4.92976e+07	3.26299e+08	51.11	25.55	3	3	8.33716e+07	2.88876e+07	4.92976e+07	2.67822e+08	3.26299e+08	4.41147e+08	8.13685e+06	2.88876e+07	4.33483e+07	2.07108e+07	1.52189e+08	1.75908e+08	2	5	7	4	8	8		High	High	High	High	High	High	774.892	32	K.SSHSNQTNHKPSPDQIIQPLLELDQNR.S	[998-1024]	Used
High	[K].SNGALSTEEREEEMK.[Q]	2	8	19	X6RLX0; X6RM00	X6RLX0 [410-424]; X6RM00 [410-424]	1	1709.76	0.139	0.0284878	0.215645	1.06392e+07	7.64734e+07	10.88	70.17	3	3	1.27337e+07	1.05666e+07	1.06392e+07	5.53121e+07	7.64734e+07	1.98394e+08	1.24278e+06	1.05666e+07	9.35526e+06	4.27732e+06	3.56679e+07	7.91097e+07	1	4	4	3	8	8	Shared	High	High	High	High	High	High	570.593	43	K.SNGALSTEEREEEMK.Q	[410-424]	Used
High	[K].EHASSLASSGLK.[K]	2	8	40	X6RLX0; X6RM00	X6RLX0 [680-691]; X6RM00 [680-691]	0	1186.61	0.072	0.00685974	0.169011	5.08227e+07	7.01094e+08	51.79	18.27	3	3	1.15274e+08	5.08227e+07	5.03187e+07	7.01094e+08	5.97499e+08	8.58347e+08	1.12504e+07	5.08227e+07	4.42461e+07	5.4216e+07	2.78679e+08	3.42266e+08	4	8	8	9	12	12	Shared	High	High	High	High	High	High	593.807	62	K.EHASSLASSGLK.K	[680-691]	Used
High	[R].EKQEEIDNYK.[K]	2	8	10	X6RLX0; X6RM00	X6RLX0 [642-651]; X6RM00 [642-651]	1	1295.61	0.079	0.0186369	0.200915	3.18941e+06	4.06032e+07	77.14	32.62	3	3	8.40462e+06	1.8595e+06	3.18941e+06	6.18313e+07	3.34261e+07	4.06032e+07	820269	1.8595e+06	2.8045e+06	4.78145e+06	1.55903e+07	1.61905e+07	2	2	4	3	4	4	Shared	Peak Found	Peak Found	High	High	High	High	648.31	68	R.EKQEEIDNYK.K	[642-651]	Used
High	[K].EKVSLLQGDLSEK.[E]	2	8	8	X6RLX0; X6RM00	X6RLX0 [659-671]; X6RM00 [659-671]	1	1445.78	0.051	0.00888965	0.17853	1.58022e+06	3.09203e+07	39.62	61.34	2	3	2.10736e+06		1.18495e+06	1.49507e+07	3.09203e+07	5.64116e+07	205673		1.04195e+06	1.15615e+06	1.44215e+07	2.24941e+07	1		1	3	3	4	Shared	Peak Found	Not Found	Peak Found	High	High	High	723.396	75	K.EKVSLLQGDLSEK.E	[659-671]	Used
High	[R].EMVLAQEESAR.[T]	1	7	29	X6RLX0	X6RLX0 [861-871]	0	1262.6	0.098	0.000978458	0.115843	7.70739e+07	7.84856e+08	20.75	33.54	3	3	1.06805e+08	7.47038e+07	7.70739e+07	7.03187e+08	7.84856e+08	1.2743e+09	1.04239e+07	7.47038e+07	6.77725e+07	5.43778e+07	3.66065e+08	5.08128e+08	4	6	5	9	10	10		Peak Found	High	High	High	High	High	1262.61	86	R.EMVLAQEESAR.T	[861-871]	Used
High	[K].DTELLALQTK.[L]	2	8	16	X6RLX0; X6RM00	X6RLX0 [479-488]; X6RM00 [479-488]	0	1131.63	0.15	0.0122639	0.183201	3.14555e+07	2.10267e+08	45.5	20.46	3	3	3.86444e+07	13883914	3.14555e+07	1.90935e+08	2.10267e+08	2.79194e+08	3.7716e+06	13883914	2.76594e+07	1.47651e+07	9.80704e+07	1.11329e+08	3	1	4	5	6	6	Shared	High	High	High	High	High	High	1131.63	82	K.DTELLALQTK.L	[479-488]	Used
High	[R].EDNLNDSSQQLQDSLR.[K]	1	7	13	X6RLX0	X6RLX0 [822-837]	0	1861.85	0.076	0.0296591	0.217492	6.36451e+06	8.35311e+07	82.39	24.39	3	3	1.64617e+07	2.87129e+06	6.36451e+06	6.89917e+07	8.35311e+07	1.1119e+08	1.60662e+06	2.87129e+06	5.59643e+06	5.33517e+06	3.89597e+07	4.43372e+07	2	2	2	3	5	5		High	Peak Found	High	High	High	High	931.429	107	R.EDNLNDSSQQLQDSLR.K	[822-837]	Used
High	[R].EDNLNDSSQQLQDSLRK.[K]	1	7	2	X6RLX0	X6RLX0 [822-838]	1	1989.95	0.001				8.56506e+06		48.69		3				3.8232e+06	8.56506e+06	1.15125e+07				295650	3994825	4590604				1	1	1		Not Found	Not Found	Not Found	High	Peak Found	Peak Found	663.986	49	R.EDNLNDSSQQLQDSLRK.K	[822-838]	Used
High	[K].EASLLDLKEHASSLASSGLK.[K]	2	8	7	X6RLX0; X6RM00	X6RLX0 [672-691]; X6RM00 [672-691]	1	2056.09	0.093	0.0733668	0.278785	4.31185e+06	4.64955e+07	76.02	80.84	2	3		7.86185e+06	2.36484e+06	2.32713e+07	4.64955e+07	1.22196e+08		7.86185e+06	2.07945e+06	1.79959e+06	21685951	4.87258e+07		2	1	2	2	4	Shared	Not Found	High	Peak Found	Peak Found	High	High	686.036	66	K.EASLLDLKEHASSLASSGLK.K	[672-691]	Used
High	[K].ALQTVIEMKDSK.[I]	2	8	2	X6RLX0; X6RM00	X6RLX0 [379-390]; X6RM00 [379-390]	1	1362.73	0.001				4.17228e+06		36.62		2					3.20102e+06	5.43825e+06					1.49299e+06	2168508					1	1	Shared	Not Found	Not Found	Not Found	Not Found	High	High	454.915	56	K.ALQTVIEMKDSK.I	[379-390]	Used
High	[K].AAGLQAEIGQVK.[Q]	2	4	37	X6RLX0; X6RM00	X6RLX0 [461-472]; X6RM00 [461-472]	0	1184.66	0.101	0.0268819	0.213367	1.04914e+08	1.03468e+09	74.83	24	3	3	2.82524e+08	6.97876e+07	1.04914e+08	8.38818e+08	1.03468e+09	1.35004e+09	2.75736e+07	6.97876e+07	9.22526e+07	6.48662e+07	4.82586e+08	5.38331e+08	10	8	6	10	11	10	Shared	High	High	High	High	High	High	592.835	81	K.AAGLQAEIGQVK.Q	[461-472]	Used
High	[R].AAILQTEVDALR.[L]	3	9	41	X6RLX0; H7C4G9; X6RM00	X6RLX0 [517-528]; H7C4G9 [124-135]; X6RM00 [517-528]	0	1299.73	0.105	0.0156474	0.192547	1.7776e+08	1.69667e+09	57.95	18.2	3	3	4.22782e+08	1.59909e+08	1.7776e+08	1.69667e+09	1.2861e+09	1.85441e+09	4.12624e+07	1.59909e+08	1.56307e+08	1.31205e+08	599847784	7.39446e+08	6	8	7	8	10	11	Shared	High	High	High	High	High	High	1299.73	94	R.AAILQTEVDALR.L	[517-528]	Used
High	[R].DLEEEIQMLK.[S]	2	8	33	X6RLX0; X6RM00	X6RLX0 [400-409]; X6RM00 [400-409]	0	1247.62	0.129	0.00970853	0.179256	8.54078e+07	6.61049e+08	52.5	34.98	3	3	1.89943e+08	8.54078e+07	7.95619e+07	3.97804e+08	6.61049e+08	8.37082e+08	1.8538e+07	8.54078e+07	6.99602e+07	3.07624e+07	3.0832e+08	3.33787e+08	3	8	9	7	11	10	Shared	High	High	High	High	High	High	1247.62	82	R.DLEEEIQMLK.S	[400-409]	Used
High	[R].DLNQLFQQDSSSR.[T]	2	8	26	X6RLX0; X6RM00	X6RLX0 [241-253]; X6RM00 [241-253]	0	1537.72	0.117	0.00165142	0.134223	5.50637e+07	4.69312e+08	36.78	32.65	3	3	9.71554e+07	5.24442e+07	5.50637e+07	3.852e+08	4.69312e+08	7.13793e+08	9.48212e+06	5.24442e+07	48418485	2.97877e+07	2.18892e+08	2.84625e+08	6	6	5	9	9	10	Shared	High	High	High	High	High	High	769.366	72	R.DLNQLFQQDSSSR.T	[241-253]	Used
High	[R].DNTIMDLQTQLK.[E]	2	8	22	X6RLX0; X6RM00	X6RLX0 [148-159]; X6RM00 [148-159]	0	1419.71	0.109	0.0120184	0.183201	6.28994e+07	5.78115e+08	28.88	49.3	3	3	9.2732e+07	5.42204e+07	6.28994e+07	2.77744e+08	5.78115e+08	8.31718e+08	9.0504e+06	5.42204e+07	5.53086e+07	2.14781e+07	269638161	3.31648e+08	6	4	5	5	8	10	Shared	High	High	High	High	High	High	1419.71	77	R.DNTIMDLQTQLK.E	[148-159]	Used
High	[K].ATEEDHER.[T]	2	8	10	X6RLX0; X6RM00	X6RLX0 [325-332]; X6RM00 [325-332]	0	986.417	0.097	0.00672839	0.169011	317441	3.26934e+06	57.37	42.84	3	3	576144	173477	317441	3.26934e+06	2.30749e+06	5.36274e+06	56230.1	173477	279132	252820	1.07623e+06	2.1384e+06	2	2	2	3	4	4	Shared	High	Peak Found	High	High	High	High	329.477	45	K.ATEEDHER.T	[325-332]	Used
High	[K].DDRIEELEEALR.[E]	1	7	7	X6RLX0	X6RLX0 [840-851]	1	1487.73	0.111	0.00085187	0.115109	2.59887e+06	2.35104e+07	30.71	22.71	3	3	4.1438e+06	2.4429e+06	2.59887e+06	1.75901e+07	2.35104e+07	2.80217e+07	404424	2.4429e+06	2.28523e+06	1.36025e+06	1.09655e+07	1.11737e+07	1	2	2	2	3	3		Peak Found	Peak Found	High	High	High	High	744.37	30	K.DDRIEELEEALR.E	[840-851]	Used
High	[K].DANIALLELSSSK.[K]	2	9	34	X6RLX0; X6RM00	X6RLX0 [943-955]; X6RM00 [899-911]	0	1360.73	0.115	0.0016433	0.134223	7.23224e+07	6.29497e+08	36.78	27.35	3	3	1.24518e+08	6.5764e+07	7.23224e+07	4.87681e+08	6.29497e+08	8.42644e+08	12152619	6.5764e+07	6.35944e+07	3.77127e+07	2.93603e+08	3.36005e+08	1	6	6	9	12	14	Shared	High	High	High	High	High	High	1360.73	93	K.DANIALLELSSSK.K	[943-955]	Used
High	[K].DANIALLELSSSKK.[K]	2	9	1	X6RLX0; X6RM00	X6RLX0 [943-956]; X6RM00 [899-912]	1	1488.83	0.001				6.00964e+06		69.85		3				2.66108e+06	6.00964e+06	1.2264e+07				205783	2.80295e+06	4890261				1	1	1	Shared	Not Found	Not Found	Not Found	Peak Found	Peak Found	High	496.947	43	K.DANIALLELSSSKK.K	[943-956]	Used
High	[R].GQLQDELEKGER.[D]	1	3	28	X6RLX0	X6RLX0 [1074-1085]	1	1401.7	0.08	0.00544782	0.166159	4.39127e+07	5.50664e+08	51.15	21.83	3	3	9.46829e+07	4.01092e+07	4.39127e+07	5.25586e+08	5.50664e+08	7.69794e+08	9.24081e+06	4.01092e+07	3.86132e+07	4.06439e+07	2.56835e+08	3.06956e+08	4	6	5	10	12	11		High	High	High	High	High	High	467.904	52	R.GQLQDELEKGER.D	[1074-1085]	Used
High	[K].GTQAGEIHDLKDMLDVK.[E]	2	8	28	X6RLX0; X6RM00	X6RLX0 [553-569]; X6RM00 [553-569]	1	1869.94	0.157	0.0103048	0.181939	4.00402e+07	2.5457e+08	42.93	53.46	3	3	4.00402e+07	7.36571e+07	3.44686e+07	1.7904e+08	2.5457e+08	4.96274e+08	3.90782e+06	7.36571e+07	3.03089e+07	1.38453e+07	1.18734e+08	1.9789e+08	5	6	7	6	10	11	Shared	High	High	High	High	High	High	935.472	74	K.GTQAGEIHDLKDMLDVK.E	[553-569]	Used
High	[K].GTQAGEIHDLK.[D]	2	8	31	X6RLX0; X6RM00	X6RLX0 [553-563]; X6RM00 [553-563]	0	1168.6	0.076	0.00513898	0.163745	4.5655e+07	5.97869e+08	36.08	6.49	3	3	7.98586e+07	4.36694e+07	4.5655e+07	5.97869e+08	5.53816e+08	6.30654e+08	7.79399e+06	4.36694e+07	4.01452e+07	4.62335e+07	2.58305e+08	2.51474e+08	4	8	8	10	13	13	Shared	High	High	High	High	High	High	584.801	70	K.GTQAGEIHDLK.D	[553-563]	Used
High	[R].GLRDLEEEIQMLK.[S]	2	8	16	X6RLX0; X6RM00	X6RLX0 [397-409]; X6RM00 [397-409]	1	1573.83	0.113	0.0451227	0.242166	8.38994e+06	7.41941e+07	70.51	75.77	3	3	2.55292e+07	8.38994e+06	8.29772e+06	3.14035e+07	7.41941e+07	1.65428e+08	2.49158e+06	8.38994e+06	7.29633e+06	2428452	3.46049e+07	6.59644e+07	2	3	2	3	4	7	Shared	High	High	High	High	High	High	787.416	64	R.GLRDLEEEIQMLK.S	[397-409]	Used
High	[R].GLTPPASYNLDDDQAAWENELQK.[M]	1	5	20	X6RLX0	X6RLX0 [1048-1070]	0	2575.19	0.081	0.0208579	0.2047	2.21785e+07	2.72899e+08	69.14	17.35	3	3	5.97702e+07	1.79448e+07	2.21785e+07	2.72899e+08	2.11232e+08	2.99633e+08	5.83342e+06	1.79448e+07	1.9502e+07	2.11035e+07	9.85205e+07	119478779	1	3	4	4	9	9		Peak Found	High	High	High	High	High	859.07	45	R.GLTPPASYNLDDDQAAWENELQK.M	[1048-1070]	Used
High	[K].SAQMLEEAR.[R]	2	9	26	X6RLX0; X6RM00	X6RLX0 [811-819]; X6RM00 [811-819]	0	1034.49	0.075	0.00102615	0.115912	4.7919e+07	6.42167e+08	40.39	31.47	3	3	8.7509e+07	4.7919e+07	4.38057e+07	5.52988e+08	6.42167e+08	9.86388e+08	8540649	4.7919e+07	3.85191e+07	4.27628e+07	2.99513e+08	3.93323e+08	1	8	6	5	9	10	Shared	High	High	High	High	High	High	1034.49	56	K.SAQMLEEAR.R	[811-819]	Used
High	[K].SNGALSTEER.[E]	2	8	3	X6RLX0; X6RM00	X6RLX0 [410-419]; X6RM00 [410-419]	0	1063.5	0.001				6.14736e+06		52.02		3				6.14736e+06	4.30336e+06	1.16753e+07				475379	2.00713e+06	4.65554e+06				1	2	2	Shared	Not Found	Not Found	Not Found	Peak Found	High	High	532.255	60	K.SNGALSTEER.E	[410-419]	Used
High	[R].SGGRLPYGVR.[M]	2	9	1	X6RLX0; X6RM00	X6RLX0 [94-103]; X6RM00 [94-103]	1	1061.59	0.028			275029	9.7886e+06		91.22	1	2			275029		2.10715e+07	4.54723e+06			241838		9827936	1.81321e+06			1		1	1	Shared	Not Found	Not Found	Peak Found	Not Found	High	Peak Found	354.533	25	R.SGGRLPYGVR.M	[94-103]	Used
High	[K].QEEIDNYKK.[D]	2	8	6	X6RLX0; X6RM00	X6RLX0 [644-652]; X6RM00 [644-652]	1	1166.57	0.014			363175	2.65288e+07		32.03	1	3			363175	2.19394e+07	2.65288e+07	4.01274e+07			319346	1.69658e+06	1.23733e+07	1.60008e+07			1	2	3	3	Shared	Not Found	Not Found	Peak Found	High	High	High	583.788	59	K.QEEIDNYKK.D	[644-652]	Used
High	[K].EAQWEELK.[K]	2	4	29	X6RLX0; X6RM00	X6RLX0 [451-458]; X6RM00 [451-458]	0	1032.5	0.118	0.00208172	0.134223	5.5379e+07	4.71122e+08	9.7	26.3	3	3	6.50547e+07	5.5076e+07	5.5379e+07	3.84049e+08	4.71122e+08	6.42096e+08	6.34917e+06	5.5076e+07	4.86957e+07	2.96987e+07	2.19736e+08	2.56036e+08	4	6	6	8	9	9	Shared	High	High	High	High	High	High	1032.5	52	K.EAQWEELK.K	[451-458]	Used
High	[K].EAQWEELKK.[K]	2	4	19	X6RLX0; X6RM00	X6RLX0 [451-459]; X6RM00 [451-459]	1	1160.59	0.065	0.00151282	0.134223	1.31508e+07	2.01396e+08	34.17	14.36	3	3	2.2604e+07	1.31508e+07	1.2876e+07	2.01396e+08	1.62123e+08	2.15631e+08	2.20609e+06	1.31508e+07	1.13221e+07	1.55741e+07	7.56159e+07	8.5983e+07	3	5	6	4	6	6	Shared	High	High	High	High	High	High	580.802	49	K.EAQWEELKK.K	[451-459]	Used
High	[K].EASLLDLK.[E]	2	8	30	X6RLX0; X6RM00	X6RLX0 [672-679]; X6RM00 [672-679]	0	888.504	0.111	0.000360612	0.112778	8.89123e+07	8.04156e+08	23.84	23.89	3	3	1.16802e+08	7.30422e+07	8.89123e+07	6.34738e+08	8.04156e+08	1.02609e+09	1.13996e+07	7.30422e+07	7.81821e+07	4.90846e+07	3.75066e+08	409155717	3	5	5	6	10	9	Shared	High	High	High	High	High	High	888.504	62	K.EASLLDLK.E	[672-679]	Used
High	[K].VEPSSQSPGR.[S]	2	10	22	X6RLX0; X6RM00	X6RLX0 [11-20]; X6RM00 [11-20]	0	1043.51	0.094	0.00645137	0.169011	1.46799e+07	1.55903e+08	53.14	26.26	3	3	2.8445e+07	1.0309e+07	1.46799e+07	1.55903e+08	1.39634e+08	2.25512e+08	2.77616e+06	1.0309e+07	1.29083e+07	1.20561e+07	6.51264e+07	8.99231e+07	2	5	5	6	7	7	Shared	High	High	High	High	High	High	522.259	49	K.VEPSSQSPGR.S	[11-20]	Used
High	[K].AQAEVDRLLEILK.[E]	3	11	1	X6RLX0; H7C4G9; X6RM00	X6RLX0 [754-766]; H7C4G9 [373-385]; X6RM00 [754-766]	1	1497.86	0.001				4.30861e+06				1					4.30861e+06						2009579						1		Shared	Not Found	Not Found	Not Found	Not Found	High	Not Found	499.959	12	K.AQAEVDRLLEILK.E	[754-766]	Used
High	[K].AHEAALEAR.[A]	2	8	30	X6RLX0; X6RM00	X6RLX0 [720-728]; X6RM00 [720-728]	0	967.496	0.57	0.0200541	0.202234	4.64106e+08	8.13699e+08	16.11	14.86	3	3	5.40871e+08	3.90968e+08	4.64106e+08	8.29448e+08	6.27234e+08	8.13699e+08	5.27876e+07	3.90968e+08	4.08097e+08	6.41417e+07	2.92548e+08	3.24463e+08	8	11	11	8	11	11	Shared	Peak Found	High	High	High	High	High	484.251	54	K.AHEAALEAR.A	[720-728]	Used
High	[K].ALQTVIEMK.[D]	3	10	34	X6RLX0; H7C4G9; X6RM00	X6RLX0 [379-387]; H7C4G9 [14-22]; X6RM00 [379-387]	0	1032.58	0.081	0.00294381	0.146043	6.81045e+07	8.42591e+08	42.75	37.8	3	3	1.17649e+08	6.81045e+07	5.26214e+07	4.29794e+08	8.42591e+08	9.7057e+08	1.14822e+07	6.81045e+07	4.6271e+07	3.32362e+07	3.92993e+08	3.87015e+08	5	6	6	8	9	9	Shared	High	High	High	High	High	High	1032.58	76	K.ALQTVIEMK.D	[379-387]	Used
High	[K].TFWSPELKK.[E]	2	10	9	X6RLX0; X6RM00	X6RLX0 [188-196]; X6RM00 [188-196]	1	1135.61	0.072	0.00746847	0.170989	6.56006e+06	9.05424e+07	24.31	51.15	3	3	4.57869e+06	6.56006e+06	7.55429e+06	4.33201e+07	9.05424e+07	1.34989e+08	446868	6.56006e+06	6.64262e+06	3.34997e+06	4.22299e+07	53826827	3	2	3	5	6	6	Shared	Peak Found	Peak Found	Peak Found	High	High	High	568.311	36	K.TFWSPELKK.E	[188-196]	Used
High	[K].TFWSPELK.[K]	2	10	28	X6RLX0; X6RM00	X6RLX0 [188-195]; X6RM00 [188-195]	0	1007.52	0.083	0.00645585	0.169011	5.65673e+07	6.80299e+08	17.3	39.06	3	3	7.44891e+07	5.65673e+07	5.52561e+07	3.61218e+08	6.80299e+08	8.43943e+08	7.26994e+06	5.65673e+07	4.85877e+07	2.79332e+07	3.17298e+08	336522742	6	6	6	9	9	9	Shared	High	High	High	High	High	High	1007.52	46	K.TFWSPELK.K	[188-195]	Used
High	[K].TQEEVAALK.[R]	2	9	16	X6RLX0; X6RM00	X6RLX0 [958-966]; X6RM00 [914-922]	0	988.531	0.069	0.0187122	0.200915	2.60344e+07	3.78108e+08	66.55	10.16	3	3	6.54722e+07	2.60344e+07	1.99291e+07	4.1619e+08	3.3941e+08	3.78108e+08	6.38991e+06	2.60344e+07	1.7524e+07	3.21842e+07	1.58304e+08	1.50771e+08	2	5	4	5	7	7	Shared	High	Peak Found	Peak Found	High	High	High	988.53	68	K.TQEEVAALK.R	[958-966]	Used
High	[K].HLEEVLEMKQEALLAAISEK.[D]	2	9	1	X6RLX0; X6RM00	X6RLX0 [923-942]; X6RM00 [879-898]	1	2281.21	0.001				1.3199e+06		88.15		2					635809	2.74002e+06					296548	1.09259e+06					1	1	Shared	Not Found	Not Found	Not Found	Not Found	Peak Found	High	571.059	20	K.HLEEVLEMKQEALLAAISEK.D	[923-942]	Used
High	[K].TLEEMELR.[I]	2	9	33	X6RLX0; X6RM00	X6RLX0 [287-294]; X6RM00 [287-294]	0	1020.5	0.148	0.00595514	0.168891	8.24179e+07	5.56184e+08	30.22	44.47	3	3	9.71708e+07	5.15437e+07	8.24179e+07	3.21205e+08	5.56184e+08	8.25683e+08	9.48362e+06	5.15437e+07	7.24715e+07	2.48389e+07	2.5941e+08	3.29242e+08	4	7	9	7	9	9	Shared	High	High	High	High	High	High	510.755	54	K.TLEEMELR.I	[287-294]	Used
High	[K].TLEIALEQK.[K]	2	8	19	X6RLX0; X6RM00	X6RLX0 [698-706]; X6RM00 [698-706]	0	1044.59	0.075	0.00198114	0.134223	5.56399e+07	7.38274e+08	41.05	35.32	3	3	8.50985e+07	5.56399e+07	3.68849e+07	3.94242e+08	7.38274e+08	8.34908e+08	8.30539e+06	5.56399e+07	3.24336e+07	3.04869e+07	3.44338e+08	3.3292e+08	3	6	4	5	6	6	Shared	High	High	High	High	High	High	1044.59	64	K.TLEIALEQK.K	[698-706]	Used
High	[K].IENLQEQLR.[D]	3	10	13	X6RLX0; H7C4G9; X6RM00	X6RLX0 [580-588]; H7C4G9 [187-195]; X6RM00 [580-588]	0	1142.62	0.089	0.00895956	0.17853	2.03039e+07	2.28879e+08	55.89	21.93	3	3	4.21178e+07	1.49075e+07	2.03039e+07	2.06021e+08	2.28879e+08	3.09628e+08	4.11059e+06	1.49075e+07	1.78536e+07	1.59317e+07	1.06751e+08	1.23464e+08	1	3	4	2	5	5	Shared	High	Peak Found	High	High	High	High	571.812	64	K.IENLQEQLR.D	[580-588]	Used
High	[K].ETHLTNLR.[A]	2	9	40	X6RLX0; X6RM00	X6RLX0 [910-917]; X6RM00 [866-873]	0	983.527	0.089	0.00617171	0.169011	7.52494e+07	8.41936e+08	43.1	12.43	3	3	1.41207e+08	6.69014e+07	7.52494e+07	8.37673e+08	8.41936e+08	1.03448e+09	1.37814e+07	6.69014e+07	6.61681e+07	6.47777e+07	3.92687e+08	4.125e+08	6	10	12	12	15	16	Shared	High	High	High	High	High	High	492.267	48	K.ETHLTNLR.A	[910-917]	Used
High	[R].ESVQITAER.[E]	1	7	31	X6RLX0	X6RLX0 [852-860]	0	1032.53	0.065	0.00847028	0.178487	6.75989e+07	1.04312e+09	52.03	12.66	3	3	1.49144e+08	6.2888e+07	6.75989e+07	1.04312e+09	9.28247e+08	1.19466e+09	1.45561e+07	6.2888e+07	5.94409e+07	8.06651e+07	4.32943e+08	4.76371e+08	4	6	6	11	12	12		High	High	High	High	High	High	1032.53	61	R.ESVQITAER.E	[852-860]	Used
High	[K].ENSMLREEMHR.[R]	2	8	3	X6RLX0; X6RM00	X6RLX0 [356-366]; X6RM00 [356-366]	1	1431.65	0.001				1.23696e+07		30.07		2					9.9677e+06	1.53502e+07					4649032	6.12091e+06					1	2	Shared	Not Found	Not Found	Not Found	Not Found	High	High	477.887	21	K.ENSMLREEMHR.R	[356-366]	Used
High	[R].FENAPDSAK.[T]	2	8	11	X6RLX0; X6RM00	X6RLX0 [368-376]; X6RM00 [368-376]	0	978.453	0.093	0.0149728	0.191202	1.01653e+07	1.09895e+08	60.01	23.91	3	3	1.7853e+07	4.7949e+06	1.01653e+07	1.09895e+08	8.11778e+07	1.32656e+08	1.7424e+06	4.7949e+06	8938549	8.49825e+06	37862117	5.28965e+07	1	2	2	2	5	5	Shared	Peak Found	High	High	High	High	High	489.73	44	R.FENAPDSAK.T	[368-376]	Used
High	[K].EVENEKNDK.[D]	3	11	3	X6RLX0; H7C4G9; X6RM00	X6RLX0 [767-775]; H7C4G9 [386-394]; X6RM00 [767-775]	1	1104.52	0.117	0.00666277	0.169011	106266	908656	26.5	31.35	2	3	128451		87911.8	908656	578399	1.11843e+06	12536.5		77302.4	70266.9	269771	445976	1		1	2	2	2	Shared	Peak Found	Not Found	Peak Found	Peak Found	High	High	552.763	51	K.EVENEKNDK.D	[767-775]	Used
High	[K].LSSSMNSIK.[T]	2	9	24	X6RLX0; X6RM00	X6RLX0 [179-187]; X6RM00 [179-187]	0	966.492	0.129	0.0109897	0.183201	5.06979e+07	3.93064e+08	23.33	57.94	3	3	6.25856e+07	3.89143e+07	5.06979e+07	2.77084e+08	3.93064e+08	8.25013e+08	6.10819e+06	3.89143e+07	4.45796e+07	2.14271e+07	1.83329e+08	3.28974e+08	4	7	7	7	9	9	Shared	High	High	High	High	High	High	966.492	78	K.LSSSMNSIK.T	[179-187]	Used
High	[R].GQLQDELEK.[G]	1	3	9	X6RLX0	X6RLX0 [1074-1082]	0	1059.53	0.086	0.000576927	0.115109	2.14151e+07	2.48978e+08	24.69	12.34	3	3	3.12129e+07	2.0304e+07	2.14151e+07	2.48978e+08	2.31774e+08	2.93476e+08	3.04629e+06	2.0304e+07	1.88307e+07	1.92536e+07	1.08102e+08	117023961	1	3	3	2	3	3		High	High	High	High	High	High	530.27	57	R.GQLQDELEK.G	[1074-1082]	Used
High	[K].LLEMLQSK.[G]	2	9	25	X6RLX0; X6RM00	X6RLX0 [312-319]; X6RM00 [312-319]	0	961.539	0.128	0.0389175	0.233364	1.07973e+08	8.4354e+08	6.16	55.18	3	3	1.07973e+08	9.97943e+07	1.12813e+08	3.28898e+08	8.4354e+08	1.19438e+09	1.05379e+07	9.97943e+07	9.91981e+07	2.54338e+07	3.93435e+08	4.76262e+08	2	7	7	5	8	9	Shared	High	High	High	High	High	High	481.273	42	K.LLEMLQSK.G	[312-319]	Used
High	[K].QEEIDNYK.[K]	2	8	3	X6RLX0; X6RM00	X6RLX0 [644-651]; X6RM00 [644-651]	0	1038.47	0.445			2.20034e+06	4.9457e+06		14.98	1	3	2.20034e+06			4.9457e+06	4.01789e+06	5.43257e+06	214747			382454	1.87398e+06	2166243	1			1	1	1	Shared	Peak Found	Not Found	Not Found	High	High	High	519.741	47	K.QEEIDNYK.K	[644-651]	Used
High	[R].ASPEMSDR.[I]	2	8	23	X6RLX0; X6RM00	X6RLX0 [729-736]; X6RM00 [729-736]	0	892.383	0.091	0.00639432	0.169011	2.0265e+07	2.22699e+08	55.78	30.3	3	3	4.14566e+07	1.45412e+07	2.0265e+07	2.22699e+08	1.7685e+08	3.19066e+08	4.04605e+06	1.45412e+07	1.78194e+07	1.72214e+07	8.24844e+07	1.27228e+08	3	5	6	6	8	8	Shared	High	High	High	High	High	High	446.695	52	R.ASPEMSDR.I	[729-736]	Used
High	[K].EKENSMLR.[E]	2	8	24	X6RLX0; X6RM00	X6RLX0 [354-361]; X6RM00 [354-361]	1	1006.5	0.099	0.00267065	0.138789	1.61745e+07	1.62938e+08	19.48	39.03	3	3	1.42029e+07	1.61745e+07	2.06718e+07	1.23161e+08	1.62938e+08	2.61553e+08	1.38617e+06	1.61745e+07	1.81771e+07	9.52414e+06	7.59956e+07	1.04295e+08	1	4	8	6	13	13	Shared	Peak Found	High	High	High	High	High	503.753	49	K.EKENSMLR.E	[354-361]	Used
High	[R].LHAEHER.[Q]	2	8	21	X6RLX0; X6RM00	X6RLX0 [270-276]; X6RM00 [270-276]	0	891.443	0.146	0.140952	0.346264	1.63659e+07	1.11833e+08	109.8	50.51	3	3	1.63659e+07	7.83789e+06	7.37774e+07	1.50509e+08	4.73139e+07	1.11833e+08	1.59727e+06	7.83789e+06	6.48738e+07	1.16389e+07	2.20676e+07	4.45934e+07	4	6	6	7	8	8	Shared	High	High	High	High	High	High	446.225	34	R.LHAEHER.Q	[270-276]	Used
High	[K].QHIEVLK.[E]	3	10	20	X6RLX0; H7C4G9; X6RM00	X6RLX0 [501-507]; H7C4G9 [108-114]; X6RM00 [501-507]	0	866.509	0.111	0.0527866	0.253064	1.58684e+07	1.42407e+08	97.16	31.99	3	3	6.28661e+07	1.58684e+07	1.03636e+07	1.42407e+08	1.42133e+08	2.38941e+08	6.13556e+06	1.58684e+07	9.11287e+06	1.10124e+07	6.62922e+07	9.52779e+07	6	6	4	9	7	8	Shared	High	High	High	High	High	High	433.758	41	K.QHIEVLK.E	[501-507]	Used
High	[K].QELESMK.[A]	2	9	8	X6RLX0; X6RM00	X6RLX0 [890-896]; X6RM00 [846-852]	0	864.413	0.079	0.0311352	0.219735	2.93441e+06	3.69922e+07	79.61	14.98	3	3	1.01314e+07	2.93441e+06	2.772e+06	3.69922e+07	3.49783e+07	4.60384e+07	988800	2.93441e+06	2.43747e+06	2.86063e+06	1.63142e+07	1.83579e+07	2	1	1	3	3	3	Shared	Peak Found	High	High	Peak Found	High	High	432.71	53	K.QELESMK.A	[890-896]	Used
High	[K].HKEQVEK.[K]	2	9	7	X6RLX0; X6RM00	X6RLX0 [802-808]; X6RM00 [802-808]	1	897.479	0.13	0.021374	0.205608	568994	4.38343e+06	72.56	57.28	3	3	568994	1.39805e+06	337835	4.38343e+06	2.82424e+06	8.68168e+06	55532.3	1.39805e+06	297065	338973	1.31725e+06	3.46182e+06	1	2	1	2	3	4	Shared	Peak Found	Peak Found	High	High	High	High	449.243	43	K.HKEQVEK.K	[802-808]	Used
High	[K].AQAEVDR.[L]	3	11	11	X6RLX0; H7C4G9; X6RM00	X6RLX0 [754-760]; H7C4G9 [373-379]; X6RM00 [754-760]	0	788.39	0.052	0.0190199	0.201874	4.45084e+06	8.5765e+07	87.99	40.61	3	3	1.34227e+07	2.27444e+06	4.45084e+06	8.5765e+07	4.90326e+07	1.17171e+08	1.31002e+06	2.27444e+06	3.9137e+06	6.63226e+06	2.28693e+07	4.67221e+07	1	1	3	5	5	6	Shared	Peak Found	Peak Found	Peak Found	High	High	High	394.698	52	K.AQAEVDR.L	[754-760]	Used
High	[K].DRLVQQLK.[Q]	2	9	3	X6RLX0; X6RM00	X6RLX0 [970-977]; X6RM00 [926-933]	1	999.595	0.001				1.14839e+07		46.26		2					8.17762e+06	1.6127e+07					3.81412e+06	6430655					2	2	Shared	Not Found	Not Found	Not Found	Not Found	High	High	500.301	22	K.DRLVQQLK.Q	[970-977]	Used
High	[R].YKDESSK.[A]	2	9	1	X6RLX0; X6RM00	X6RLX0 [747-753]; X6RM00 [747-753]	1	856.405	0.119	0.0564942	0.257369	94367.5	794074	50.4	36.19	2	3	65004.7		136994	794074	396679	845620	6344.29		120461	61406.2	185015	337192	1		1	1	1	1	Shared	Peak Found	Not Found	Peak Found	Peak Found	Peak Found	High	428.707	46	R.YKDESSK.A	[747-753]	Used
High	[K].MESQLKK.[A]	2	8	4	X6RLX0; X6RM00	X6RLX0 [713-719]; X6RM00 [713-719]	1	863.466	0.055	0.11984	0.324879	4.06131e+06	7.34993e+07	75.73	19.08	2	3	7.38395e+06	2.2338e+06		7.34993e+07	8.88188e+07	6.05113e+07	720654	2.2338e+06		5.68374e+06	4.14259e+07	2.41289e+07	1	1		2	3	2	Shared	Peak Found	Peak Found	Not Found	High	High	High	432.236	36	K.MESQLKK.A	[713-719]	Used
High	[R].KVNVLQK.[K]	2	8	27	X6RLX0; X6RM00	X6RLX0 [572-578]; X6RM00 [572-578]	1	828.53	0.069	0.00628653	0.169011	4.36897e+07	6.35775e+08	58.76	27.44	3	3	1.08864e+08	4.20348e+07	4.36897e+07	6.35775e+08	5.70255e+08	9.37941e+08	1.06248e+07	4.20348e+07	3.84172e+07	4.91649e+07	2.65973e+08	3.74005e+08	5	6	6	6	8	8	Shared	High	High	High	High	High	High	414.768	39	R.KVNVLQK.K	[572-578]	Used
High	[K].STMTLGR.[S]	2	9	30	X6RLX0; X6RM00	X6RLX0 [87-93]; X6RM00 [87-93]	0	765.392	0.13	0.00340704	0.148821	4.77351e+07	3.6656e+08	24.5	45.3	3	3	4.77351e+07	3.18761e+07	5.24779e+07	2.75171e+08	3.6656e+08	6.49031e+08	4.65882e+06	3.18761e+07	4.61448e+07	2.12791e+07	1.70967e+08	2.58802e+08	4	7	8	10	12	12	Shared	High	High	High	High	High	High	383.2	48	K.STMTLGR.S	[87-93]	Used
High	[K].ETMLNKK.[T]	2	8	9	X6RLX0; X6RM00	X6RLX0 [535-541]; X6RM00 [535-541]	1	863.466	0.209	0.573598	0.704	5109869	2.4434e+07	56.33	134.66	3	2	1.02459e+07	5109869	3.4707e+06		3.82336e+06	1.5615e+08	999969	5109869	3.05185e+06		1.78325e+06	6.22649e+07	1	1	1		1	4	Shared	Peak Found	Peak Found	High	Peak Found	High	High	432.236	32	K.ETMLNKK.T	[535-541]	Used
High	[K].NKVEQLK.[E]	2	4	6	X6RLX0; X6RM00	X6RLX0 [438-444]; X6RM00 [438-444]	1	858.504	0.158	0.161566	0.366026	5.97818e+06	3.78275e+07	68.28	18.18	2	3	1.01222e+07		3.53072e+06	4.83981e+07	3.78275e+07	3.43698e+07	987898		3.10462e+06	3.74265e+06	1.76431e+07	1.3705e+07	1		1	2	2	2	Shared	Peak Found	Peak Found	High	High	High	High	429.756	19	K.NKVEQLK.E	[438-444]	Used
High	[R].ENDLLR.[K]	2	10	15	X6RLX0; X6RM00	X6RLX0 [164-169]; X6RM00 [164-169]	0	759.4	0.089	0.00620621	0.169011	4.80277e+07	5.40056e+08	51.19	22.45	3	3	9.92098e+07	4.03304e+07	4.80277e+07	5.40056e+08	4.2508e+08	6.6959e+08	9.68262e+06	4.03304e+07	4.22316e+07	4.17628e+07	1.98261e+08	2.67e+08	6	5	5	6	7	7	Shared	Peak Found	High	High	High	High	High	380.203	50	R.ENDLLR.K	[164-169]	Used
High	[R].ENDLLRK.[DE]	2	10	2	X6RLX0; X6RM00	X6RLX0 [164-170]; X6RM00 [164-170]	1	887.495	0.081	0.00749288	0.170989	834175	1.02994e+07	57.11	67.5	3	3	2.03341e+06	834175	808633	7.73032e+06	1.02994e+07	2.60461e+07	198455	834175	711046	597790	4.80376e+06	10385920	1	1	1	1	1	1	Shared	Peak Found	Peak Found	Peak Found	Peak Found	High	High	444.251	46	R.ENDLLRK.D	[164-170]	Used
High	[K].ELFLLR.[K]	2	9	41	X6RLX0; X6RM00	X6RLX0 [280-285]; X6RM00 [280-285]	0	790.482	0.109	0.00223812	0.134223	1.25992e+08	1.16096e+09	35.58	17.74	3	3	2.11642e+08	1.13334e+08	1.25992e+08	1.09817e+09	1.16096e+09	1.512e+09	2.06557e+07	1.13334e+08	1.10787e+08	8.49224e+07	5.41484e+08	6.02913e+08	4	8	7	6	10	10	Shared	High	High	High	High	High	High	395.745	17	K.ELFLLR.K	[280-285]	Used
High	[K].QTLNAR.[D]	2	9	5	X6RLX0; X6RM00	X6RLX0 [300-305]; X6RM00 [300-305]	0	702.389	0.083	0.105425	0.310654	1.00558e+06	1.21626e+07	118.82	48.2	3	3	6.77822e+06	1.00558e+06	791452	5.4085e+06	1.21626e+07	1.61079e+07	661537	1.00558e+06	695938	418242	5.67274e+06	6.42303e+06	1	1	1	2	4	4	Shared	Peak Found	Peak Found	Peak Found	High	High	High	351.698	39	K.QTLNAR.D	[300-305]	Used
High	[K].QMEVYR.[S]	2	8	23	X6RLX0; X6RM00	X6RLX0 [425-430]; X6RM00 [425-430]	0	825.392	0.096	0.0260875	0.212582	24117583	2.52116e+08	11.81	59.55	3	3	2.36196e+07	24117583	2.90885e+07	1.14727e+08	2.52116e+08	4.3035e+08	2.30521e+06	24117583	2.5578e+07	8.87193e+06	1.17589e+08	171602302	3	4	5	4	8	8	Shared	High	High	High	High	High	High	413.2	26	K.QMEVYR.S	[425-430]	Used
High	[K].ETMLNK.[K]	2	8	12	X6RLX0; X6RM00	X6RLX0 [535-540]; X6RM00 [535-540]	0	735.371	0.097	0.00417338	0.155729	1.626e+07	1.68369e+08	48.58	25.88	3	3	3.21011e+07	1.3538e+07	1.626e+07	1.68369e+08	1.65121e+08	2.54574e+08	3.13298e+06	1.3538e+07	1.42977e+07	1.30201e+07	7.70141e+07	1.01511e+08	2	4	6	4	7	7	Shared	Peak Found	Peak Found	High	High	High	High	368.188	29	K.ETMLNK.K	[535-540]	Used
High	[K].VNVLQK.[K]	2	8	3	X6RLX0; X6RM00	X6RLX0 [573-578]; X6RM00 [573-578]	0	700.435	0.074	0.011542	0.183201	8.54803e+06	1.15231e+08	55.75	13.58	3	3	1.94288e+07	7.5237e+06	8.54803e+06	1.15231e+08	9.29126e+07	1.2119e+08	1.8962e+06	7.5237e+06	7.51644e+06	8910845	4.33353e+07	4.83245e+07	1	3	3	1	3	3	Shared	Peak Found	Peak Found	High	Peak Found	High	High	350.721	34	K.VNVLQK.K	[573-578]	Used
High	[R].DPLILR.[G]	1	5	3	X6RLX0	X6RLX0 [1042-1047]	0	726.451	0.05	0.0192578	0.20198	3.08646e+06	6.17243e+07	9.32	54.32	3	3	3.08646e+06	2.80901e+06	3.38535e+06	2.13728e+07	7.80748e+07	6.17243e+07	301230	2.80901e+06	2.9768e+06	1.65277e+06	3.64148e+07	2.46126e+07	1	1	2	2	2	2		Peak Found	Peak Found	Peak Found	High	High	High	363.729	42	R.DPLILR.G	[1042-1047]	Used
High	X6RM00	ELKS/Rab6-interacting/CAST family member 1 OS=Homo sapiens OX=9606 GN=ERC1 PE=1 SV=1	77	104	1749	1	976	111.9	6.49	0	0.329			336792	1.02346e+06		93.82		336792			460398	2.27515e+06		336792			214734	907216	Not Found	Peak Found	Not Found	Not Found	Peak Found	High
Confidence	Annotated Sequence	# Protein Groups	# Proteins	# PSMs	Master Protein Accessions	Positions in Master Proteins	# Missed Cleavages	Theo. MH+ [Da]	Abundance Ratio: (WT) / (M8)	Abundance Ratio P-Value: (WT) / (M8)	Abundance Ratio Adj. P-Value: (WT) / (M8)	Abundances (Grouped): WT	Abundances (Grouped): M8	Abundances (Grouped) CV [%]: WT	Abundances (Grouped) CV [%]: M8	Abundances (Grouped) Count: WT	Abundances (Grouped) Count: M8	Abundances (Normalized): F2: Sample, WT	Abundances (Normalized): F5: Sample, WT	Abundances (Normalized): F8: Sample, WT	Abundances (Normalized): F3: Sample, M8	Abundances (Normalized): F6: Sample, M8	Abundances (Normalized): F9: Sample, M8	Abundance: F2: Sample, WT	Abundance: F5: Sample, WT	Abundance: F8: Sample, WT	Abundance: F3: Sample, M8	Abundance: F6: Sample, M8	Abundance: F9: Sample, M8	Abundances Count: F2: Sample, WT	Abundances Count: F5: Sample, WT	Abundances Count: F8: Sample, WT	Abundances Count: F3: Sample, M8	Abundances Count: F6: Sample, M8	Abundances Count: F9: Sample, M8	Quan Info	Found in Sample: [S2] F2: Sample, WT	Found in Sample: [S5] F5: Sample, WT	Found in Sample: [S8] F8: Sample, WT	Found in Sample: [S3] F3: Sample, M8	Found in Sample: [S6] F6: Sample, M8	Found in Sample: [S9] F9: Sample, M8	m/z [Da] (by Search Engine): A Mascot	Ions Score (by Search Engine): A Mascot	Sequence in Protein	Positions in Proteins	Quan Usage
High	[K].LSSTQQSLAEK.[E]	2	9	37	X6RLX0; X6RM00	X6RLX0 [899-909]; X6RM00 [855-865]	0	1191.62	0.084	0.0114727	0.183201	4.39709e+07	5.20809e+08	52.44	10.86	3	3	9.52089e+07	3.89422e+07	4.39709e+07	5.14781e+08	5.20809e+08	6.21554e+08	9.29214e+06	3.89422e+07	3.86644e+07	3.98083e+07	2.4291e+08	2.47845e+08	3	6	5	8	9	9	Shared	High	High	High	High	High	High	596.314	91	K.LSSTQQSLAEK.E	[855-865]	Not Used
High	[K].LSSTQQSLAEKETHLTNLR.[A]	2	9	11	X6RLX0; X6RM00	X6RLX0 [899-917]; X6RM00 [855-873]	1	2156.13	1.043	0.470792	0.626837	7.32713e+08	7.0232e+08	24.62	62.66	3	3	9.0864e+08	7.32713e+08	5.49092e+08	1.5941e+08	8.13016e+08	7.0232e+08	8.86809e+07	7.32713e+08	4.82826e+08	1.23273e+07	3.79198e+08	280050784	2	4	2	4	4	5	Shared	High	High	Peak Found	High	High	High	719.382	70	K.LSSTQQSLAEKETHLTNLR.A	[855-873]	Not Used
High	[K].LMADNYEDDHFK.[S]	2	9	35	X6RLX0; X6RM00	X6RLX0 [986-997]; X6RM00 [942-953]	0	1497.63	0.101	0.0178952	0.19758	7.7968e+07	7.73082e+08	7.99	48.87	3	3	6.81154e+07	7.89522e+07	7.7968e+07	3.81464e+08	7.73082e+08	1.1232e+09	6.64788e+06	7.89522e+07	6.85587e+07	2.94988e+07	3.60573e+08	4.47876e+08	3	8	8	5	13	13	Shared	High	High	High	High	High	High	499.881	60	K.LMADNYEDDHFK.S	[942-953]	Not Used
High	[R].MTAMGSSPNIASSGVASDTIAFGEHHLPPVSMASTVPHSLR.[Q]	2	9	9	X6RLX0; X6RM00	X6RLX0 [104-144]; X6RM00 [104-144]	0	4148	0.066	0.0138981	0.189162	13182517	2.00146e+08	64.41	64.05	3	3	2.64817e+06	13182517	1.46269e+07	7.32677e+07	2.00146e+08	3.3158e+08	258454	13182517	1.28617e+07	5.66583e+06	9.33499e+07	1.32218e+08	1	1	3	1	5	5	Shared	Peak Found	Peak Found	High	High	High	High	830.406	29	R.MTAMGSSPNIASSGVASDTIAFGEHHLPPVSMASTVPHSLR.Q	[104-144]	Not Used
High	[R].KHLEEVLEMK.[Q]	2	9	14	X6RLX0; X6RM00	X6RLX0 [922-931]; X6RM00 [878-887]	1	1255.67	0.116	0.000708725	0.115109	2.59294e+07	2.22723e+08	29.62	30.33	3	3	3.77032e+07	2.14374e+07	2.59294e+07	2.03144e+08	2.22723e+08	3.47232e+08	3.67974e+06	2.14374e+07	22800157	1.57092e+07	103880142	1.38459e+08	4	2	3	6	7	7	Shared	Peak Found	High	Peak Found	High	High	High	628.34	63	R.KHLEEVLEMK.Q	[878-887]	Not Used
High	[K].KIENLQEQLR.[D]	3	10	42	X6RLX0; H7C4G9; X6RM00	X6RLX0 [579-588]; H7C4G9 [186-195]; X6RM00 [579-588]	1	1270.71	0.067	0.00693799	0.169011	7.11898e+07	1.07022e+09	52.11	16.5	3	3	1.57511e+08	7.11898e+07	6.64309e+07	1.07022e+09	9.81923e+08	1.33997e+09	1.53727e+07	7.11898e+07	5.84139e+07	8.2761e+07	4.57978e+08	5.34316e+08	6	10	8	11	14	14	Shared	High	High	High	High	High	High	635.859	69	K.KIENLQEQLR.D	[579-588]	Not Used
High	[K].KLLEMLQSK.[G]	2	9	7	X6RLX0; X6RM00	X6RLX0 [311-319]; X6RM00 [311-319]	1	1089.63	0.091	0.00626673	0.169011	5.00733e+06	5.50568e+07	40.77	55.09	3	3	5.94586e+06	2432274	5.00733e+06	2.58948e+07	5.50568e+07	8.78589e+07	580301	2432274	4.40303e+06	2.00246e+06	2.5679e+07	3.50338e+07	2	1	2	2	4	4	Shared	Peak Found	Peak Found	Peak Found	Peak Found	High	High	545.32	78	K.KLLEMLQSK.G	[311-319]	Not Used
High	[K].IAELESLTSR.[Q]	2	5	5	X6RLX0; X6RM00	X6RLX0 [779-788]; X6RM00 [779-788]	0	1118.61	0.081	0.168075	0.371017	2.12878e+06	2.63841e+07	89.1	27.09	2	3	4.46846e+06		1.01416e+06	2.09172e+07	2.63841e+07	3.57433e+07	436110		891766	1.61754e+06	1.23058e+07	1.42526e+07	1		1	1	2	2	Shared	Peak Found	Not Found	Peak Found	High	High	High	559.806	61	K.IAELESLTSR.Q	[779-788]	Not Used
High	[R].LAEAEMHVHHLESLLEQK.[E]	2	8	32	X6RLX0; X6RM00	X6RLX0 [336-353]; X6RM00 [336-353]	0	2114.07	0.208	0.00553178	0.16715	6.94151e+07	3.33084e+08	39.39	35.02	3	3	6.94151e+07	9.17475e+07	3.92982e+07	3.04167e+08	3.33084e+08	5.59223e+08	6.77474e+06	9.17475e+07	3.45556e+07	2.35214e+07	1.55353e+08	2.2299e+08	8	6	7	10	13	14	Shared	High	High	High	High	High	High	705.361	43	R.LAEAEMHVHHLESLLEQK.E	[336-353]	Not Used
High	[R].KTLEEMELR.[I]	2	9	18	X6RLX0; X6RM00	X6RLX0 [286-294]; X6RM00 [286-294]	1	1148.6	0.075	0.000329798	0.112778	2.91778e+07	3.87974e+08	26.81	26.56	3	3	4.51756e+07	2.91371e+07	2.91778e+07	2.98808e+08	3.87974e+08	5.09853e+08	4.40902e+06	2.91371e+07	2.56566e+07	2.3107e+07	1.80955e+08	2.03304e+08	2	5	5	3	6	7	Shared	High	High	High	High	High	High	574.803	71	R.KTLEEMELR.I	[286-294]	Not Used
High	[K].KTQEEVAALK.[R]	2	9	6	X6RLX0; X6RM00	X6RLX0 [957-966]; X6RM00 [913-922]	1	1116.63	0.072	0.0256975	0.212261	4.13068e+06	5.73701e+07	85.06	32.68	3	3	1.24942e+07	2.4061e+06	4.13068e+06	7.40268e+07	3.73187e+07	5.73701e+07	1.2194e+06	2.4061e+06	3.63218e+06	5.72453e+06	1.74058e+07	2.28764e+07	2	1	2	3	3	3	Shared	Peak Found	Peak Found	Peak Found	Peak Found	High	High	558.817	68	K.KTQEEVAALK.R	[913-922]	Not Used
High	[K].KSAQMLEEAR.[R]	2	9	11	X6RLX0; X6RM00	X6RLX0 [810-819]; X6RM00 [810-819]	1	1162.59	0.067	0.00568191	0.167304	3.35026e+06	4.99455e+07	71.07	60.52	3	3	8.43371e+06	2.2074e+06	3.35026e+06	4.99455e+07	4.95859e+07	1.29956e+08	823108	2.2074e+06	2.94594e+06	3.86231e+06	2.31273e+07	5.18199e+07	2	2	3	3	5	5	Shared	Peak Found	Peak Found	High	High	High	High	581.798	67	K.KSAQMLEEAR.R	[810-819]	Not Used
High	[K].HLEEVLEMK.[Q]	2	9	24	X6RLX0; X6RM00	X6RLX0 [923-931]; X6RM00 [879-887]	0	1127.58	0.127	0.0345123	0.226204	79783707	6.29737e+08	15.77	51.83	3	3	9.56349e+07	79783707	7.00765e+07	2.34109e+08	6.29737e+08	7.88383e+08	9.33372e+06	79783707	61619513	1.81038e+07	2.93715e+08	3.14368e+08	3	5	4	5	8	8	Shared	High	High	High	High	High	High	564.292	48	K.HLEEVLEMK.Q	[879-887]	Not Used
High	[R].KDTELLALQTK.[L]	2	8	24	X6RLX0; X6RM00	X6RLX0 [478-488]; X6RM00 [478-488]	1	1259.72	0.108	0.000929872	0.115843	8.0215e+07	7.41422e+08	27.35	14.73	3	3	1.1326e+08	6.71601e+07	8.0215e+07	7.04598e+08	7.41422e+08	9.219e+08	1.10539e+07	6.71601e+07	7.05345e+07	5.44869e+07	3.45806e+08	3.67608e+08	3	5	6	6	8	8	Shared	High	High	High	High	High	High	630.363	104	R.KDTELLALQTK.L	[478-488]	Not Used
High	[K].KAHEAALEAR.[A]	2	8	16	X6RLX0; X6RM00	X6RLX0 [719-728]; X6RM00 [719-728]	1	1095.59	0.063	0.00369702	0.154748	1.24937e+07	1.9985e+08	50.23	23.05	3	3	2.75387e+07	1.22597e+07	1.24937e+07	1.81988e+08	1.9985e+08	2.77253e+08	2.68771e+06	1.22597e+07	1.09859e+07	1.40732e+07	9.3212e+07	1.10555e+08	3	4	5	5	7	7	Shared	High	Peak Found	Peak Found	High	High	High	548.299	63	K.KAHEAALEAR.A	[719-728]	Not Used
High	[K].KAAGLQAEIGQVK.[Q]	2	4	12	X6RLX0; X6RM00	X6RLX0 [460-472]; X6RM00 [460-472]	1	1312.76	0.086	0.00964243	0.179256	9.80677e+06	1.13731e+08	57.86	21.72	3	3	2.2389e+07	9.80677e+06	8.16085e+06	1.13731e+08	1.06357e+08	1.56881e+08	2.1851e+06	9.80677e+06	7.17598e+06	8.79491e+06	4.96058e+07	6.25563e+07	2	3	2	2	5	5	Shared	High	Peak Found	High	High	High	High	656.882	125	K.KAAGLQAEIGQVK.Q	[460-472]	Not Used
High	[R].LLEILKEVENEK.[N]	3	11	3	X6RLX0; H7C4G9; X6RM00	X6RLX0 [761-772]; H7C4G9 [380-391]; X6RM00 [761-772]	1	1456.83	0.001				1.4283e+07		90.08		3				2.73831e+06	1.4283e+07	3.19161e+07				211755	6661713	1.27266e+07				1	2	2	Shared	Not Found	Not Found	Not Found	Peak Found	High	High	728.917	57	R.LLEILKEVENEK.N	[761-772]	Not Used
High	[R].LEEKETMLNK.[K]	2	8	4	X6RLX0; X6RM00	X6RLX0 [531-540]; X6RM00 [531-540]	1	1234.63	0.087	0.0113105	0.183201	870042	9.95437e+06	55.47	70.14	3	3	2.06942e+06	845107	870042	6.35728e+06	9.95437e+06	2.43057e+07	201970	845107	765044	491612	4.64281e+06	9.69191e+06	1	1	1	1	2	3	Shared	Peak Found	Peak Found	Peak Found	Peak Found	High	High	617.822	47	R.LEEKETMLNK.K	[531-540]	Not Used
High	[K].LETLTNQFSDSK.[Q]	2	8	38	X6RLX0; X6RM00	X6RLX0 [489-500]; X6RM00 [489-500]	0	1382.68	0.108	0.00456189	0.159642	9.37399e+07	8.70079e+08	47.21	31.19	3	3	1.50628e+08	5.66002e+07	9.37399e+07	6.26768e+08	8.70079e+08	1.18238e+09	1.47009e+07	5.66002e+07	8.24272e+07	4.84683e+07	4.05813e+08	4.71473e+08	4	6	5	9	10	10	Shared	High	High	High	High	High	High	691.844	83	K.LETLTNQFSDSK.Q	[489-500]	Not Used
High	[K].LETLTNQFSDSKQHIEVLK.[E]	2	8	1	X6RLX0; X6RM00	X6RLX0 [489-507]; X6RM00 [489-507]	1	2230.17	0.273	0.0673827	0.27146	1.38464e+06	5.06447e+06	9.71	27.05	2	2		1.48318e+06	1.29264e+06		4.17295e+06	6.14645e+06		1.48318e+06	1136643		1.9463e+06	2.4509e+06		1	1		1	1	Shared	Not Found	Peak Found	Peak Found	Not Found	High	Peak Found	558.297	33	K.LETLTNQFSDSKQHIEVLK.E	[489-507]	Not Used
[truncated: 22,641 more rows]

## Sheet: Goodier, 2013
If there are multiple hits of the same protein, only the highest is shown, #N/A = not available
[truncated: 141 more rows]

## Sheet: Taylor, 2013
If there are multiple hits of the same protein, only the highest is shown
Luqman-Fatah et al.		MT293 - L1RP, ORF1p-Flag. 30 minute bind time.
[truncated: 27 more rows]

## Sheet: Moldovan, 2015
If there are multiple hits of the same protein, only the highest is shown, #N/A = not available
[truncated: 44 more rows]

[truncated: 13 more sheets: Fig.  1b, Fig. 2b, Fig. 3b, Fig. 4b, Fig. 5d, Fig. 6a, Fig. 6b, Fig. 6d, Supplementary Fig. 2b, Supplementary Fig. 4c, Supplementary Fig. 6a, Supplementary Fig. 6d, Supplementary Fig. 6e]
